# Supplementary material for: Transcriptome Analysis of Salt Stress Responsiveness in the Seedlings of Dongxiang Wild Rice (Oryza rufipogon Griff.)
Source: PLoS One. 2016 Jan 11;11(1):e0146242. doi: 10.1371/journal.pone.0146242 (PMC4709063; doi:10.1371/journal.pone.0146242)
Supplement: S1 Table — (XLS) [file pone.0146242.s004.xls]

## Sheet: Sheet1
S1 Table. List of up-regulated genes in LS vs. LCK.
Gene ID	Gene Length	LS-Expression	LCK-Expression	LS-RPKM	LCK-RPKM	log2 Ratio(LS/LCK)	P-value	FDR
LOC_Os04g33920.1	351	1069	0	170.198	0.001	17.3769	0	0
LOC_Os01g37200.1	330	567	0	96.0181	0.001	16.551	7.15586e-171	3.15217e-169
LOC_Os03g04080.1	348	586	0	94.1027	0.001	16.5219	1.42269e-176	6.47271e-175
LOC_Os01g28970.2	483	582	0	67.3379	0.001	16.0391	2.25652e-175	1.02147e-173
LOC_Os03g48750.1	684	805	0	65.7694	0.001	16.0051	2.72416e-242	1.82453e-240
LOC_Os05g31670.1	522	441	0	47.212	0.001	15.5269	4.62326e-133	1.55692e-131
LOC_Os04g52110.1	825	673	0	45.5874	0.001	15.4763	1.11175e-202	5.80577e-201
LOC_Os07g40640.1	429	252	0	32.8267	0.001	15.0026	2.40092e-76	4.54849e-75
LOC_Os03g07180.1	1203	657	0	30.5199	0.001	14.8975	7.03582e-198	3.56571e-196
LOC_Os04g38670.1	492	248	0	28.1689	0.001	14.7818	3.80806e-75	7.117e-74
LOC_Os11g07911.1	240	115	0	26.7775	0.001	14.7087	3.10142e-35	3.08031e-34
LOC_Os10g23240.1	210	97	0	25.8129	0.001	14.6558	7.81682e-30	6.85146e-29
LOC_Os05g05930.1	582	267	0	25.6373	0.001	14.646	7.57098e-81	1.53347e-79
LOC_Os08g23870.1	453	206	0	25.4128	0.001	14.6333	1.52803e-62	2.41066e-61
LOC_Os04g38660.1	690	273	0	22.1104	0.001	14.4324	1.19857e-82	2.48064e-81
LOC_Os01g45659.1	165	61	0	20.66	0.001	14.3346	4.96556e-19	3.20022e-18
LOC_Os06g24990.1	291	101	0	19.396	0.001	14.2435	4.92838e-31	4.4385e-30
LOC_Os11g32890.1	504	164	0	18.1843	0.001	14.1504	6.13142e-50	8.01936e-49
LOC_Os01g28940.1	318	100	0	17.5734	0.001	14.1011	9.83524e-31	8.78516e-30
LOC_Os09g04100.1	366	115	0	17.559	0.001	14.0999	3.10142e-35	3.07946e-34
LOC_Os01g68290.1	309	92	0	16.6385	0.001	14.0222	2.47422e-28	2.09971e-27
LOC_Os01g12820.1	993	286	0	16.0954	0.001	13.9744	1.50522e-86	3.21886e-85
LOC_Os12g35330.1	312	85	0	15.2247	0.001	13.8941	3.11896e-26	2.50023e-25
LOC_Os11g26750.1	456	117	0	14.3385	0.001	13.8076	7.78748e-36	7.82942e-35
LOC_Os06g45184.5	438	102	0	13.014	0.001	13.6678	2.46958e-31	2.24034e-30
LOC_Os06g23350.1	834	171	0	11.4581	0.001	13.4841	4.86394e-52	6.59625e-51
LOC_Os06g12290.1	780	152	0	10.8901	0.001	13.4107	2.44648e-46	3.01381e-45
LOC_Os12g27830.1	1050	197	0	10.4848	0.001	13.356	7.67126e-60	1.17375e-58
LOC_Os12g22970.1	339	55	0	9.06665	0.001	13.1464	3.1366e-17	1.90399e-16
LOC_Os05g46480.4	438	70	0	8.93116	0.001	13.1246	9.89086e-22	6.97861e-21
LOC_Os03g43750.1	447	65	0	8.12624	0.001	12.9884	3.1307e-20	2.11252e-19
LOC_Os09g11080.1	456	66	0	8.08841	0.001	12.9816	1.56877e-20	1.06938e-19
LOC_Os12g34430.1	327	46	0	7.86129	0.001	12.9406	1.57468e-14	8.63237e-14
LOC_Os04g41220.1	2208	289	0	7.31447	0.001	12.8365	1.8939e-87	4.09375e-86
LOC_Os06g27910.1	516	65	0	7.03959	0.001	12.7813	3.1307e-20	2.11291e-19
LOC_Os10g32658.1	927	114	0	6.87241	0.001	12.7466	6.1893e-35	6.11849e-34
LOC_Os07g23485.1	417	49	0	6.56665	0.001	12.6809	1.98129e-15	1.12428e-14
LOC_Os08g42630.1	516	60	0	6.49809	0.001	12.6658	9.90946e-19	6.33211e-18
LOC_Os03g48770.1	684	79	0	6.45438	0.001	12.6561	1.97015e-24	1.49611e-23
LOC_Os05g48000.1	357	41	0	6.418	0.001	12.6479	4.98426e-13	2.55546e-12
LOC_Os06g21910.1	246	28	0	6.36073	0.001	12.635	3.96884e-09	1.64909e-08
LOC_Os08g24840.1	264	30	0	6.3504	0.001	12.6326	9.9655e-10	4.29427e-09
LOC_Os05g23398.1	309	32	0	5.78729	0.001	12.4987	2.50228e-10	1.11535e-09
LOC_Os04g56309.1	279	28	0	5.60838	0.001	12.4534	3.96884e-09	1.64928e-08
LOC_Os11g43520.1	327	32	0	5.46872	0.001	12.417	2.50228e-10	1.11549e-09
LOC_Os11g34380.1	399	39	0	5.4623	0.001	12.4153	1.98502e-12	9.86432e-12
LOC_Os04g34970.1	735	68	0	5.17018	0.001	12.336	3.9391e-21	2.72642e-20
LOC_Os09g03210.1	1077	98	0	5.08504	0.001	12.312	3.91696e-30	3.45423e-29
LOC_Os01g28960.1	936	84	0	5.01519	0.001	12.2921	6.2243e-26	4.94336e-25
LOC_Os06g02040.1	312	27	0	4.83607	0.001	12.2396	7.92034e-09	3.23796e-08
LOC_Os06g17070.1	1989	163	0	4.5797	0.001	12.161	1.22361e-49	1.58941e-48
LOC_Os11g24120.1	345	26	0	4.21151	0.001	12.0401	1.58061e-08	6.348e-08
LOC_Os01g53650.1	678	51	0	4.20363	0.001	12.0374	4.9749e-16	2.88897e-15
LOC_Os10g39610.1	405	30	0	4.13952	0.001	12.0152	9.9655e-10	4.29478e-09
LOC_Os06g12370.1	2046	150	0	4.09703	0.001	12.0004	9.74324e-46	1.18487e-44
LOC_Os03g58180.1	444	32	0	4.02764	0.001	11.9757	2.50228e-10	1.11507e-09
LOC_Os01g44170.1	1428	99	0	3.87428	0.001	11.9197	1.96276e-30	1.74326e-29
LOC_Os01g24710.4	414	26	0	3.50959	0.001	11.7771	1.58061e-08	6.34659e-08
LOC_Os01g27590.1	1131	70	0	3.45875	0.001	11.756	9.89086e-22	6.97997e-21
LOC_Os01g18530.1	399	24	0	3.36142	0.001	11.7149	6.2949e-08	2.42023e-07
LOC_Os04g43170.1	858	51	0	3.32175	0.001	11.6977	4.9749e-16	2.88944e-15
LOC_Os06g35165.1	324	19	0	3.27712	0.001	11.6782	1.9925e-06	6.85596e-06
LOC_Os02g05410.1	2451	143	0	3.26044	0.001	11.6709	1.22822e-43	1.42854e-42
LOC_Os07g25960.1	495	28	0	3.16109	0.001	11.6262	3.96884e-09	1.64947e-08
LOC_Os03g06600.1	717	40	0	3.11763	0.001	11.6062	9.9468e-13	5.01979e-12
LOC_Os05g45290.1	492	26	0	2.95319	0.001	11.5281	1.58061e-08	6.34588e-08
LOC_Os06g46980.1	285	15	0	2.94124	0.001	11.5222	3.16026e-05	9.82856e-05
LOC_Os07g03540.1	537	27	0	2.80979	0.001	11.4562	7.92034e-09	3.23759e-08
LOC_Os12g13490.1	309	15	0	2.71279	0.001	11.4056	3.16026e-05	9.8311e-05
LOC_Os01g73130.1	498	24	0	2.69318	0.001	11.3951	6.2949e-08	2.42049e-07
LOC_Os01g47300.1	357	17	0	2.66112	0.001	11.3778	7.93524e-06	2.60268e-05
LOC_Os02g27050.1	1686	79	0	2.6185	0.001	11.3545	1.97015e-24	1.49643e-23
LOC_Os04g52750.1	258	12	0	2.59923	0.001	11.3439	0.00025117	0.000708336
LOC_Os07g06250.1	522	24	0	2.56936	0.001	11.3272	6.2949e-08	2.41946e-07
LOC_Os04g49360.1	621	28	0	2.51971	0.001	11.299	3.96884e-09	1.64985e-08
LOC_Os10g04380.1	1512	68	0	2.51328	0.001	11.2954	3.9391e-21	2.7259e-20
LOC_Os12g24020.3	312	14	0	2.50759	0.001	11.2921	6.30674e-05	0.000189882
LOC_Os09g21660.1	1224	53	0	2.41979	0.001	11.2407	1.24917e-16	7.41416e-16
LOC_Os04g38690.1	582	25	0	2.4005	0.001	11.2291	3.15434e-08	1.24355e-07
LOC_Os02g05270.1	612	26	0	2.37414	0.001	11.2132	1.58061e-08	6.34871e-08
LOC_Os01g58170.1	528	22	0	2.32848	0.001	11.1852	2.50698e-07	9.24795e-07
LOC_Os05g19120.1	369	14	0	2.12024	0.001	11.05	6.30674e-05	0.000189898
LOC_Os10g29570.1	486	18	0	2.06976	0.001	11.0152	3.9763e-06	1.33867e-05
LOC_Os04g19670.1	543	20	0	2.05833	0.001	11.0073	9.98426e-07	3.51915e-06
LOC_Os09g08100.1	363	13	0	2.00134	0.001	10.9667	0.00012586	0.000367364
LOC_Os12g28065.1	399	14	0	1.96083	0.001	10.9372	6.30674e-05	0.000189866
LOC_Os03g33610.1	1071	37	0	1.93062	0.001	10.9148	7.90548e-12	3.82104e-11
LOC_Os10g32670.1	441	15	0	1.9008	0.001	10.8924	3.16026e-05	9.83195e-05
LOC_Os03g35750.1	357	12	0	1.87844	0.001	10.8753	0.00025117	0.000708558
LOC_Os07g17184.1	363	12	0	1.84739	0.001	10.8513	0.00025117	0.000707727
LOC_Os03g47160.1	459	15	0	1.82626	0.001	10.8347	3.16026e-05	9.82601e-05
LOC_Os07g02850.1	432	14	0	1.81104	0.001	10.8226	6.30674e-05	0.000190009
LOC_Os06g42660.1	387	12	0	1.73282	0.001	10.7589	0.00025117	0.000707948
LOC_Os09g35780.1	582	18	0	1.72836	0.001	10.7552	3.9763e-06	1.3393e-05
LOC_Os05g29150.1	525	16	0	1.70312	0.001	10.734	1.58359e-05	5.04567e-05
LOC_Os03g57960.1	1413	42	0	1.66108	0.001	10.6979	2.49758e-13	1.29714e-12
LOC_Os03g49190.1	519	15	0	1.61513	0.001	10.6574	3.16026e-05	9.82771e-05
LOC_Os09g25700.1	885	25	0	1.57863	0.001	10.6245	3.15434e-08	1.24368e-07
LOC_Os04g16370.1	5961	168	0	1.57498	0.001	10.6211	3.86576e-51	5.16864e-50
LOC_Os11g26570.1	981	3110	2	177.164	0.114431	10.5964	0	0
LOC_Os02g27420.1	2430	67	0	1.54082	0.001	10.5895	7.86102e-21	5.39433e-20
LOC_Os08g04530.1	552	15	0	1.51857	0.001	10.5685	3.16026e-05	9.82686e-05
LOC_Os05g39920.1	3060	82	0	1.49753	0.001	10.5484	2.47888e-25	1.9342e-24
LOC_Os01g43460.1	1977	52	0	1.46988	0.001	10.5215	2.4929e-16	1.46441e-15
LOC_Os02g09810.1	1380	36	0	1.45783	0.001	10.5096	1.57765e-11	7.50955e-11
LOC_Os09g03750.1	1320	34	0	1.43942	0.001	10.4913	6.28308e-11	2.89771e-10
LOC_Os08g17500.1	1029	26	0	1.41202	0.001	10.4635	1.58061e-08	6.34729e-08
LOC_Os03g17810.1	720	18	0	1.39709	0.001	10.4482	3.9763e-06	1.3388e-05
LOC_Os07g36560.1	1332	33	0	1.3845	0.001	10.4352	1.25388e-10	5.68599e-10
LOC_Os04g51620.1	486	12	0	1.37984	0.001	10.4303	0.00025117	0.000708447
LOC_Os03g46110.1	687	16	0	1.30151	0.001	10.346	1.58359e-05	5.04433e-05
LOC_Os12g29730.1	537	12	0	1.24879	0.001	10.2863	0.00025117	0.000707616
LOC_Os02g14560.1	2712	60	0	1.23636	0.001	10.2719	9.90946e-19	6.33099e-18
LOC_Os03g39598.1	1194	26	0	1.21689	0.001	10.249	1.58061e-08	6.34517e-08
LOC_Os11g45220.1	1368	29	0	1.18467	0.001	10.2103	1.98875e-09	8.41484e-09
LOC_Os06g42710.1	2637	54	0	1.14437	0.001	10.1603	6.2595e-17	3.75102e-16
LOC_Os01g72270.1	1650	2256	2	76.408	0.0680344	10.1332	0	0
LOC_Os05g28440.1	708	14	0	1.10504	0.001	10.1099	6.30674e-05	0.000189945
LOC_Os07g47550.1	1425	28	0	1.09806	0.001	10.1007	3.96884e-09	1.6489e-08
LOC_Os05g05520.1	2895	56	0	1.08099	0.001	10.0781	1.57173e-17	9.65627e-17
LOC_Os04g16160.1	1242	24	0	1.07988	0.001	10.0766	6.2949e-08	2.41997e-07
LOC_Os04g10569.1	642	12	0	1.04455	0.001	10.0287	0.00025117	0.000708059
LOC_Os11g23760.1	3465	64	0	1.03219	0.001	10.0115	6.24776e-20	4.16052e-19
LOC_Os03g61160.1	654	12	0	1.02539	0.001	10.002	0.00025117	0.000707893
LOC_Os09g18080.1	3255	59	0	1.01294	0.001	9.98434	1.97757e-18	1.25145e-17
LOC_Os01g40460.1	1059	19	0	1.00263	0.001	9.96958	1.9925e-06	6.85661e-06
LOC_Os04g36580.1	4131	74	0	1.00106	0.001	9.96731	6.23602e-23	4.54955e-22
LOC_Os01g45650.1	1137	20	0	0.983	0.001	9.94105	9.98426e-07	3.51984e-06
LOC_Os02g40620.1	744	13	0	0.97646	0.001	9.93142	0.00012586	0.000367394
LOC_Os06g46740.1	840	9658	10	642.528	0.668195	9.90927	0	0
LOC_Os09g25610.1	819	14	0	0.955274	0.001	9.89977	6.30674e-05	0.00018993
LOC_Os02g21730.1	2403	41	0	0.953485	0.001	9.89707	4.98426e-13	2.55473e-12
LOC_Os01g56690.1	822	14	0	0.951788	0.001	9.8945	6.30674e-05	0.000189819
LOC_Os06g30290.1	720	12	0	0.931392	0.001	9.86325	0.00025117	0.000707837
LOC_Os04g18450.1	801	13	0	0.906974	0.001	9.82492	0.00012586	0.000367483
LOC_Os10g20970.1	2580	41	0	0.888072	0.001	9.79453	4.98426e-13	2.5551e-12
LOC_Os10g40900.1	1287	20	0	0.868431	0.001	9.76227	9.98426e-07	3.51846e-06
LOC_Os02g54240.1	1302	20	0	0.858426	0.001	9.74555	9.98426e-07	3.51777e-06
LOC_Os09g31478.2	1140	17	0	0.833351	0.001	9.70278	7.93524e-06	2.60173e-05
LOC_Os01g23090.1	2484	37	0	0.832404	0.001	9.70114	7.90548e-12	3.82155e-11
LOC_Os07g11350.1	3186	46	0	0.806856	0.001	9.65617	1.57468e-14	8.63369e-14
LOC_Os07g47840.1	840	12	0	0.798336	0.001	9.64085	0.00025117	0.000708225
LOC_Os04g08190.1	2262	32	0	0.790572	0.001	9.62675	2.50228e-10	1.11521e-09
LOC_Os01g45350.1	1152	16	0	0.77616	0.001	9.60021	1.58359e-05	5.04522e-05
LOC_Os03g14150.1	945	13	0	0.768768	0.001	9.5864	0.00012586	0.000367542
LOC_Os07g42834.1	1971	27	0	0.765528	0.001	9.58031	7.92034e-09	3.23722e-08
LOC_Os12g25000.1	2049	28	0	0.76366	0.001	9.57679	3.96884e-09	1.64966e-08
LOC_Os11g26790.1	519	27000	36	2907.24	3.8933	9.54444	0	0
LOC_Os11g30730.1	1593	21	0	0.736694	0.001	9.52492	5.00304e-07	1.80455e-06
LOC_Os10g35070.1	1242	16	0	0.719917	0.001	9.49169	1.58359e-05	5.04656e-05
LOC_Os05g04210.1	933	12	0	0.718759	0.001	9.48936	0.00025117	0.00070817
LOC_Os01g33590.1	2640	33	0	0.698544	0.001	9.44821	1.25388e-10	5.68671e-10
LOC_Os02g26720.1	1068	656	1	34.3255	0.0525547	9.35124	4.61642e-195	2.29756e-193
LOC_Os01g25990.3	1221	14	0	0.640761	0.001	9.32364	6.30674e-05	0.000190025
LOC_Os03g62070.1	1245	14	0	0.628409	0.001	9.29556	6.30674e-05	0.000189993
LOC_Os04g05180.1	1530	17	0	0.620928	0.001	9.27828	7.93524e-06	2.60197e-05
LOC_Os06g51290.2	1263	14	0	0.619453	0.001	9.27485	6.30674e-05	0.000189977
LOC_Os04g40470.1	1536	17	0	0.618503	0.001	9.27264	7.93524e-06	2.6015e-05
LOC_Os12g09320.1	1407	15	0	0.595773	0.001	9.21862	3.16026e-05	9.8294e-05
LOC_Os02g50350.2	1227	13	0	0.592083	0.001	9.20966	0.00012586	0.000367513
LOC_Os01g15380.1	2292	24	0	0.585168	0.001	9.19271	6.2949e-08	2.41972e-07
LOC_Os02g26270.1	1353	14	0	0.578248	0.001	9.17554	6.30674e-05	0.00018985
LOC_Os12g09540.1	1557	16	0	0.574269	0.001	9.16558	1.58359e-05	5.047e-05
LOC_Os11g12320.1	1473	15	0	0.569079	0.001	9.15248	3.16026e-05	9.8328e-05
LOC_Os11g26780.1	495	9695	17	1094.53	1.92764	9.14925	0	0
LOC_Os08g34860.1	2139	21	0	0.548646	0.001	9.09973	5.00304e-07	1.80473e-06
LOC_Os12g22980.1	2166	20	0	0.516007	0.001	9.01125	9.98426e-07	3.51881e-06
LOC_Os10g09280.1	4116	38	0	0.515932	0.001	9.01104	3.96138e-12	1.93783e-11
LOC_Os07g36544.1	2292	21	0	0.512022	0.001	9.00006	5.00304e-07	1.80437e-06
LOC_Os08g39850.4	2472	22	0	0.497345	0.001	8.9581	2.50698e-07	9.24417e-07
LOC_Os06g03860.4	1368	12	0	0.490206	0.001	8.93725	0.00025117	0.000708281
LOC_Os09g08780.1	2190	19	0	0.484834	0.001	8.92135	1.9925e-06	6.85727e-06
LOC_Os01g37410.1	3468	30	0	0.483422	0.001	8.91714	9.9655e-10	4.29376e-09
LOC_Os12g04690.1	1974	16	0	0.452957	0.001	8.82323	1.58359e-05	5.04611e-05
LOC_Os04g21760.1	2034	16	0	0.439595	0.001	8.78003	1.58359e-05	5.04388e-05
LOC_Os01g10870.1	1536	12	0	0.43659	0.001	8.77014	0.00025117	0.000708502
LOC_Os06g43350.1	1557	12	0	0.430702	0.001	8.75054	0.00025117	0.000708003
LOC_Os03g61290.1	2343	18	0	0.429323	0.001	8.74592	3.9763e-06	1.33905e-05
LOC_Os08g18950.1	3039	23	0	0.422942	0.001	8.72432	1.25623e-07	4.72652e-07
LOC_Os07g05940.1	1749	5181	13	165.542	0.417192	8.63227	0	0
LOC_Os11g26760.1	495	398	1	44.9326	0.113391	8.63032	7.40674e-118	2.19299e-116
LOC_Os11g16830.1	2841	20	0	0.393407	0.001	8.61988	9.98426e-07	3.51812e-06
LOC_Os01g57160.1	3174	22	0	0.387346	0.001	8.59748	2.50698e-07	9.24606e-07
LOC_Os04g25880.1	1113	378	1	18.9793	0.0504298	8.55593	7.06384e-112	1.96095e-110
LOC_Os10g34340.1	2103	14	0	0.372025	0.001	8.53926	6.30674e-05	0.000189787
LOC_Os10g40859.1	2721	18	0	0.369682	0.001	8.53014	3.9763e-06	1.33892e-05
LOC_Os01g57510.1	2571	17	0	0.369514	0.001	8.52948	7.93524e-06	2.60292e-05
LOC_Os11g12560.1	1824	12	0	0.367655	0.001	8.52221	0.00025117	0.000707671
LOC_Os02g42530.2	1827	12	0	0.367051	0.001	8.51984	0.00025117	0.000708391
LOC_Os04g24690.1	2595	17	0	0.366096	0.001	8.51608	7.93524e-06	2.60221e-05
LOC_Os04g50840.1	2331	15	0	0.359611	0.001	8.49029	3.16026e-05	9.83025e-05
LOC_Os02g14280.1	3117	20	0	0.358573	0.001	8.48612	9.98426e-07	3.5195e-06
LOC_Os02g43330.1	786	3499	10	248.774	0.714102	8.44449	0	0
LOC_Os04g21510.1	2778	17	0	0.34198	0.001	8.41777	7.93524e-06	2.60244e-05
LOC_Os07g13010.1	2445	14	0	0.319988	0.001	8.32187	6.30674e-05	0.000189803
LOC_Os01g31420.1	2745	15	0	0.305374	0.001	8.25444	3.16026e-05	9.83365e-05
LOC_Os10g31220.1	4086	22	0	0.30089	0.001	8.23309	2.50698e-07	9.24511e-07
LOC_Os08g07240.1	441	294	1	37.2557	0.127275	8.19336	8.86606e-87	1.90388e-85
LOC_Os05g50570.1	1341	3514	12	146.439	0.502268	8.18763	0	0
LOC_Os01g24140.1	2310	12	0	0.290304	0.001	8.18142	0.00025117	0.000707782
LOC_Os08g34390.1	684	812	3	66.3413	0.246177	8.07407	2.43024e-237	1.58927e-235
LOC_Os11g09760.1	2739	13	0	0.265238	0.001	8.05114	0.00012586	0.000367334
LOC_Os01g64980.2	2832	13	0	0.256528	0.001	8.00297	0.00012586	0.000367453
LOC_Os08g40680.1	894	505	2	31.5673	0.125567	7.97383	9.27524e-148	3.49232e-146
LOC_Os01g42860.1	219	3751	15	957.165	3.84441	7.95986	0	0
LOC_Os08g24650.1	5895	1873	8	17.7557	0.0761709	7.86483	0	0
LOC_Os12g15530.1	2763	19375	84	391.872	1.7064	7.84328	0	0
LOC_Os11g47500.1	915	867	4	52.9519	0.24537	7.75358	1.00722e-251	7.14429e-250
LOC_Os06g45184.2	495	214	1	24.1597	0.113391	7.73516	6.57608e-63	1.04478e-61
LOC_Os05g05000.1	5976	22	0	0.205729	0.001	7.6846	2.50698e-07	9.24701e-07
LOC_Os05g43990.1	3489	12	0	0.192205	0.001	7.5865	0.00025117	0.000708114
LOC_Os09g18090.1	1629	193	1	6.62095	0.0344557	7.58615	1.18981e-56	1.73854e-55
LOC_Os07g45020.1	5892	18	0	0.170724	0.001	7.41552	3.9763e-06	1.33917e-05
LOC_Os11g12874.1	4719	14	0	0.165791	0.001	7.37323	6.30674e-05	0.000189834
LOC_Os04g59180.1	5457	16	0	0.163851	0.001	7.35624	1.58359e-05	5.04477e-05
LOC_Os05g39250.1	504	2604	16	288.732	1.78185	7.34021	0	0
LOC_Os09g10620.1	558	159	1	15.9238	0.100589	7.30658	1.56861e-46	1.94233e-45
LOC_Os05g46130.1	5109	14	0	0.153136	0.001	7.25867	6.30674e-05	0.000189961
LOC_Os03g02050.1	291	150	1	28.8059	0.192881	7.22251	7.4375e-44	8.68987e-43
LOC_Os07g02490.1	5400	14	0	0.144883	0.001	7.17875	6.30674e-05	0.000189914
LOC_Os05g47730.1	291	726	5	139.421	0.964405	7.17559	7.45094e-208	4.01315e-206
LOC_Os12g29190.1	5895	431	3	4.0858	0.0285641	7.16027	7.89158e-124	2.45347e-122
LOC_Os06g37720.1	5955	1391	10	13.0536	0.0942542	7.11367	0	0
LOC_Os02g12680.1	1503	277	2	10.2992	0.0746885	7.10743	7.40004e-80	1.47074e-78
LOC_Os05g15880.1	882	2061	15	130.585	0.954565	7.09593	0	0
LOC_Os08g39730.1	1521	2361	18	86.7462	0.664241	7.02895	0	0
LOC_Os12g17740.1	5967	13	0	0.121751	0.001	6.92779	0.00012586	0.000367423
LOC_Os07g34520.1	1719	244	2	7.93228	0.0653035	6.92443	4.60486e-70	8.04299e-69
LOC_Os12g08700.1	396	229	2	32.3165	0.283477	6.8329	1.28866e-65	2.11739e-64
LOC_Os04g43200.1	735	1249	11	94.964	0.840017	6.82082	0	0
LOC_Os05g07810.1	612	451	4	41.1821	0.366852	6.81068	5.12848e-128	1.64995e-126
LOC_Os05g03130.1	165	107	1	36.2396	0.340172	6.73516	4.28196e-31	3.86019e-30
LOC_Os03g20680.1	1035	316	3	17.062	0.162691	6.71251	1.01519e-89	2.25805e-88
LOC_Os03g51350.1	522	1362	13	145.811	1.39783	6.70476	0	0
LOC_Os03g19290.1	540	1244	12	128.739	1.2473	6.6895	0	0
LOC_Os08g02030.1	1407	1133	12	45.0007	0.478707	6.55466	0	0
LOC_Os01g20206.1	804	704	8	48.9328	0.558492	6.45312	3.42514e-196	1.71891e-194
LOC_Os08g08850.1	876	85	1	5.42249	0.0640735	6.40308	1.36941e-24	1.04454e-23
LOC_Os03g50490.1	1113	1791	22	89.9258	1.10946	6.34081	0	0
LOC_Os01g43460.2	2028	81	1	2.23203	0.0276767	6.33354	2.07328e-23	1.5337e-22
LOC_Os12g15920.1	1977	161	2	4.55096	0.0567814	6.32461	1.64134e-45	1.98597e-44
LOC_Os10g10810.1	5988	159	2	1.48388	0.018747	6.30658	6.37876e-45	7.61836e-44
LOC_Os06g51440.1	741	149	2	11.237	0.151494	6.21286	5.62848e-42	6.32796e-41
LOC_Os03g46060.1	669	2277	32	190.204	2.68477	6.14661	0	0
LOC_Os02g54254.3	1602	142	2	4.95347	0.0700729	6.14344	6.45882e-40	6.99942e-39
LOC_Os03g16960.1	798	71	1	4.97209	0.0703363	6.14344	1.82991e-20	1.24504e-19
LOC_Os05g15770.1	894	35108	500	2194.59	31.3917	6.12742	0	0
LOC_Os10g10030.1	2763	137	2	2.77092	0.0406286	6.09172	1.9063e-38	2.01673e-37
LOC_Os03g48760.1	690	401	6	32.4772	0.488073	6.05619	4.50242e-110	1.23186e-108
LOC_Os03g16320.1	2442	264	4	6.04146	0.0919384	6.03809	8.07472e-73	1.46799e-71
LOC_Os04g56430.1	777	9651	147	694.121	10.6189	6.03048	0	0
LOC_Os04g33150.1	972	125	2	7.18667	0.115491	5.95948	6.36262e-35	6.28638e-34
LOC_Os06g37140.2	531	62	1	6.52501	0.105703	5.94789	8.06954e-18	4.99776e-17
LOC_Os10g26940.1	1035	124	2	6.69523	0.108461	5.94789	1.25006e-34	1.22534e-33
LOC_Os05g45110.1	1419	241	4	9.49114	0.15822	5.90658	4.50244e-66	7.44887e-65
LOC_Os01g19720.1	2625	59	1	1.25605	0.0213822	5.87634	6.1175e-17	3.66836e-16
LOC_Os01g24910.1	1755	57	1	1.81502	0.031982	5.82658	2.35776e-16	1.3866e-15
LOC_Os12g29400.1	897	3735	69	232.692	4.31757	5.75206	0	0
LOC_Os03g60580.1	453	4575	87	564.387	10.7796	5.7103	0	0
LOC_Os01g19770.1	792	102	2	7.19712	0.141738	5.66612	3.42168e-28	2.89014e-27
LOC_Os03g60560.1	513	605	12	65.9055	1.31295	5.64952	3.9934e-161	1.64639e-159
LOC_Os02g50110.1	243	345	7	79.3408	1.61687	5.61679	2.97702e-92	6.81085e-91
LOC_Os12g12080.2	495	196	4	22.1276	0.453563	5.6084	6.38874e-53	8.78647e-52
LOC_Os06g15110.1	1674	96	2	3.20479	0.067059	5.57865	1.92257e-26	1.55502e-25
LOC_Os01g21250.1	282	2356	50	466.885	9.95184	5.55196	0	0
LOC_Os03g12820.1	1392	94	2	3.77374	0.0806443	5.54828	7.35212e-26	5.82624e-25
LOC_Os02g06410.1	1266	94	2	4.14933	0.0886705	5.54828	7.35212e-26	5.82495e-25
LOC_Os03g02874.2	582	277	6	26.5975	0.578643	5.52247	8.22984e-74	1.51222e-72
LOC_Os01g54030.1	1758	1229	27	39.0676	0.86204	5.50207	0	0
LOC_Os07g03600.1	531	45	1	4.73589	0.105703	5.48555	7.5262e-13	3.82229e-12
LOC_Os01g19750.1	1008	45	1	2.4948	0.0556829	5.48555	7.5262e-13	3.82175e-12
LOC_Os10g30010.1	1998	180	4	5.03455	0.112369	5.48555	2.89916e-48	3.68355e-47
LOC_Os03g17790.1	165	1468	33	497.194	11.2257	5.46893	0	0
LOC_Os12g33750.1	243	176	4	40.4753	0.923924	5.45312	4.21238e-47	5.26117e-46
LOC_Os04g31710.1	825	88	2	5.96091	0.136069	5.45312	4.09024e-24	3.08205e-23
LOC_Os05g12030.1	846	43	1	2.84042	0.0663456	5.41996	2.87248e-12	1.41476e-11
LOC_Os12g12080.1	498	212	5	23.7898	0.563538	5.39968	2.99946e-56	4.36332e-55
LOC_Os04g51796.3	663	84	2	7.08027	0.169316	5.38601	5.9328e-23	4.33272e-22
LOC_Os11g08314.1	2604	41	1	0.879887	0.0215547	5.35124	1.09425e-11	5.25021e-11
LOC_Os11g05410.1	1320	560	14	23.7082	0.595301	5.31562	2.3129e-145	8.53027e-144
LOC_Os10g39700.1	537	159	4	16.5465	0.418089	5.30658	3.58188e-42	4.03709e-41
LOC_Os12g25200.1	1878	1494	38	44.4569	1.13572	5.29073	0	0
LOC_Os08g05780.1	831	195	5	13.1135	0.337716	5.27909	2.51948e-51	3.38369e-50
LOC_Os04g31300.1	684	39	1	3.18634	0.0820591	5.27909	4.15986e-11	1.9386e-10
LOC_Os05g43000.1	2784	2599	68	52.17	1.37095	5.24997	0	0
LOC_Os11g06150.1	951	419	11	24.6217	0.649224	5.24507	1.89975e-108	5.11996e-107
LOC_Os12g41630.1	873	76	2	4.865	0.128587	5.24162	1.23213e-20	8.41975e-20
LOC_Os07g27390.1	312	189	5	33.8525	0.899494	5.23401	1.3667e-49	1.77336e-48
LOC_Os12g43140.1	462	75	2	9.072	0.24298	5.22251	2.39744e-20	1.6232e-19
LOC_Os07g08840.3	264	37	1	7.83216	0.212608	5.20315	1.57781e-10	7.11556e-10
LOC_Os01g47290.1	456	73	2	8.94627	0.246177	5.18352	9.0678e-20	5.99853e-19
LOC_Os12g35340.1	315	146	4	25.9016	0.712742	5.18352	2.04776e-38	2.16511e-37
LOC_Os03g48780.1	690	1768	49	143.191	3.98593	5.16689	0	0
LOC_Os08g25880.1	1659	35	1	1.17898	0.0338327	5.12298	5.96958e-10	2.60414e-09
LOC_Os10g35050.1	795	206	6	14.4805	0.423611	5.09523	2.9312e-53	4.05606e-52
LOC_Os06g25010.1	747	343	10	25.66	0.751384	5.09383	8.71962e-88	1.89502e-86
LOC_Os10g10830.1	5895	68	2	0.644628	0.0190427	5.08116	2.50738e-18	1.58284e-17
LOC_Os08g01370.1	291	68	2	13.0587	0.385762	5.08116	2.50738e-18	1.58256e-17
LOC_Os04g20510.1	705	33	1	2.61582	0.0796148	5.03809	2.25232e-09	9.50549e-09
LOC_Os01g15340.1	330	33	1	5.58835	0.170086	5.03809	2.25232e-09	9.50437e-09
LOC_Os03g16920.1	1962	1301	40	37.0563	1.14431	5.01717	0	0
LOC_Os01g28840.1	1878	1300	40	38.684	1.19549	5.01606	0	0
LOC_Os02g41840.1	513	260	8	28.323	0.875297	5.01606	2.31322e-66	3.84466e-65
LOC_Os06g21410.1	225	32	1	7.94788	0.24946	4.99369	4.36996e-09	1.812e-08
LOC_Os08g01910.1	792	444	14	31.3286	0.992169	4.98075	6.14988e-112	1.70987e-110
LOC_Os01g46600.1	252	505	16	111.989	3.56371	4.97383	5.04966e-127	1.6145e-125
LOC_Os01g11600.1	234	1008	32	240.729	7.67568	4.97097	6.28816e-252	4.46906e-250
LOC_Os01g47130.1	1230	63	2	2.86233	0.0912657	4.97097	6.86576e-17	4.10953e-16
LOC_Os10g40040.1	834	219	7	14.6745	0.471102	4.96112	8.55784e-56	1.23445e-54
LOC_Os12g24020.2	423	279	9	36.8594	1.19422	4.94789	1.28285e-70	2.25158e-69
LOC_Os09g02180.1	228	246	8	60.2954	1.96942	4.93621	2.38728e-62	3.75145e-61
LOC_Os02g30400.1	2430	61	2	1.40284	0.0461962	4.92443	2.57242e-16	1.51038e-15
LOC_Os08g28710.1	1464	365	12	13.9327	0.460069	4.92048	1.08343e-91	2.45839e-90
LOC_Os08g31850.1	1137	595	20	29.2442	0.987307	4.88851	4.98544e-148	1.87908e-146
LOC_Os03g59010.1	678	59	2	4.86302	0.16557	4.87634	9.61962e-16	5.52829e-15
LOC_Os01g57890.1	2130	58	2	1.52171	0.0527027	4.85167	1.85882e-15	1.05645e-14
LOC_Os02g26260.1	261	29	1	6.20928	0.215051	4.85167	3.17548e-08	1.25175e-07
LOC_Os11g37950.1	453	546	19	67.3563	2.35417	4.83852	3.31028e-135	1.13168e-133
LOC_Os10g09240.1	411	371	13	50.4447	1.77535	4.82853	3.07682e-92	7.03471e-91
LOC_Os12g37519.2	438	171	6	21.8175	0.768882	4.82658	3.15222e-43	3.63934e-42
LOC_Os06g47910.1	1140	227	8	11.1277	0.393884	4.82024	6.42254e-57	9.41894e-56
LOC_Os03g25490.1	1077	140	5	7.26434	0.260578	4.80105	1.61311e-35	1.61011e-34
LOC_Os05g49730.1	1146	840	30	40.9618	1.46933	4.80105	2.79424e-206	1.49163e-204
LOC_Os11g44340.1	2418	28	1	0.647121	0.0232127	4.80105	6.1391e-08	2.36285e-07
LOC_Os06g48300.1	984	4682	169	265.901	9.63994	4.78572	0	0
LOC_Os02g40330.3	324	83	3	14.3158	0.519707	4.78377	1.69432e-21	1.18685e-20
LOC_Os06g04240.1	273	55	2	11.2586	0.411197	4.77505	1.33681e-14	7.35968e-14
LOC_Os03g08320.1	630	2403	88	213.156	7.84016	4.76488	0	0
LOC_Os03g18490.1	831	300	11	20.1746	0.742975	4.76308	2.67864e-74	4.93958e-73
LOC_Os01g12810.5	1818	54	2	1.65991	0.0617474	4.74858	2.5774e-14	1.40035e-13
LOC_Os11g02240.1	1305	2448	91	104.83	3.91393	4.74329	0	0
LOC_Os01g42110.1	780	427	16	30.5927	1.15135	4.73178	9.32574e-105	2.421e-103
LOC_Os04g19114.1	3693	369	14	5.58381	0.21278	4.71381	1.57005e-90	3.52703e-89
LOC_Os02g44990.1	1134	681	26	33.5597	1.28689	4.70476	1.27121e-165	5.42078e-164
LOC_Os07g03015.1	1536	52	2	1.89189	0.0730839	4.69413	9.56348e-14	5.07064e-13
LOC_Os04g49450.1	1392	490	19	19.6716	0.76612	4.6824	2.83002e-119	8.47665e-118
LOC_Os02g54140.1	519	462	18	49.746	1.94665	4.67552	1.89333e-112	5.29265e-111
LOC_Os06g03670.1	645	75	3	6.49809	0.261062	4.63755	3.19186e-19	2.0708e-18
LOC_Os05g15390.1	693	98	4	7.90272	0.323973	4.6084	1.11735e-24	8.54811e-24
LOC_Os04g12960.1	1389	831	34	33.4336	1.37391	4.60493	3.19402e-199	1.62557e-197
LOC_Os09g25770.1	1158	24	1	1.15821	0.0484701	4.57865	8.48092e-07	3.00781e-06
LOC_Os06g45040.1	825	48	2	3.25141	0.136069	4.57865	1.30622e-12	6.55165e-12
LOC_Os12g05440.1	1530	117	5	4.27345	0.183426	4.54213	5.42808e-29	4.68479e-28
LOC_Os03g45960.1	699	187	8	14.9502	0.642385	4.54059	1.43971e-45	1.74377e-44
LOC_Os03g19420.2	981	23	1	1.31022	0.0572155	4.51725	1.62981e-06	5.65607e-06
LOC_Os01g06890.1	2289	1035	45	25.2684	1.10344	4.51725	7.7216e-245	5.22993e-243
LOC_Os02g10280.1	1332	23	1	0.964956	0.0421384	4.51725	1.62981e-06	5.65498e-06
LOC_Os07g39960.1	1137	23	1	1.13045	0.0493653	4.51725	1.62981e-06	5.65552e-06
LOC_Os01g14550.1	723	90	4	6.95646	0.310531	4.48555	2.0312e-22	1.45972e-21
LOC_Os11g42850.1	1032	45	2	2.43678	0.108776	4.48555	9.20812e-12	4.43815e-11
LOC_Os10g34930.1	690	1687	76	136.631	6.18226	4.46601	0	0
LOC_Os11g19880.1	1812	22	1	0.678498	0.0309759	4.45312	3.12744e-06	1.06292e-05
LOC_Os09g23580.1	591	22	1	2.08027	0.0949719	4.45312	3.12744e-06	1.06302e-05
LOC_Os09g31130.1	1632	2833	129	97.0086	4.43662	4.45058	0	0
LOC_Os04g27810.1	462	306	14	37.0138	1.70086	4.44373	9.86834e-73	1.79046e-71
LOC_Os04g57350.1	1629	152	7	5.21442	0.24119	4.43426	9.19276e-37	9.4103e-36
LOC_Os12g05210.1	444	151	7	19.0054	0.884907	4.42474	1.75482e-36	1.7857e-35
LOC_Os01g69010.1	1701	43	2	1.41269	0.0659946	4.41996	3.37124e-11	1.57925e-10
LOC_Os07g27370.1	2580	170	8	3.68225	0.174042	4.40308	8.71508e-41	9.60926e-40
LOC_Os10g33810.1	831	403	19	27.1012	1.28332	4.4004	9.739e-95	2.30115e-93
LOC_Os12g32610.1	627	698	33	62.2117	2.95413	4.39638	7.44428e-163	3.1227e-161
LOC_Os08g44390.3	651	21	1	1.80269	0.0862187	4.38601	5.99162e-06	1.9858e-05
LOC_Os01g71680.1	1014	42	2	2.3147	0.110707	4.38601	6.44176e-11	2.96634e-10
LOC_Os08g28400.1	444	146	7	18.3761	0.884907	4.37616	4.42882e-35	4.38899e-34
LOC_Os03g57640.1	1083	746	36	38.4941	1.86576	4.3668	3.4697e-173	1.54924e-171
LOC_Os04g49980.1	369	556	27	84.2039	4.10696	4.35775	2.59886e-129	8.46697e-128
LOC_Os02g57810.1	1596	41	2	1.4356	0.0703363	4.35124	1.22971e-10	5.58133e-10
LOC_Os01g34010.1	2334	81	4	1.9394	0.0961926	4.33354	6.83506e-20	4.54322e-19
LOC_Os01g64120.1	498	344	17	38.6023	1.91603	4.33249	2.7694e-80	5.54388e-79
LOC_Os04g45890.1	1314	362	18	15.3956	0.768882	4.32361	2.6976e-84	5.67441e-83
LOC_Os12g18560.1	687	20	1	1.62689	0.0817007	4.31562	1.1459e-05	3.70814e-05
LOC_Os09g29210.1	1173	20	1	0.952831	0.0478503	4.31562	1.1459e-05	3.70847e-05
LOC_Os01g32270.1	420	40	2	5.32224	0.267278	4.31562	2.3451e-10	1.04762e-09
LOC_Os03g62230.1	1158	20	1	0.965173	0.0484701	4.31562	1.1459e-05	3.70781e-05
LOC_Os11g24510.2	1368	40	2	1.63402	0.0820591	4.31562	2.3451e-10	1.04749e-09
LOC_Os04g37570.1	1395	458	23	18.3474	0.925414	4.30933	5.08542e-106	1.34048e-104
LOC_Os09g36680.1	759	12524	629	922.115	46.5148	4.30918	0	0
LOC_Os01g73110.1	993	952	48	53.5762	2.71316	4.30355	1.90664e-218	1.09923e-216
LOC_Os11g41760.1	5985	727	37	6.78819	0.346993	4.29005	7.30292e-167	3.13269e-165
LOC_Os06g48210.1	1860	879	45	26.4095	1.35795	4.28156	3.88178e-201	2.00103e-199
LOC_Os12g07030.1	753	78	4	5.78873	0.298159	4.27909	4.70962e-19	3.03853e-18
LOC_Os03g24820.1	2553	78	4	1.70737	0.0879411	4.27909	4.70962e-19	3.03798e-18
LOC_Os08g24750.1	1791	561	29	17.5046	0.908835	4.26757	1.11424e-128	3.61706e-127
LOC_Os03g15960.1	486	406	21	46.6846	2.4253	4.26671	1.5297e-93	3.56992e-92
LOC_Os01g17396.2	939	38	2	2.26153	0.119549	4.24162	8.50134e-10	3.68184e-09
LOC_Os02g15740.1	915	38	2	2.32085	0.122685	4.24162	8.50134e-10	3.68228e-09
LOC_Os05g45370.1	1026	19	1	1.03488	0.054706	4.24162	2.18738e-05	6.89208e-05
LOC_Os01g03390.1	558	8616	456	862.89	45.8684	4.2336	0	0
LOC_Os01g74490.1	615	799	43	72.6032	3.92442	4.20948	6.77352e-181	3.14929e-179
LOC_Os02g32140.1	783	130	7	9.27824	0.501786	4.20871	1.28711e-30	1.14769e-29
LOC_Os09g21120.1	2139	629	34	16.4333	0.892177	4.20315	1.30821e-142	4.6951e-141
LOC_Os05g29790.1	1749	37	2	1.18221	0.0641834	4.20315	1.61587e-09	6.88318e-09
LOC_Os03g60260.1	1257	2203	120	97.9407	5.35832	4.19206	0	0
LOC_Os10g36180.1	1341	3285	179	136.896	7.49216	4.19155	0	0
LOC_Os05g49900.1	1563	2469	136	88.2767	4.88385	4.17594	0	0
LOC_Os06g39240.1	468	36	2	4.29873	0.239865	4.16362	3.0676e-09	1.2832e-08
LOC_Os01g04324.1	648	18	1	1.55232	0.0866179	4.16362	4.16686e-05	0.000127902
LOC_Os05g47680.1	1704	321	18	10.5274	0.592906	4.1502	6.69002e-73	1.21748e-71
LOC_Os06g13940.1	276	35	2	7.08668	0.406728	4.12298	5.81616e-09	2.39513e-08
LOC_Os06g13720.1	1197	1241	71	57.9377	3.32925	4.12123	6.5272e-276	5.09079e-274
LOC_Os02g37480.1	315	52	3	9.22522	0.534556	4.10917	9.07798e-13	4.58969e-12
LOC_Os08g27280.1	5892	121	7	1.14764	0.0666834	4.1052	4.00236e-28	3.37508e-27
LOC_Os06g32550.1	423	138	8	18.2315	1.06153	4.10222	7.04942e-32	6.47164e-31
LOC_Os05g24770.1	756	86	5	6.35712	0.37122	4.09803	2.51758e-20	1.70327e-19
LOC_Os11g06700.1	2079	17	1	0.45696	0.0269978	4.08116	7.91964e-05	0.000235861
LOC_Os05g45100.1	1419	68	4	2.678	0.15822	4.08116	2.8154e-16	1.65197e-15
LOC_Os11g47550.1	870	34	2	2.18395	0.129031	4.08116	1.10126e-08	4.46916e-08
LOC_Os08g10500.1	276	2386	142	483.109	28.8777	4.06432	0	0
LOC_Os05g12040.1	1503	705	42	26.2128	1.56846	4.06285	6.81818e-156	2.71769e-154
LOC_Os10g17300.1	2472	50	3	1.13033	0.068117	4.05259	3.2421e-12	1.59289e-11
LOC_Os12g05690.1	390	83	5	11.8932	0.719595	4.0468	1.69238e-19	1.11017e-18
LOC_Os01g13710.1	2127	33	2	0.867022	0.0527771	4.03809	2.08222e-08	8.29687e-08
LOC_Os03g06280.1	531	49	3	5.15686	0.31711	4.02344	6.11768e-12	2.96887e-11
LOC_Os04g51160.1	1008	307	19	17.0201	1.05798	4.00786	4.22314e-68	7.17794e-67
LOC_Os12g25090.1	303	145	9	26.7429	1.66718	4.00368	7.0647e-33	6.66219e-32
LOC_Os12g42910.1	1764	499	31	15.8083	0.986383	4.00239	1.26391e-109	3.44236e-108
LOC_Os11g20060.1	498	16	1	1.79545	0.112708	3.99369	0.000150147	0.000435046
LOC_Os12g14670.1	441	16	1	2.02752	0.127275	3.99369	0.000150147	0.000434976
LOC_Os01g71350.1	999	208	13	11.6354	0.7304	3.99369	1.73268e-46	2.14475e-45
LOC_Os05g06380.1	1401	16	1	0.638213	0.0400631	3.99369	0.000150147	0.000435011
LOC_Os01g02680.1	2133	32	2	0.838384	0.0526286	3.99369	3.93112e-08	1.5385e-07
LOC_Os05g41370.1	2043	64	4	1.75063	0.109894	3.99369	3.55946e-15	2.00059e-14
LOC_Os01g47440.1	657	32	2	2.72188	0.170863	3.99369	3.93112e-08	1.53834e-07
LOC_Os11g30760.1	408	16	1	2.19151	0.13757	3.99369	0.000150147	0.000435081
LOC_Os04g41680.1	867	16	1	1.0313	0.0647386	3.99369	0.000150147	0.000434941
LOC_Os01g32780.1	504	6412	402	710.963	44.7691	3.9892	0	0
LOC_Os01g37810.1	390	127	8	18.198	1.15135	3.98238	7.48354e-29	6.43874e-28
LOC_Os12g43390.1	525	206	13	21.9276	1.38985	3.97975	6.11816e-46	7.47307e-45
LOC_Os05g43110.1	966	95	6	5.49579	0.348624	3.97859	6.88752e-22	4.87867e-21
LOC_Os02g32520.2	2049	348	22	9.4912	0.602648	3.9772	1.43505e-76	2.73016e-75
LOC_Os06g05470.1	459	63	4	7.67029	0.489136	3.97097	6.69804e-15	3.72972e-14
LOC_Os04g45810.1	831	4393	279	295.423	18.8446	3.97056	0	0
LOC_Os11g42510.2	1101	47	3	2.38558	0.152938	3.96332	2.1712e-11	1.02724e-10
LOC_Os01g49710.1	720	558	36	43.3097	2.80642	3.94789	3.59612e-121	1.09627e-119
LOC_Os02g56354.1	1878	31	2	0.922465	0.0597747	3.94789	7.41e-08	2.83384e-07
LOC_Os11g42360.1	642	31	2	2.69843	0.174855	3.94789	7.41e-08	2.83324e-07
LOC_Os07g13390.1	4404	31	2	0.393367	0.0254897	3.94789	7.41e-08	2.83354e-07
LOC_Os11g47600.1	906	107	7	6.59993	0.433663	3.9278	2.8094e-24	2.12269e-23
LOC_Os01g12580.1	456	152	10	18.6278	1.23089	3.91969	6.88054e-34	6.64861e-33
LOC_Os10g28120.1	867	2646	176	170.551	11.394	3.90386	0	0
LOC_Os06g32870.1	5895	30	2	0.284395	0.0190427	3.90058	1.39442e-07	5.2306e-07
LOC_Os05g41460.2	378	15	1	2.2176	0.148488	3.90058	0.000283872	0.000795827
LOC_Os07g25970.1	429	60	4	7.81588	0.523342	3.90058	4.43928e-14	2.38747e-13
LOC_Os10g13980.1	5895	119	8	1.1281	0.0761709	3.88851	1.14867e-26	9.35153e-26
LOC_Os06g44190.1	243	378	26	86.9299	6.00551	3.8555	3.8157e-81	7.74598e-80
LOC_Os03g08624.1	1026	218	15	11.8739	0.820591	3.85499	2.02674e-47	2.54193e-46
LOC_Os10g25400.1	1206	624	43	28.9149	2.00126	3.85283	7.5882e-133	2.54823e-131
LOC_Os06g24040.1	312	29	2	5.1943	0.359797	3.85167	2.61938e-07	9.64974e-07
LOC_Os07g05365.1	420	289	20	38.4532	2.67278	3.84669	2.74064e-62	4.30486e-61
LOC_Os08g31090.1	792	329	23	23.2142	1.62999	3.83207	1.69073e-70	2.96458e-69
LOC_Os06g43080.1	279	28	2	5.60838	0.402354	3.80105	4.91116e-07	1.77301e-06
LOC_Os12g43380.1	534	56	4	5.86045	0.420437	3.80105	5.45224e-13	2.79063e-12
LOC_Os05g51660.1	597	28	2	2.621	0.188035	3.80105	4.91116e-07	1.77318e-06
LOC_Os08g02700.1	1089	628	45	32.2267	2.31936	3.79646	3.56684e-132	1.19114e-130
LOC_Os05g50580.1	1356	293	21	12.0751	0.869245	3.79613	1.68921e-62	2.66144e-61
LOC_Os02g26430.1	762	69	5	5.06032	0.368297	3.78029	1.13184e-15	6.4911e-15
LOC_Os03g15270.1	1104	538	39	27.2331	1.9828	3.77975	4.45108e-113	1.25399e-111
LOC_Os03g18130.1	1815	124	9	3.81794	0.278323	3.77796	3.71526e-27	3.06835e-26
LOC_Os02g30910.1	960	1239	91	72.1247	5.3205	3.76086	3.58492e-257	2.59388e-255
LOC_Os01g61044.1	1380	54	4	2.18675	0.162691	3.74858	1.89858e-12	9.43996e-12
LOC_Os04g30200.1	1449	27	2	1.04131	0.0774719	3.74858	9.18968e-07	3.24703e-06
LOC_Os03g21260.1	1677	81	6	2.6992	0.200817	3.74858	4.45326e-18	2.78826e-17
LOC_Os03g49590.1	654	27	2	2.30712	0.171646	3.74858	9.18968e-07	3.24734e-06
LOC_Os07g35510.1	1734	5582	415	179.897	13.4333	3.74329	0	0
LOC_Os01g39020.1	1209	790	59	36.5161	2.7391	3.73676	8.95454e-164	3.78708e-162
LOC_Os03g11900.1	1548	9609	719	346.889	26.07	3.73401	0	0
LOC_Os09g25690.1	798	293	22	20.5186	1.5474	3.72902	1.21494e-61	1.89106e-60
LOC_Os04g38680.1	1368	6638	503	271.166	20.6379	3.71581	0	0
LOC_Os02g07160.1	1341	14778	1131	615.844	47.3387	3.70147	0	0
LOC_Os02g44920.1	1377	52	4	2.11034	0.163045	3.69413	6.58052e-12	3.19004e-11
LOC_Os09g38930.1	2133	78	6	2.04356	0.157886	3.69413	2.8645e-17	1.74293e-16
LOC_Os01g72900.1	291	39	3	7.48955	0.578643	3.69413	3.27662e-09	1.36889e-08
LOC_Os01g62190.1	516	282	22	30.541	2.39307	3.67381	1.08712e-58	1.63558e-57
LOC_Os09g32570.1	1023	102	8	5.57197	0.438932	3.66612	4.5317e-22	3.22964e-21
LOC_Os03g03810.1	246	357	28	81.0993	6.3886	3.66612	9.04056e-74	1.66034e-72
LOC_Os01g50400.1	1257	484	38	21.5176	1.6968	3.66463	2.03196e-99	5.02178e-98
LOC_Os03g60570.1	435	139	11	17.857	1.41934	3.6532	1.61644e-29	1.40756e-28
LOC_Os03g13050.1	1053	25	2	1.32677	0.106607	3.63755	3.19654e-06	1.08549e-05
LOC_Os01g19290.1	1137	25	2	1.22875	0.0987307	3.63755	3.19654e-06	1.08559e-05
LOC_Os06g38760.1	3615	125	10	1.93235	0.155265	3.63755	1.36409e-26	1.10753e-25
LOC_Os02g09320.1	1620	25	2	0.8624	0.0692943	3.63755	3.19654e-06	1.08538e-05
LOC_Os06g14030.1	2577	7661	615	166.133	13.395	3.63257	0	0
LOC_Os06g51060.1	1050	6354	511	338.175	27.3158	3.62996	0	0
LOC_Os01g50910.1	648	136	11	11.7286	0.952797	3.62172	1.02414e-28	8.77386e-28
LOC_Os03g08310.1	540	37	3	3.82906	0.311824	3.61818	1.13152e-08	4.58733e-08
LOC_Os02g01100.1	1725	96	8	3.11004	0.260306	3.57865	1.81674e-20	1.23654e-19
LOC_Os02g12380.1	1530	24	2	0.876604	0.0733705	3.57865	5.94036e-06	1.97008e-05
LOC_Os02g46270.1	525	24	2	2.55468	0.213822	3.57865	5.94036e-06	1.96972e-05
LOC_Os07g30350.1	3156	24	2	0.42497	0.0355693	3.57865	5.94036e-06	1.97062e-05
LOC_Os02g47100.1	558	24	2	2.40359	0.201177	3.57865	5.94036e-06	1.97044e-05
LOC_Os03g43720.3	1443	24	2	0.929456	0.077794	3.57865	5.94036e-06	1.97026e-05
LOC_Os08g44520.2	531	24	2	2.52581	0.211406	3.57865	5.94036e-06	1.9699e-05
LOC_Os05g46050.1	1143	48	4	2.34682	0.196425	3.57865	7.78502e-11	3.56666e-10
LOC_Os03g52370.2	249	131	11	29.4006	2.47957	3.56768	2.19812e-27	1.82626e-26
LOC_Os08g01480.1	1173	142	12	6.7651	0.574204	3.55848	1.64893e-29	1.43516e-28
LOC_Os07g45080.1	675	483	41	39.9878	3.40928	3.55202	1.05776e-96	2.54944e-95
LOC_Os10g19160.1	3102	47	4	0.84672	0.072377	3.54828	1.4388e-10	6.50166e-10
LOC_Os01g42410.1	4332	6283	536	81.0518	6.94479	3.54484	0	0
LOC_Os03g03980.1	699	82	7	6.55572	0.562087	3.54389	1.55316e-17	9.54384e-17
LOC_Os03g04770.1	1674	10001	854	333.866	28.6342	3.54346	0	0
LOC_Os11g42510.1	1359	4358	374	179.206	15.4467	3.53625	0	0
LOC_Os09g30490.1	414	452	39	61.0129	5.28746	3.52847	4.27656e-90	9.55939e-89
LOC_Os11g20770.1	363	127	11	19.5515	1.70086	3.52295	2.5292e-26	2.03607e-25
LOC_Os06g51050.1	963	230	20	13.3471	1.1657	3.51725	1.78414e-46	2.20466e-45
LOC_Os05g34470.2	894	23	2	1.43772	0.125567	3.51725	1.10104e-05	3.56683e-05
LOC_Os01g62770.1	387	69	6	9.96373	0.870208	3.51725	7.26106e-15	4.03887e-14
LOC_Os11g08918.1	729	23	2	1.76313	0.153987	3.51725	1.10104e-05	3.56651e-05
LOC_Os12g02210.1	447	23	2	2.87544	0.251134	3.51725	1.10104e-05	3.56747e-05
LOC_Os05g13490.1	870	92	8	5.90952	0.516123	3.51725	2.09634e-19	1.37116e-18
LOC_Os08g34470.1	693	23	2	1.85472	0.161987	3.51725	1.10104e-05	3.56715e-05
LOC_Os06g20820.1	237	68	6	16.0341	1.42097	3.49619	1.33635e-14	7.35832e-14
LOC_Os07g48460.1	1203	3385	299	157.245	13.9504	3.49463	0	0
LOC_Os02g53410.1	306	655	58	119.62	10.6387	3.49106	1.2095e-128	3.91923e-127
LOC_Os09g19970.1	804	158	14	10.9821	0.97736	3.49012	3.61058e-32	3.34361e-31
LOC_Os02g46030.1	1476	585	52	22.149	1.97742	3.48555	6.40736e-115	1.84701e-113
LOC_Os03g55590.1	1047	3726	332	198.875	17.7981	3.48206	0	0
LOC_Os03g32420.1	963	89	8	5.16473	0.46628	3.46943	1.30127e-18	8.28128e-18
LOC_Os06g30370.1	531	321	29	33.7827	3.06539	3.46214	2.03724e-63	3.25534e-62
LOC_Os11g29780.1	909	177	16	10.8816	0.987959	3.4613	1.26911e-35	1.27098e-34
LOC_Os07g09420.1	1551	3539	320	127.512	11.5803	3.46089	0	0
LOC_Os09g15670.1	1077	2520	228	130.758	11.8823	3.46001	0	0
LOC_Os08g34500.1	1272	66	6	2.89962	0.264757	3.45312	4.5114e-14	2.42517e-13
LOC_Os01g09700.1	1533	22	2	0.801982	0.0732269	3.45312	2.03502e-05	6.42325e-05
LOC_Os01g02650.1	6084	22	2	0.202077	0.0184512	3.45312	2.03502e-05	6.42382e-05
LOC_Os06g06360.1	1176	44	4	2.09088	0.190913	3.45312	8.99926e-10	3.88907e-09
LOC_Os03g32230.1	663	22	2	1.85436	0.169316	3.45312	2.03502e-05	6.42438e-05
LOC_Os05g36060.1	4653	22	2	0.264225	0.0241257	3.45312	2.03502e-05	6.42269e-05
LOC_Os01g15900.1	1656	691	63	23.3186	2.13532	3.44895	3.30322e-134	1.12182e-132
LOC_Os04g05650.1	585	1632	150	155.901	14.3919	3.4373	0	0
LOC_Os05g11620.1	315	54	5	9.58003	0.890927	3.42665	1.1585e-11	5.55256e-11
LOC_Os08g43290.1	285	86	8	16.8631	1.57553	3.41996	8.01406e-18	4.96596e-17
LOC_Os11g43760.1	1923	86	8	2.49921	0.233503	3.41996	8.01406e-18	4.96511e-17
LOC_Os10g13850.1	831	353	33	23.7387	2.22893	3.41282	9.88836e-69	1.69428e-67
LOC_Os05g03920.1	2007	3781	354	105.279	9.90008	3.41064	0	0
LOC_Os03g51390.1	684	277	26	22.6312	2.13354	3.40699	3.47196e-54	4.88883e-53
LOC_Os04g58090.1	768	106	10	7.71309	0.730839	3.39968	1.46133e-21	1.02583e-20
LOC_Os02g31030.1	1164	21	2	1.00821	0.0964405	3.38601	3.74976e-05	0.000115671
LOC_Os11g05410.2	585	21	2	2.00608	0.191892	3.38601	3.74976e-05	0.000115681
LOC_Os07g01340.1	1026	105	10	5.71908	0.54706	3.38601	2.66952e-21	1.85984e-20
LOC_Os03g40210.1	279	21	2	4.20629	0.402354	3.38601	3.74976e-05	0.00011571
LOC_Os06g03370.1	486	21	2	2.41472	0.230981	3.38601	3.74976e-05	0.000115701
LOC_Os03g51960.2	708	21	2	1.65756	0.158555	3.38601	3.74976e-05	0.000115691
LOC_Os01g50420.1	1626	356	34	12.2353	1.17366	3.38196	9.3339e-69	1.6008e-67
LOC_Os01g20030.1	738	52	5	3.93759	0.380274	3.3722	3.88442e-11	1.81211e-10
LOC_Os03g30950.1	1257	529	51	23.5182	2.27729	3.36839	5.02476e-101	1.25822e-99
LOC_Os04g12970.1	1401	62	6	2.47308	0.240379	3.36293	5.06856e-13	2.59757e-12
LOC_Os10g38050.1	1761	31	3	0.983753	0.0956191	3.36293	4.4518e-07	1.61315e-06
LOC_Os01g36070.1	732	1384	134	105.66	10.2749	3.36223	4.6809e-261	3.42819e-259
LOC_Os06g35960.1	837	1291	126	86.1955	8.44944	3.35069	6.9246e-243	4.64645e-241
LOC_Os01g36790.1	1992	836	82	23.4531	2.31051	3.3435	1.29429e-157	5.19923e-156
LOC_Os02g52670.1	729	131	13	10.0422	1.00092	3.32668	7.44438e-26	5.89675e-25
LOC_Os01g45460.1	1017	784	78	43.0803	4.30483	3.323	4.2094e-147	1.57997e-145
LOC_Os04g32620.1	807	241	24	16.6889	1.66925	3.32162	2.62314e-46	3.23034e-45
LOC_Os08g07720.1	1449	702	70	27.074	2.71152	3.31974	8.8179e-132	2.93384e-130
LOC_Os11g33120.1	2811	40	4	0.795212	0.0798697	3.31562	1.01246e-08	4.11668e-08
LOC_Os05g47840.1	1083	20	2	1.03201	0.103654	3.31562	6.88662e-05	0.000206341
LOC_Os04g19100.1	1947	20	2	0.574048	0.0576563	3.31562	6.88662e-05	0.000206324
LOC_Os01g64790.1	1056	349	35	18.4691	1.86032	3.31149	3.41602e-66	5.65928e-65
LOC_Os01g16920.1	726	446	45	34.3307	3.47903	3.30274	6.03392e-84	1.26628e-82
LOC_Os12g17160.1	1017	425	43	23.3535	2.37318	3.29875	5.54504e-80	1.10267e-78
LOC_Os09g21180.1	1002	1002	102	55.8835	5.71367	3.28993	8.21062e-186	3.95526e-184
LOC_Os03g27980.1	1479	647	66	24.4467	2.50472	3.28692	1.68185e-120	5.0969e-119
LOC_Os05g43010.1	2670	98	10	2.05116	0.210219	3.28647	1.77132e-19	1.16132e-18
LOC_Os07g08420.1	1311	49	5	2.08871	0.214067	3.28647	2.3574e-10	1.05285e-09
LOC_Os02g45780.1	495	516	53	58.2543	6.00971	3.277	3.52816e-96	8.44158e-95
LOC_Os02g51930.1	1458	5871	605	225.029	23.2906	3.27229	0	0
LOC_Os07g44850.1	1056	504	52	26.6717	2.7639	3.27053	8.21346e-94	1.92054e-92
LOC_Os11g02379.1	399	29	3	4.06171	0.422018	3.26671	1.4869e-06	5.17255e-06
LOC_Os04g03150.1	3159	29	3	0.513018	0.0533033	3.26671	1.4869e-06	5.17206e-06
LOC_Os06g16160.1	2469	29	3	0.656388	0.0681998	3.26671	1.4869e-06	5.17156e-06
LOC_Os06g36960.1	2025	58	6	1.60061	0.166306	3.26671	5.57624e-12	2.70903e-11
LOC_Os06g33890.1	6051	125	13	1.15443	0.120587	3.25904	2.66196e-24	2.01298e-23
LOC_Os04g43660.1	1482	48	5	1.80999	0.189367	3.25673	4.28572e-10	1.88625e-09
LOC_Os02g50730.1	1119	1311	137	65.4721	6.87184	3.25211	5.6581e-240	3.74089e-238
LOC_Os09g14860.1	2343	19	2	0.453174	0.0479116	3.24162	0.000126023	0.000367751
LOC_Os01g14520.1	1017	38	4	2.08808	0.220761	3.24162	3.3565e-08	1.32036e-07
LOC_Os01g24820.1	2550	76	8	1.66555	0.176089	3.24162	3.21906e-15	1.81153e-14
LOC_Os10g17080.1	564	19	2	1.8826	0.199037	3.24162	0.000126023	0.000367721
LOC_Os10g32680.1	1095	1206	127	61.5484	6.50987	3.24102	3.34172e-220	1.94842e-218
LOC_Os10g20470.1	1461	3393	358	129.783	13.7536	3.23822	0	0
LOC_Os11g04400.1	1650	85	9	2.87885	0.306155	3.23316	7.81952e-17	4.668e-16
LOC_Os09g36700.1	780	1227	130	87.9091	9.35473	3.23224	1.9374e-223	1.16545e-221
LOC_Os10g34920.1	540	179	19	18.5244	1.97489	3.22958	6.37594e-34	6.16598e-33
LOC_Os04g58710.1	1557	22166	2360	795.578	85.0758	3.22518	0	0
LOC_Os09g09040.1	624	75	8	6.71677	0.719595	3.22251	5.82786e-15	3.25171e-14
LOC_Os01g68650.1	882	486	52	30.793	3.30916	3.21807	3.46036e-89	7.65421e-88
LOC_Os02g15250.1	1416	28	3	1.10504	0.118916	3.21608	2.70652e-06	9.23873e-06
LOC_Os02g15560.1	2226	448	48	11.247	1.21032	3.21608	2.69716e-82	5.5567e-81
LOC_Os11g45240.1	6870	336	36	2.73317	0.294123	3.21608	4.01958e-62	6.29181e-61
LOC_Os08g31860.1	1158	1252	135	60.4198	6.54347	3.2069	2.80252e-226	1.72033e-224
LOC_Os01g72460.1	612	1122	121	102.453	11.0973	3.20669	5.80568e-203	3.03623e-201
LOC_Os09g27260.1	957	37	4	2.1606	0.234601	3.20315	6.09158e-08	2.34506e-07
LOC_Os04g07020.1	5898	37	4	0.350575	0.0380661	3.20315	6.09158e-08	2.34481e-07
LOC_Os03g08900.1	1470	875	95	33.264	3.62735	3.19698	3.14688e-158	1.27406e-156
LOC_Os02g58100.1	900	110	12	6.83021	0.748379	3.19009	3.75798e-21	2.60507e-20
LOC_Os12g16720.1	1572	4131	451	146.854	16.103	3.18898	0	0
LOC_Os03g60840.1	384	607	67	88.3367	9.79324	3.17316	1.58174e-109	4.30476e-108
LOC_Os06g06830.1	5811	18	2	0.173103	0.019318	3.16362	0.000229718	0.00065228
LOC_Os08g36740.1	741	54	6	4.07248	0.454481	3.16362	5.9911e-11	2.76624e-10
LOC_Os10g35320.1	678	18	2	1.48363	0.16557	3.16362	0.000229718	0.000652125
LOC_Os01g50370.1	1455	306	34	11.7528	1.31159	3.16362	7.3086e-56	1.05509e-54
LOC_Os02g49230.5	1221	18	2	0.823836	0.0919384	3.16362	0.000229718	0.000652177
LOC_Os05g29710.1	603	180	20	16.6817	1.86164	3.16362	1.77985e-33	1.70206e-32
LOC_Os02g51410.3	717	18	2	1.40293	0.156565	3.16362	0.000229718	0.000652228
LOC_Os08g44390.2	762	322	36	23.6148	2.65174	3.15468	1.50952e-58	2.26919e-57
LOC_Os10g37660.1	1692	3278	369	108.266	12.2408	3.14482	0	0
LOC_Os04g52550.1	3330	71	8	1.19151	0.134843	3.14344	6.1843e-14	3.30083e-13
LOC_Os06g03830.1	1062	106	12	5.57783	0.634219	3.13665	3.9492e-20	2.65637e-19
LOC_Os05g10650.1	1629	167	19	5.72901	0.654659	3.12947	7.41818e-31	6.64924e-30
LOC_Os10g08474.1	1485	893	102	33.6054	3.85528	3.12378	6.19178e-158	2.50122e-156
LOC_Os06g49640.3	585	26	3	2.48371	0.287838	3.10917	8.8881e-06	2.90226e-05
LOC_Os03g48310.1	2871	3774	436	73.4603	8.52385	3.10739	0	0
LOC_Os04g10690.1	1647	398	46	13.5043	1.56764	3.10675	5.86236e-71	1.03548e-69
LOC_Os02g26210.1	369	363	42	54.9749	6.3886	3.1052	7.89954e-65	1.2816e-63
LOC_Os12g33330.1	5895	103	12	0.976421	0.114256	3.09523	2.28318e-19	1.48932e-18
LOC_Os01g58020.1	618	120	14	10.8512	1.27152	3.09323	2.49622e-22	1.78998e-21
LOC_Os02g54254.1	3186	2614	308	45.8505	5.4261	3.07895	0	0
LOC_Os05g44030.1	945	59	7	3.48902	0.415766	3.06898	1.49175e-11	7.10536e-11
LOC_Os03g06580.2	678	833	99	68.6593	8.19574	3.06651	7.9094e-145	2.89634e-143
LOC_Os05g08480.1	1635	1217	145	41.5965	4.97775	3.0629	1.64106e-210	8.98666e-209
LOC_Os12g39360.1	1341	730	87	30.4213	3.64144	3.0625	5.62e-127	1.79526e-125
LOC_Os03g61150.1	459	109	13	13.2708	1.58969	3.06144	3.23044e-20	2.17819e-19
LOC_Os04g06590.1	2256	75	9	1.85783	0.223916	3.05259	2.78576e-14	1.51037e-13
LOC_Os01g41810.1	1608	3257	394	113.192	13.7529	3.04097	0	0
LOC_Os01g73200.1	1071	281	34	14.6623	1.78185	3.04066	1.53339e-49	1.98751e-48
LOC_Os03g46070.1	690	537	65	43.492	5.28746	3.0401	3.4204e-93	7.91061e-92
LOC_Os02g56940.2	393	66	8	9.38502	1.14256	3.03809	1.14933e-12	5.78484e-12
LOC_Os03g42520.1	471	33	4	3.91541	0.476674	3.03809	6.45064e-07	2.30706e-06
LOC_Os05g45070.1	762	206	25	15.1076	1.84148	3.03634	1.13297e-36	1.15715e-35
LOC_Os05g22840.1	516	115	14	12.4547	1.52286	3.03183	4.55516e-21	3.14618e-20
LOC_Os08g39840.1	2775	433	53	8.71984	1.072	3.024	4.46366e-75	8.31639e-74
LOC_Os03g41330.1	699	98	12	7.83489	0.963578	3.02344	4.16994e-18	2.61359e-17
LOC_Os10g28080.1	861	228	28	14.7984	1.82531	3.01923	3.26832e-40	3.56223e-39
LOC_Os01g15270.1	339	1557	192	256.669	31.7895	3.01328	1.72925e-264	1.29006e-262
LOC_Os04g51150.1	999	2270	280	126.983	15.7317	3.01289	0	0
LOC_Os12g15680.1	1797	655	81	20.3693	2.52999	3.00919	3.6575e-112	1.01926e-110
LOC_Os08g43620.1	384	105	13	15.2807	1.90018	3.0075	3.27412e-19	2.12302e-18
LOC_Os07g43950.1	642	1042	130	90.7019	11.3656	2.99646	1.22727e-176	5.59067e-175
LOC_Os01g45210.1	5961	32	4	0.299995	0.0376637	2.99369	1.15589e-06	4.05473e-06
LOC_Os05g45700.1	1716	72	9	2.34476	0.29438	2.99369	1.5841e-13	8.30613e-13
LOC_Os06g33970.1	435	32	4	4.11097	0.516123	2.99369	1.15589e-06	4.05355e-06
LOC_Os05g38150.2	2151	128	16	3.32547	0.417506	2.99369	5.05644e-23	3.70097e-22
LOC_Os02g26470.1	246	24	3	5.45205	0.684493	2.99369	2.88054e-05	8.99588e-05
LOC_Os02g28110.1	1374	32	4	1.30151	0.163401	2.99369	1.15589e-06	4.05434e-06
LOC_Os04g17260.1	5979	32	4	0.299092	0.0375504	2.99369	1.15589e-06	4.05394e-06
LOC_Os04g45950.2	1686	40	5	1.32583	0.166454	2.99369	4.76882e-08	1.85287e-07
LOC_Os01g42380.1	4374	6955	876	88.8592	11.2411	2.98274	0	0
LOC_Os08g07730.1	1410	333	42	13.198	1.67191	2.98075	2.66544e-57	3.92978e-56
LOC_Os01g12520.1	969	1204	152	69.4363	8.80445	2.97938	1.19434e-202	6.22805e-201
LOC_Os04g51660.1	1401	331	42	13.203	1.68265	2.97206	8.38064e-57	1.22706e-55
LOC_Os02g44870.1	873	18471	2366	1182.39	152.119	2.95843	0	0
LOC_Os12g02400.1	1014	31	4	1.70847	0.221414	2.94789	2.0651e-06	7.09968e-06
LOC_Os05g48340.2	1503	31	4	1.15262	0.149377	2.94789	2.0651e-06	7.099e-06
LOC_Os09g37200.1	1359	209	27	8.5943	1.11513	2.94616	4.00304e-36	4.05629e-35
LOC_Os10g09850.1	1161	2519	327	121.249	15.8088	2.93918	0	0
LOC_Os07g13490.1	663	146	19	12.3062	1.60851	2.93559	1.38924e-25	1.0906e-24
LOC_Os04g34010.1	1368	115	15	4.69781	0.615443	2.93229	2.004e-20	1.36117e-19
LOC_Os08g37010.1	1113	207	27	10.3934	1.36161	2.93229	1.25275e-35	1.25494e-34
LOC_Os01g72810.1	1392	46	6	1.84673	0.241933	2.93229	6.35264e-09	2.61187e-08
LOC_Os07g35940.1	1467	7493	979	285.436	37.4572	2.92986	0	0
LOC_Os03g16170.1	1215	1147	150	52.7559	6.92943	2.92852	8.20496e-190	4.00609e-188
LOC_Os02g32520.1	2817	5423	710	107.581	14.1467	2.92689	0	0
LOC_Os11g10760.1	2688	3304	437	68.6902	9.12504	2.9122	0	0
LOC_Os01g68670.1	447	68	9	8.5013	1.1301	2.91123	1.57556e-12	7.8697e-12
LOC_Os03g55660.1	2025	204	27	5.62975	0.748379	2.91123	6.90716e-35	6.81132e-34
LOC_Os05g34854.1	1338	166	22	6.93323	0.922888	2.9093	1.21284e-28	1.03634e-27
LOC_Os03g16020.1	465	83	11	9.97491	1.32777	2.9093	5.30238e-15	2.96172e-14
LOC_Os09g24850.1	4086	671	89	9.17715	1.22257	2.90813	5.37464e-111	1.4761e-109
LOC_Os07g10840.1	2292	8869	1177	216.244	28.8234	2.90735	0	0
LOC_Os04g12540.1	3033	1665	221	30.6779	4.0898	2.9071	1.27436e-272	9.77002e-271
LOC_Os04g12530.1	612	308	41	28.1244	3.76024	2.90293	9.53704e-52	1.28852e-50
LOC_Os01g02390.2	1659	60	8	2.0211	0.270661	2.90058	3.64332e-11	1.70294e-10
LOC_Os09g23590.1	297	1972	263	371.052	49.7029	2.90022	0	0
LOC_Os01g62970.1	471	232	31	27.5265	3.69423	2.89748	2.7588e-39	2.95769e-38
LOC_Os03g10320.1	648	224	30	19.3178	2.59854	2.89416	6.11444e-38	6.41963e-37
LOC_Os01g55690.1	1500	216	29	8.04723	1.08515	2.8906	1.35577e-36	1.38158e-35
LOC_Os04g49460.1	969	134	18	7.72796	1.04263	2.88986	3.03334e-23	2.23564e-22
LOC_Os03g22120.1	2430	134	18	3.08164	0.415766	2.88986	3.03334e-23	2.23518e-22
LOC_Os01g10440.1	1443	541	73	20.9515	2.83948	2.88335	4.77798e-89	1.05558e-87
LOC_Os10g23310.1	1311	140	19	5.96773	0.813455	2.87505	4.20722e-24	3.16887e-23
LOC_Os01g47070.1	906	589	80	36.3305	4.95615	2.87389	1.79677e-96	4.31621e-95
LOC_Os07g48790.1	951	22	3	1.29278	0.177061	2.86816	9.19544e-05	0.000272393
LOC_Os02g11665.1	312	22	3	3.94051	0.539696	2.86816	9.19544e-05	0.000272349
LOC_Os07g35380.1	1950	44	6	1.26096	0.172703	2.86816	1.99643e-08	7.96472e-08
LOC_Os05g23440.1	1098	22	3	1.11971	0.153356	2.86816	9.19544e-05	0.000272371
LOC_Os03g50960.1	372	483	66	72.5585	9.95826	2.86518	3.60758e-79	7.13066e-78
LOC_Os05g25920.1	270	51	7	10.5558	1.45518	2.85876	1.50021e-09	6.40185e-09
LOC_Os10g21398.1	543	29	4	2.98457	0.413469	2.85167	6.5288e-06	2.15947e-05
LOC_Os02g53160.1	615	65	9	5.90639	0.821391	2.84614	8.67928e-12	4.18662e-11
LOC_Os01g15000.1	2124	5205	722	136.946	19.0794	2.84352	0	0
LOC_Os04g43360.1	1551	36	5	1.2971	0.180943	2.84169	4.75744e-07	1.71923e-06
LOC_Os09g28910.1	1002	1504	209	83.8811	11.7074	2.84092	1.22977e-240	8.16065e-239
LOC_Os05g03960.1	228	114	16	27.9418	3.93884	2.82658	1.46269e-19	9.60898e-19
LOC_Os04g47570.1	1518	57	8	2.09839	0.295802	2.82658	2.00348e-10	8.98797e-10
LOC_Os10g04520.1	429	178	25	23.1871	3.27089	2.82557	9.67976e-30	8.46169e-29
LOC_Os12g10580.1	1476	71	10	2.68816	0.380274	2.82151	1.17142e-12	5.89277e-12
LOC_Os10g38110.1	1548	297	42	10.7218	1.52286	2.81569	1.93293e-48	2.46371e-47
LOC_Os03g04190.1	1548	134	19	4.83746	0.688914	2.81185	1.23701e-22	8.93611e-22
LOC_Os01g45060.1	1272	28	4	1.23014	0.176504	2.80105	1.15487e-05	3.73316e-05
LOC_Os07g09310.1	417	98	14	13.1333	1.88441	2.80105	7.38332e-17	4.41419e-16
LOC_Os02g03090.2	2349	28	4	0.66613	0.0955784	2.80105	1.15487e-05	3.73383e-05
LOC_Os04g13364.1	5622	21	3	0.208743	0.0299511	2.80105	0.000163246	0.000471674
LOC_Os09g01560.1	5835	28	4	0.268164	0.0384771	2.80105	1.15487e-05	3.73349e-05
LOC_Os03g15080.1	585	21	3	2.00608	0.287838	2.80105	0.000163246	0.000471712
LOC_Os10g38040.1	327	56	8	9.57027	1.37317	2.80105	3.5227e-10	1.55842e-09
LOC_Os12g44380.3	1065	56	8	2.93848	0.421622	2.80105	3.5227e-10	1.55823e-09
LOC_Os02g32590.2	1353	28	4	1.1565	0.165938	2.80105	1.15487e-05	3.73282e-05
LOC_Os05g44740.1	3738	56	8	0.837206	0.120125	2.80105	3.5227e-10	1.55804e-09
LOC_Os01g63190.3	1551	28	4	1.00886	0.144754	2.80105	1.15487e-05	3.73249e-05
LOC_Os07g06800.1	834	916	131	61.3781	8.81633	2.79947	4.87762e-145	1.79342e-143
LOC_Os02g54254.2	3120	657	94	11.7678	1.69105	2.79885	1.66063e-104	4.29866e-103
LOC_Os05g03460.1	1332	160	23	6.71274	0.969184	2.79206	1.45809e-26	1.18173e-25
LOC_Os05g02760.1	783	118	17	8.42178	1.21862	2.78887	6.16054e-20	4.10319e-19
LOC_Os09g27950.1	1182	1379	199	65.1975	9.44971	2.78647	2.41616e-216	1.37974e-214
LOC_Os02g47840.1	534	1419	205	148.5	21.5474	2.78487	1.9902e-222	1.18927e-220
LOC_Os01g52260.1	912	1084	157	66.423	9.66245	2.78122	4.01012e-170	1.75787e-168
LOC_Os01g07130.1	1509	586	85	21.7016	3.16164	2.77906	1.04435e-92	2.39689e-91
LOC_Os06g21450.1	414	62	9	8.36903	1.22018	2.77796	4.70754e-11	2.1876e-10
LOC_Os05g02770.1	513	971	141	105.776	15.4271	2.77747	2.31056e-152	8.92352e-151
LOC_Os03g59320.1	588	8221	1195	781.324	114.07	2.776	0	0
LOC_Os03g18030.1	1164	110	16	5.28109	0.771524	2.77505	1.37657e-18	8.75433e-18
LOC_Os05g51680.1	999	253	37	14.1527	2.07883	2.76723	9.16254e-41	1.00934e-39
LOC_Os03g56930.1	711	82	12	6.44508	0.947315	2.76628	3.7524e-14	2.02411e-13
LOC_Os02g50700.1	558	273	40	27.3409	4.02354	2.76452	8.05526e-44	9.4025e-43
LOC_Os01g65520.1	1878	12912	1896	384.222	56.6664	2.76137	0	0
LOC_Os07g04560.1	1032	95	14	5.14432	0.761432	2.75619	3.95044e-16	2.30259e-15
LOC_Os09g34160.1	2928	291	43	5.554	0.82429	2.7523	2.15364e-46	2.65488e-45
LOC_Os08g32980.1	675	5954	880	492.934	73.1748	2.75198	0	0
LOC_Os12g31870.1	588	396	59	37.6358	5.63193	2.74041	2.84674e-62	4.46762e-61
LOC_Os09g12290.1	2748	11470	1713	233.255	34.9883	2.73696	0	0
LOC_Os03g45250.1	912	20	3	1.22552	0.184633	2.73066	0.000288446	0.000807331
LOC_Os02g35590.1	714	20	3	1.56537	0.235834	2.73066	0.000288446	0.000807205
LOC_Os11g30760.2	405	20	3	2.75968	0.415766	2.73066	0.000288446	0.000807143
LOC_Os12g14470.1	933	20	3	1.19793	0.180477	2.73066	0.000288446	0.000807393
LOC_Os10g28200.2	1080	20	3	1.03488	0.155912	2.73066	0.000288446	0.000807268
LOC_Os08g15710.1	780	40	6	2.86582	0.431757	2.73066	1.91367e-07	7.12054e-07
LOC_Os06g44260.1	1044	380	57	20.3407	3.06448	2.73066	1.34359e-59	2.05055e-58
LOC_Os09g31478.1	1242	400	60	17.9979	2.71152	2.73066	1.1951e-62	1.88955e-61
LOC_Os04g12690.1	762	40	6	2.93352	0.441956	2.73066	1.91367e-07	7.12127e-07
LOC_Os03g61360.1	1017	392	59	21.5402	3.25622	2.72576	2.59352e-61	4.016e-60
LOC_Os06g27860.1	1119	93	14	4.64448	0.702232	2.7255	1.20084e-15	6.87371e-15
LOC_Os01g58194.1	1185	1789	270	84.3676	12.7887	2.72181	3.96612e-273	3.0602e-271
LOC_Os01g51540.1	939	2120	321	126.169	19.1877	2.71711	0	0
LOC_Os03g16950.1	798	66	10	4.62195	0.703363	2.71616	1.92294e-11	9.12061e-11
LOC_Os05g41490.1	924	277	42	16.753	2.55129	2.71512	1.29422e-43	1.50483e-42
LOC_Os09g33850.1	522	348	53	37.2557	5.69886	2.70872	2.97772e-54	4.19617e-53
LOC_Os04g40070.1	2121	570	87	15.0182	2.3023	2.70557	1.07324e-87	2.32683e-86
LOC_Os08g42430.1	507	72	11	7.93612	1.21778	2.70419	2.57692e-12	1.27337e-11
LOC_Os06g36040.1	642	85	13	7.39891	1.13656	2.70264	2.6864e-14	1.45804e-13
LOC_Os01g61070.1	210	346	53	92.0748	14.1657	2.7004	8.94384e-54	1.24864e-52
LOC_Os05g38530.1	1941	2095	322	60.3174	9.31136	2.69551	0	0
LOC_Os08g27330.1	408	26	4	3.56121	0.550278	2.69413	3.5725e-05	0.000110392
LOC_Os04g54830.1	1914	2378	366	69.4311	10.733	2.69353	0	0
LOC_Os10g20794.1	2403	58	9	1.34883	0.210219	2.68175	4.36872e-10	1.91856e-09
LOC_Os07g29330.2	1317	103	16	4.37054	0.681894	2.68019	6.66798e-17	3.99248e-16
LOC_Os07g48830.1	987	861	134	48.7495	7.62027	2.67747	4.30768e-130	1.40724e-128
LOC_Os02g04780.1	1080	212	33	10.9697	1.71503	2.67722	2.9985e-33	2.85004e-32
LOC_Os03g51920.1	1761	5875	917	186.437	29.2276	2.67329	0	0
LOC_Os12g43580.1	1260	301	47	13.35	2.09368	2.67272	1.76747e-46	2.18481e-45
LOC_Os11g10770.1	1224	1466	229	66.9324	10.5011	2.67216	1.01146e-219	5.85949e-218
LOC_Os11g31430.1	3303	32	5	0.541409	0.0849658	2.67176	4.52734e-06	1.51583e-05
LOC_Os03g61270.1	810	768	120	52.9859	8.31532	2.67176	5.7736e-116	1.68454e-114
LOC_Os01g03914.2	1146	115	18	5.60786	0.881598	2.66926	1.2316e-18	7.84209e-18
LOC_Os02g43820.1	1035	102	16	5.50736	0.867685	2.66612	1.15521e-16	6.86779e-16
LOC_Os05g44300.1	921	70	11	4.24739	0.670372	2.66354	7.77314e-12	3.75808e-11
LOC_Os09g35800.1	1122	2016	317	100.411	15.858	2.66263	3.05394e-300	2.62006e-298
LOC_Os05g46350.1	1227	286	45	13.0258	2.0585	2.66171	4.7701e-44	5.59873e-43
LOC_Os08g40990.1	2154	76	12	1.97175	0.312693	2.65666	1.04231e-12	5.25283e-12
LOC_Os05g33140.1	1005	285	45	15.8476	2.51321	2.65666	8.23438e-44	9.60847e-43
LOC_Os01g49720.1	714	284	45	22.2282	3.5375	2.65159	1.42079e-43	1.64934e-42
LOC_Os11g42410.1	978	44	7	2.51419	0.401737	2.64577	7.58252e-08	2.89613e-07
LOC_Os01g51030.1	258	132	21	28.5916	4.56859	2.64577	5.38702e-21	3.71361e-20
LOC_Os10g37340.1	1395	9807	1569	392.867	63.1294	2.63766	0	0
LOC_Os09g06540.1	1725	25	4	0.809906	0.130153	2.63755	6.2445e-05	0.000188197
LOC_Os06g06520.1	1140	25	4	1.22552	0.196942	2.63755	6.2445e-05	0.00018826
LOC_Os03g06360.2	738	25	4	1.89307	0.304219	2.63755	6.2445e-05	0.000188244
LOC_Os01g66250.1	2481	25	4	0.563115	0.0904932	2.63755	6.2445e-05	0.000188213
LOC_Os06g10820.1	636	75	12	6.59004	1.05903	2.63755	1.80373e-12	8.98201e-12
LOC_Os08g36680.1	816	25	4	1.71212	0.275139	2.63755	6.2445e-05	0.000188228
LOC_Os07g03730.1	498	368	59	41.2955	6.64975	2.63461	1.323e-55	1.90306e-54
LOC_Os12g40260.1	1398	555	89	22.1855	3.57327	2.6343	5.27124e-83	1.09538e-81
LOC_Os07g49270.2	2448	212	34	4.83959	0.779561	2.63415	1.09279e-32	1.02489e-31
LOC_Os01g62980.1	357	503	81	78.7379	12.735	2.62826	3.37296e-75	6.31694e-74
LOC_Os05g07540.1	5625	31	5	0.30798	0.0498919	2.62596	7.8841e-06	2.58756e-05
LOC_Os02g07170.1	708	31	5	2.44688	0.396387	2.62596	7.8841e-06	2.58779e-05
LOC_Os12g37690.1	903	502	81	31.067	5.03477	2.62539	5.8014e-75	1.0792e-73
LOC_Os03g27910.1	3981	99	16	1.38972	0.225585	2.62305	5.96128e-16	3.45398e-15
LOC_Os11g08100.1	1392	1107	179	44.4419	7.21766	2.62232	5.70732e-163	2.39967e-161
LOC_Os08g40910.1	708	37	6	2.92047	0.475664	2.61818	1.01201e-06	3.5646e-06
LOC_Os12g13910.1	990	1251	203	70.6165	11.5092	2.61722	1.57319e-183	7.54819e-182
LOC_Os08g08440.1	966	123	20	7.11561	1.16208	2.61428	2.02684e-19	1.32619e-18
LOC_Os01g73500.2	534	146	24	15.279	2.52262	2.59855	1.20685e-22	8.72173e-22
LOC_Os02g41954.1	1080	121	20	6.26103	1.03941	2.59063	5.9969e-19	3.85799e-18
LOC_Os07g08840.1	369	13669	2260	2070.11	343.767	2.59021	0	0
LOC_Os01g72530.1	456	398	66	48.7755	8.12385	2.58592	8.46244e-59	1.27425e-57
LOC_Os06g51460.2	2988	36	6	0.673296	0.112708	2.57865	1.752e-06	6.06259e-06
LOC_Os12g26290.1	1857	24	4	0.722243	0.120901	2.57865	0.000108659	0.000319825
LOC_Os01g09120.2	657	42	7	3.57246	0.598019	2.57865	2.272e-07	8.40523e-07
LOC_Os05g13360.1	1233	36	6	1.63164	0.273131	2.57865	1.752e-06	6.06317e-06
LOC_Os08g20290.1	2724	24	4	0.492366	0.0824206	2.57865	0.000108659	0.000319851
LOC_Os10g31330.1	645	288	48	24.9526	4.177	2.57865	7.34564e-43	8.3894e-42
LOC_Os02g16050.1	4749	24	4	0.282418	0.047276	2.57865	0.000108659	0.000319877
LOC_Os03g63330.1	1698	5736	956	188.78	31.6011	2.57865	0	0
LOC_Os03g04060.1	771	300	50	21.7446	3.63997	2.57865	1.39914e-44	1.66277e-43
LOC_Os02g39570.1	1455	36	6	1.38269	0.231457	2.57865	1.752e-06	6.06201e-06
LOC_Os01g47580.1	888	30	5	1.88796	0.316038	2.57865	1.36777e-05	4.39416e-05
LOC_Os03g07960.1	693	905	151	72.9792	12.23	2.57706	5.19518e-131	1.71427e-129
LOC_Os05g31020.1	1323	4910	824	207.398	34.9583	2.5687	0	0
LOC_Os01g53260.1	765	250	42	18.2626	3.08156	2.56716	3.1339e-37	3.24401e-36
LOC_Os07g09050.1	1821	113	19	3.46779	0.585634	2.56594	1.29939e-17	8.00496e-17
LOC_Os10g17940.1	1440	53	9	2.05682	0.350802	2.55169	6.74418e-09	2.76969e-08
LOC_Os04g40990.1	1704	351	60	11.5112	1.97635	2.54213	4.41942e-51	5.90015e-50
LOC_Os06g37300.1	1533	181	31	6.59812	1.13502	2.53934	4.70914e-27	3.87407e-26
LOC_Os05g45090.1	1434	315	54	12.2757	2.11362	2.53801	6.33768e-46	7.73334e-45
LOC_Os01g57968.1	366	1934	332	295.297	50.9143	2.53602	8.04054e-273	6.1907e-271
LOC_Os05g43910.1	1569	1098	189	39.1078	6.76116	2.53211	1.90543e-155	7.58657e-154
LOC_Os12g32760.1	1542	993	171	35.9873	6.22436	2.53149	1.01709e-140	3.61073e-139
LOC_Os01g34050.1	579	29	5	2.799	0.484701	2.52975	2.36338e-05	7.43168e-05
LOC_Os03g52380.1	279	58	10	11.6174	2.01177	2.52975	1.53318e-09	6.53943e-09
LOC_Os01g08020.1	2019	591	102	16.3582	2.83561	2.52828	2.37368e-84	4.99888e-83
LOC_Os09g35790.1	1365	81	14	3.31617	0.575676	2.52619	8.40882e-13	4.25674e-12
LOC_Os11g39190.1	2985	560	97	10.484	1.82394	2.52306	7.85184e-80	1.55882e-78
LOC_Os01g59100.1	1413	346	60	13.6841	2.38337	2.52143	6.3601e-50	8.31544e-49
LOC_Os06g07040.1	552	92	16	9.31392	1.62691	2.51725	2.61546e-14	1.42082e-13
LOC_Os01g52730.1	393	69	12	9.81161	1.71384	2.51725	4.66628e-11	2.16899e-10
LOC_Os07g36544.2	2580	132	23	2.85916	0.500369	2.51452	6.52186e-20	4.33904e-19
LOC_Os01g64730.1	801	1273	222	88.8137	15.5562	2.51329	2.1118e-178	9.70593e-177
LOC_Os05g49940.1	423	842	147	111.239	19.5056	2.5117	1.53779e-118	4.59082e-117
LOC_Os06g05450.1	411	80	14	10.8776	1.91192	2.50827	1.4368e-12	7.1936e-12
LOC_Os01g19260.1	1584	40	7	1.4112	0.248042	2.50827	6.72662e-07	2.40337e-06
LOC_Os03g58570.1	804	165	29	11.4686	2.02453	2.50203	2.11436e-24	1.60326e-23
LOC_Os04g35270.1	1371	108	19	4.4022	0.777855	2.50065	1.89523e-16	1.11842e-15
LOC_Os09g29690.1	405	125	22	17.248	3.04895	2.50004	8.1452e-19	5.21771e-18
LOC_Os01g28450.1	495	380	67	42.9005	7.59718	2.49746	4.33182e-54	6.08295e-53
LOC_Os09g34230.1	1428	4395	775	171.994	30.4618	2.49729	0	0
LOC_Os02g53470.1	4386	34	6	0.433206	0.076783	2.49619	5.19626e-06	1.73335e-05
LOC_Os07g08150.1	603	1505	266	139.477	24.7598	2.49396	1.03369e-208	5.59261e-207
LOC_Os05g08750.1	1584	1457	258	51.403	9.14213	2.49125	7.26986e-202	3.75832e-200
LOC_Os10g21190.1	858	4105	727	267.368	47.5587	2.49105	0	0
LOC_Os01g61700.1	519	79	14	8.50636	1.51406	2.49012	2.4508e-12	1.21188e-11
LOC_Os01g13690.2	993	1030	183	57.9658	10.3439	2.48642	6.13356e-143	2.21011e-141
LOC_Os08g03310.6	1701	135	24	4.4352	0.791935	2.48555	4.39432e-20	2.95191e-19
LOC_Os01g66544.1	756	90	16	6.6528	1.1879	2.48555	7.60348e-14	4.04751e-13
LOC_Os01g42190.1	594	1558	277	146.577	26.1744	2.48543	3.8168e-215	2.15904e-213
LOC_Os07g39520.1	984	829	148	47.0807	8.44208	2.47947	4.95002e-115	1.42806e-113
LOC_Os01g25484.3	1638	56	10	1.91055	0.342664	2.47912	4.48266e-09	1.85788e-08
LOC_Os03g24100.1	795	56	10	3.93645	0.706018	2.47912	4.48266e-09	1.85809e-08
LOC_Os12g39400.1	744	218	39	16.3745	2.94221	2.47647	2.0873e-31	1.89737e-30
LOC_Os10g20810.1	1917	67	12	1.95315	0.351351	2.47482	1.35908e-10	6.15144e-10
LOC_Os07g04040.1	2013	184	33	5.10808	0.920138	2.47286	1.06427e-26	8.67423e-26
LOC_Os02g30100.1	1575	1701	306	60.3542	10.9049	2.46847	7.27558e-233	4.64824e-231
LOC_Os02g09250.1	1566	2006	361	71.5852	12.9389	2.46794	3.3871e-274	2.63033e-272
LOC_Os04g34530.1	1074	50	9	2.60165	0.47035	2.46762	3.38414e-08	1.33021e-07
LOC_Os01g64360.1	522	361	65	38.6474	6.98917	2.46718	9.1003e-51	1.20867e-49
LOC_Os08g36480.1	2751	2807	506	57.0211	10.3239	2.46551	0	0
LOC_Os08g03310.1	1962	287	52	8.1746	1.4876	2.45816	1.60137e-40	1.75333e-39
LOC_Os10g25290.1	516	237	43	25.6674	4.67737	2.45617	1.0564e-33	1.01561e-32
LOC_Os07g01810.1	1050	281	51	14.9555	2.72624	2.45569	1.15701e-39	1.2486e-38
LOC_Os01g62980.2	342	88	16	14.3794	2.62589	2.45312	2.19654e-13	1.14376e-12
LOC_Os09g20330.1	1092	33	6	1.68879	0.308398	2.45312	8.89914e-06	2.90482e-05
LOC_Os01g03080.1	606	22	4	2.02878	0.370484	2.45312	0.00032416	0.000901409
LOC_Os06g14324.2	582	33	6	3.16865	0.578643	2.45312	8.89914e-06	2.90508e-05
LOC_Os08g20200.1	1491	22	4	0.824573	0.150579	2.45312	0.00032416	0.000901339
LOC_Os04g15620.1	2484	22	4	0.494943	0.0903839	2.45312	0.00032416	0.00090127
LOC_Os05g48650.1	672	330	60	27.4428	5.01146	2.45312	3.0069e-46	3.69661e-45
LOC_Os06g42164.1	312	44	8	7.88101	1.43919	2.45312	2.56976e-07	9.47178e-07
LOC_Os01g06882.1	510	22	4	2.41066	0.440223	2.45312	0.00032416	0.0009012
LOC_Os10g04074.1	4281	22	4	0.287185	0.0524442	2.45312	0.00032416	0.000901131
LOC_Os05g42080.1	237	71	13	16.7415	3.07877	2.443	5.26948e-11	2.44338e-10
LOC_Os07g40290.1	1818	333	61	10.2361	1.8833	2.44233	2.0125e-46	2.48429e-45
LOC_Os01g07120.2	825	60	11	4.06426	0.748379	2.44115	1.72905e-09	7.35136e-09
LOC_Os11g05400.1	1719	2273	418	73.8937	13.6484	2.43672	6e-306	5.37806e-304
LOC_Os01g39890.1	2343	2050	377	48.8951	9.03133	2.43668	4.85648e-276	3.79596e-274
LOC_Os05g42070.1	813	451	83	31.0006	5.73021	2.43564	4.25126e-62	6.65157e-61
LOC_Os12g24410.1	2601	65	12	1.39655	0.258955	2.4311	3.92546e-10	1.73107e-09
LOC_Os01g62610.1	558	525	97	52.5786	9.75709	2.42995	8.11102e-72	1.45116e-70
LOC_Os07g44410.1	1980	1515	280	42.7594	7.93735	2.42951	8.23456e-204	4.3253e-202
LOC_Os09g34150.1	2043	189	35	5.16984	0.961573	2.42665	8.01384e-27	6.56279e-26
LOC_Os12g43870.1	327	124	23	21.1913	3.94787	2.42433	4.4926e-18	2.81191e-17
LOC_Os04g12499.1	543	458	85	47.1357	8.78621	2.42351	1.12175e-62	1.77436e-61
LOC_Os07g35140.1	2100	140	26	3.72557	0.694923	2.42254	3.29994e-20	2.22463e-19
LOC_Os11g39310.1	2820	1215	226	24.0775	4.49823	2.42025	4.21304e-163	1.77346e-161
LOC_Os02g53100.1	1815	75	14	2.30924	0.432946	2.41516	2.0373e-11	9.65033e-11
LOC_Os01g58310.1	246	69	13	15.6746	2.96613	2.40178	1.51137e-10	6.82105e-10
LOC_Os03g20020.1	1887	5095	961	150.889	28.5847	2.40017	0	0
LOC_Os01g05585.1	195	323	61	92.5661	17.5581	2.39835	3.71376e-44	4.37028e-43
LOC_Os09g32870.1	915	74	14	4.51954	0.858795	2.39579	3.44294e-11	1.61158e-10
LOC_Os03g22820.1	540	74	14	7.65811	1.45518	2.39579	3.44294e-11	1.61179e-10
LOC_Os08g24770.1	2151	2016	382	52.3762	9.96794	2.39354	7.43642e-266	5.57082e-264
LOC_Os07g03020.1	1437	58	11	2.25556	0.429654	2.39224	4.96408e-09	2.05198e-08
LOC_Os09g30458.1	2433	536	102	12.3114	2.3531	2.38736	8.3618e-72	1.49529e-70
LOC_Os10g35412.1	4254	42	8	0.551742	0.105554	2.38601	7.41898e-07	2.64289e-06
LOC_Os01g38980.2	1710	42	8	1.37258	0.262589	2.38601	7.41898e-07	2.64315e-06
LOC_Os04g53190.1	1455	84	16	3.22627	0.61722	2.38601	1.79695e-12	8.9495e-12
LOC_Os05g16220.1	300	42	8	7.82369	1.49676	2.38601	7.41898e-07	2.64341e-06
LOC_Os05g39720.1	1719	167	32	5.42906	1.04486	2.3774	2.44884e-23	1.80818e-22
LOC_Os05g34830.1	969	589	113	33.9684	6.54542	2.37564	2.77054e-78	5.42264e-77
LOC_Os11g31910.1	3147	198	38	3.51603	0.67775	2.37512	2.2938e-27	1.90531e-26
LOC_Os04g13030.1	6027	26	5	0.241077	0.0465641	2.3722	0.000118738	0.00034776
LOC_Os03g22120.3	1929	426	82	12.3413	2.38597	2.37085	5.91354e-57	8.676e-56
LOC_Os10g39680.1	786	1529	295	108.71	21.066	2.36749	1.65471e-199	8.44537e-198
LOC_Os07g42220.1	492	347	67	39.4138	7.6435	2.36639	1.35347e-46	1.67766e-45
LOC_Os01g21144.1	1593	351	68	12.3133	2.39594	2.36156	5.29806e-47	6.60114e-46
LOC_Os09g33820.2	1416	344	67	13.5762	2.65579	2.35387	6.34702e-46	7.74212e-45
LOC_Os06g46730.1	1866	41	8	1.22788	0.240636	2.35124	1.25435e-06	4.39029e-06
LOC_Os01g25460.1	1512	51	10	1.88496	0.37122	2.34419	6.26812e-08	2.41045e-07
LOC_Os01g53090.1	795	158	31	11.1064	2.18865	2.34328	8.34126e-22	5.89681e-21
LOC_Os01g44250.1	1224	112	22	5.11353	1.00884	2.34162	7.43072e-16	4.28608e-15
LOC_Os06g03860.1	2097	1934	380	51.5397	10.1711	2.34121	1.6817e-248	1.17209e-246
LOC_Os01g68770.1	1449	18045	3551	695.941	137.551	2.33899	0	0
LOC_Os09g26880.1	1530	7149	1407	261.119	51.6161	2.33881	0	0
LOC_Os01g12770.1	1623	1343	265	46.2425	9.16453	2.33509	1.28906e-172	5.7344e-171
LOC_Os11g02389.1	351	11753	2322	1871.22	371.311	2.33328	0	0
LOC_Os08g04340.1	573	30	6	2.92584	0.587732	2.31562	4.36114e-05	0.000133649
LOC_Os10g36100.1	249	55	11	12.3438	2.47957	2.31562	2.36958e-08	9.42314e-08
LOC_Os02g30300.1	1140	75	15	3.67655	0.738532	2.31562	6.26344e-11	2.88902e-10
LOC_Os06g30830.1	726	95	19	7.31258	1.46893	2.31562	1.71327e-13	8.96777e-13
LOC_Os08g03290.4	789	60	12	4.2497	0.853664	2.31562	5.34956e-09	2.20626e-08
LOC_Os03g31150.3	1923	50	10	1.45303	0.291879	2.31562	1.05357e-07	3.98941e-07
LOC_Os03g03080.1	330	35	7	5.92704	1.1906	2.31562	9.55764e-06	3.11243e-05
LOC_Os01g05650.1	249	7150	1435	1604.69	323.471	2.31058	0	0
LOC_Os12g34440.1	1428	1025	206	40.1125	8.09695	2.3086	2.1327e-130	6.9925e-129
LOC_Os03g22620.1	1215	1413	284	64.9905	13.1197	2.30849	4.909e-179	2.26487e-177
LOC_Os01g13690.1	1014	2368	476	130.505	26.3482	2.30833	1.10418e-298	9.42816e-297
LOC_Os02g51910.1	1449	357	72	13.7684	2.78899	2.30355	2.04804e-46	2.52557e-45
LOC_Os05g12630.1	546	1160	234	118.727	24.055	2.30324	6.47356e-147	2.42224e-145
LOC_Os10g21268.1	1455	1004	204	38.5616	7.86955	2.29281	1.02734e-126	3.27594e-125
LOC_Os02g51750.1	945	1877	382	110.998	22.6889	2.29048	5.98188e-235	3.86282e-233
LOC_Os06g30970.1	447	4143	845	517.954	106.104	2.28734	0	0
LOC_Os01g66120.1	912	3516	719	215.446	44.2503	2.28356	0	0
LOC_Os03g58170.1	750	171	35	12.7414	2.61933	2.28226	8.62974e-23	6.27179e-22
LOC_Os06g46900.1	909	195	40	11.9882	2.4699	2.27909	9.68156e-26	7.63862e-25
LOC_Os03g52840.3	1284	78	16	3.39479	0.699419	2.27909	3.98282e-11	1.85753e-10
LOC_Os05g52120.1	891	34	7	2.13248	0.440964	2.2738	1.60641e-05	5.11296e-05
LOC_Os02g17000.1	1491	34	7	1.27434	0.263514	2.2738	1.60641e-05	5.11341e-05
LOC_Os04g52440.1	1494	242	50	9.05208	1.87846	2.2687	2.06186e-31	1.87472e-30
LOC_Os01g56230.3	768	29	6	2.11019	0.438503	2.26671	7.34144e-05	0.00021933
LOC_Os02g15930.1	1281	29	6	1.26512	0.262896	2.26671	7.34144e-05	0.000219312
LOC_Os10g02970.1	588	29	6	2.75616	0.572739	2.26671	7.34144e-05	0.000219348
LOC_Os06g04480.1	372	217	45	32.5987	6.78973	2.26339	3.00772e-28	2.54407e-27
LOC_Os09g28160.1	837	236	49	15.7569	3.28589	2.26163	1.46594e-30	1.30586e-29
LOC_Os02g52730.1	1998	183	38	5.11846	1.06751	2.26146	4.93286e-24	3.70767e-23
LOC_Os01g44050.1	1155	900	187	43.5456	9.08746	2.26058	7.4973e-112	2.07968e-110
LOC_Os01g18220.1	894	173	36	10.8142	2.2602	2.2584	9.1461e-23	6.64037e-22
LOC_Os08g27270.1	2436	591	123	13.558	2.83407	2.25819	5.79372e-74	1.06676e-72
LOC_Os03g16334.1	1584	3452	719	121.787	25.4775	2.25706	0	0
LOC_Os07g40830.1	459	48	10	5.84403	1.22284	2.25673	2.94974e-07	1.0828e-06
LOC_Os06g45770.1	1035	24	5	1.29585	0.271152	2.25673	0.000339726	0.00094157
LOC_Os01g28500.1	504	931	194	103.229	21.605	2.25642	2.2041e-115	6.38427e-114
LOC_Os06g46920.1	1104	662	138	33.5099	7.01605	2.25586	1.54756e-82	3.1956e-81
LOC_Os02g15860.1	285	287	60	56.2757	11.8165	2.25171	1.223e-36	1.24769e-35
LOC_Os02g04640.1	1404	3331	701	132.584	28.0242	2.24216	0	0
LOC_Os01g52070.1	1782	57	12	1.78752	0.377969	2.24162	2.48904e-08	9.88729e-08
LOC_Os05g31730.1	1362	57	12	2.33874	0.494523	2.24162	2.48904e-08	9.88838e-08
LOC_Os12g03640.1	2190	38	8	0.969669	0.205035	2.24162	5.93336e-06	1.96848e-05
LOC_Os02g14430.1	984	57	12	3.23716	0.684493	2.24162	2.48904e-08	9.88947e-08
LOC_Os04g46970.1	1824	128	27	3.92165	0.830848	2.2388	4.75322e-17	2.86218e-16
LOC_Os01g39280.1	342	71	15	11.6016	2.46177	2.23655	4.83014e-10	2.11656e-09
LOC_Os06g45060.1	513	283	60	30.8285	6.56473	2.23146	9.0996e-36	9.14095e-35
LOC_Os02g04380.1	2250	47	10	1.16734	0.24946	2.22635	4.91232e-07	1.77325e-06
LOC_Os10g39260.1	1185	47	10	2.21648	0.473657	2.22635	4.91232e-07	1.77307e-06
LOC_Os09g14610.1	2013	94	20	2.60956	0.557659	2.22635	8.31384e-13	4.21162e-12
LOC_Os12g38150.1	702	521	111	41.4748	8.875	2.22442	3.1321e-64	5.0564e-63
LOC_Os01g72970.1	2505	375	80	8.3658	1.79252	2.22251	1.19247e-46	1.47861e-45
LOC_Os05g50250.1	1140	318	68	15.5886	3.34801	2.21911	9.87178e-40	1.06692e-38
LOC_Os04g55540.1	3174	28	6	0.492986	0.106103	2.21608	0.000122978	0.000359447
LOC_Os08g03310.5	1812	294	63	9.0672	1.95148	2.21608	8.56788e-37	8.77313e-36
LOC_Os03g13840.1	1449	28	6	1.07988	0.232416	2.21608	0.000122978	0.000359418
LOC_Os01g21160.1	1572	28	6	0.995381	0.214231	2.21608	0.000122978	0.000359476
LOC_Os03g55320.1	1143	2015	432	98.5173	21.2139	2.21537	5.49178e-242	3.67134e-240
LOC_Os12g04880.1	1950	414	89	11.8645	2.56176	2.21145	5.04456e-51	6.71732e-50
LOC_Os01g49730.1	402	51	11	7.0897	1.53585	2.20669	1.83211e-07	6.82553e-07
LOC_Os02g56370.1	2271	51	11	1.25498	0.271868	2.20669	1.83211e-07	6.82624e-07
LOC_Os01g50616.1	2016	74	16	2.05128	0.445463	2.20315	3.01948e-10	1.33942e-09
LOC_Os02g53130.1	2670	453	98	9.48136	2.06014	2.20235	2.1358e-55	3.06001e-54
LOC_Os10g41550.1	1635	1733	375	59.2331	12.8735	2.202	7.65516e-207	4.09864e-205
LOC_Os03g51010.1	1179	1104	239	52.3286	11.378	2.20135	2.06e-132	6.89211e-131
LOC_Os06g50930.1	513	189	41	20.5887	4.4859	2.19838	5.64828e-24	4.23568e-23
LOC_Os06g02630.1	1320	377	82	15.9607	3.48676	2.19456	3.49816e-46	4.29031e-45
LOC_Os06g43020.1	1281	183	40	7.98336	1.75264	2.18746	3.98536e-23	2.92712e-22
LOC_Os01g74510.1	2793	562	123	11.2447	2.47182	2.1856	1.09866e-67	1.85597e-66
LOC_Os02g14980.1	1728	438	96	14.1649	3.11824	2.18352	4.61006e-53	6.36209e-52
LOC_Os05g12410.1	720	12930	2835	1003.58	221.006	2.18299	0	0
LOC_Os08g18970.1	2058	41	9	1.11333	0.245459	2.18132	3.6458e-06	1.23282e-05
LOC_Os05g47670.1	1095	3054	671	155.861	34.3947	2.18001	0	0
LOC_Os01g37750.1	753	332	73	24.6392	5.4414	2.17891	1.63378e-40	1.78828e-39
LOC_Os07g31340.3	2688	218	48	4.53222	1.00229	2.17691	4.15792e-27	3.42843e-26
LOC_Os12g29740.1	1275	962	212	42.1647	9.33272	2.17566	5.89804e-114	1.68269e-112
LOC_Os04g24510.1	2052	86	19	2.3421	0.519707	2.17203	1.62491e-11	7.73248e-11
LOC_Os04g57180.1	1002	362	80	20.1895	4.48131	2.17161	7.524e-44	8.78808e-43
LOC_Os10g22362.1	606	27	6	2.48986	0.555727	2.16362	0.000204932	0.000585499
LOC_Os11g20370.1	480	27	6	3.14345	0.701605	2.16362	0.000204932	0.000585546
LOC_Os03g46200.1	612	45	10	4.10908	0.917131	2.16362	1.34873e-06	4.70645e-06
LOC_Os02g57860.1	1485	480	107	18.0634	4.04427	2.15912	3.36138e-57	4.94976e-56
LOC_Os04g40450.1	3309	121	27	2.04349	0.457983	2.15767	1.56152e-15	8.90573e-15
LOC_Os05g47700.1	285	600	134	117.65	26.3902	2.15642	5.78812e-71	1.02287e-69
LOC_Os05g44900.1	522	960	215	102.774	23.118	2.15239	3.25768e-112	9.08545e-111
LOC_Os07g02800.3	1200	58	13	2.70104	0.608058	2.15123	4.2156e-08	1.64555e-07
LOC_Os02g02730.1	1338	841	189	35.1256	7.92845	2.14741	3.02434e-98	7.3782e-97
LOC_Os02g55600.1	459	222	50	27.0286	6.1142	2.14425	4.36218e-27	3.59356e-26
LOC_Os08g30510.1	180	31	7	9.62439	2.18277	2.14053	7.42734e-05	0.000221658
LOC_Os01g01560.1	1851	62	14	1.87184	0.424526	2.14053	1.57549e-08	6.32884e-08
LOC_Os04g24130.1	1302	168	38	7.21078	1.63816	2.13808	8.64106e-21	5.92396e-20
LOC_Os05g36290.1	1131	304	69	15.0209	3.42428	2.1331	2.73858e-36	2.78205e-35
LOC_Os09g01000.1	297	9379	2138	1764.75	404.049	2.12686	0	0
LOC_Os06g46434.1	966	57	13	3.29748	0.755351	2.12614	6.92442e-08	2.65349e-07
LOC_Os10g01044.1	1494	70	16	2.61837	0.601107	2.12298	2.20918e-09	9.32451e-09
LOC_Os07g07040.1	828	4117	949	277.865	64.3307	2.11081	0	0
LOC_Os01g72330.1	699	1850	428	147.903	34.3676	2.10553	1.31602e-208	7.10946e-207
LOC_Os01g61510.1	1494	95	22	3.5535	0.826523	2.10412	3.83206e-12	1.8761e-11
LOC_Os10g35400.1	2556	69	16	1.50859	0.351351	2.10222	3.61176e-09	1.50523e-08
LOC_Os02g50350.1	1245	1451	337	65.1301	15.193	2.09992	1.76004e-163	7.4349e-162
LOC_Os02g41580.1	918	3468	806	211.116	49.2805	2.09894	0	0
LOC_Os03g06520.1	1974	1968	458	55.7137	13.0227	2.097	1.20945e-220	7.07469e-219
LOC_Os10g33990.1	534	219	51	22.9185	5.36058	2.09605	5.0457e-26	4.01883e-25
LOC_Os11g34760.1	996	549	128	30.8033	7.21329	2.09435	9.15084e-63	1.45001e-61
LOC_Os07g40260.2	1581	30	7	1.06041	0.248513	2.09323	0.000122549	0.000358367
LOC_Os01g71890.1	6150	30	7	0.272603	0.063886	2.09323	0.000122549	0.000358308
LOC_Os06g05850.1	5727	30	7	0.292737	0.0686046	2.09323	0.000122549	0.000358338
LOC_Os08g06190.1	1689	60	14	1.98521	0.465244	2.09323	4.22406e-08	1.6485e-07
LOC_Os05g01240.3	2868	94	22	1.83161	0.430553	2.08885	6.23998e-12	3.0274e-11
LOC_Os01g56180.1	1269	2592	609	114.145	26.9363	2.08324	1.5544e-287	1.27585e-285
LOC_Os11g09680.1	687	310	73	25.2167	5.96415	2.07999	7.47112e-36	7.51974e-35
LOC_Os06g48500.1	696	967	228	77.6428	18.3869	2.07817	3.8463e-108	1.03428e-106
LOC_Os05g20450.1	4269	195	46	2.55266	0.604804	2.07746	4.34206e-23	3.18716e-22
LOC_Os02g04340.1	2010	72	17	2.0018	0.474718	2.07615	2.20422e-09	9.30576e-09
LOC_Os09g29310.1	1179	343	81	16.2579	3.85615	2.07591	2.10248e-39	2.2601e-38
LOC_Os02g33680.1	1518	427	101	15.7195	3.7345	2.07357	1.38285e-48	1.76633e-47
LOC_Os11g06130.2	1896	93	22	2.74112	0.651279	2.07342	1.01417e-11	4.87315e-11
LOC_Os02g10310.1	1290	1889	447	81.8326	19.4491	2.07297	9.03638e-209	4.89636e-207
LOC_Os02g42920.1	1128	393	93	19.4701	4.62761	2.07292	7.86638e-45	9.38263e-44
LOC_Os03g45730.1	2094	2543	602	67.8662	16.1362	2.07239	2.96716e-280	2.33951e-278
LOC_Os02g47990.1	882	38	9	2.40768	0.572739	2.07169	1.62706e-05	5.17687e-05
LOC_Os03g05900.1	1224	38	9	1.73495	0.412709	2.07169	1.62706e-05	5.17732e-05
LOC_Os03g04110.1	1071	287	68	14.9753	3.56371	2.07114	3.88944e-33	3.68617e-32
LOC_Os04g39030.1	1779	173	41	5.43443	1.29357	2.07077	1.42905e-20	9.75063e-20
LOC_Os07g23570.1	1560	97	23	3.47481	0.827534	2.07004	3.82084e-12	1.87086e-11
LOC_Os02g43370.1	2025	118	28	3.25642	0.776096	2.06898	1.80771e-14	9.88726e-14
LOC_Os02g33380.1	552	522	124	52.8464	12.6086	2.0674	8.40814e-59	1.26713e-57
LOC_Os03g21060.1	1179	2105	501	99.7751	23.851	2.06463	3.2376e-231	2.04667e-229
LOC_Os03g08390.1	1722	42	10	1.36301	0.325949	2.06408	5.97206e-06	1.97968e-05
LOC_Os01g09300.2	1005	130	31	7.22872	1.73132	2.06186	9.7952e-16	5.6274e-15
LOC_Os04g48850.1	1452	88	21	3.38688	0.811774	2.06081	4.37306e-11	2.03506e-10
LOC_Os02g57720.1	867	4657	1112	300.173	71.9894	2.05994	0	0
LOC_Os06g44010.1	1191	46	11	2.15839	0.518398	2.05782	2.20028e-06	7.54642e-06
LOC_Os01g03320.1	561	301	72	29.9839	7.20364	2.05739	2.15568e-34	2.10332e-33
LOC_Os09g02270.2	759	50	12	3.68139	0.887406	2.05259	8.13234e-07	2.88987e-06
LOC_Os05g47540.1	1488	50	12	1.87781	0.452648	2.05259	8.13234e-07	2.88958e-06
LOC_Os03g49630.1	1626	495	119	17.0125	4.1078	2.05016	2.90132e-55	4.14854e-54
LOC_Os07g15190.1	324	54	13	9.31392	2.25207	2.04814	3.01394e-07	1.10581e-06
LOC_Os03g31690.1	1731	2199	530	70.9924	17.1855	2.04648	1.0126e-238	6.67041e-237
LOC_Os05g35260.1	1101	195	47	9.89763	2.39604	2.04643	1.12742e-22	8.16402e-22
LOC_Os03g56860.1	333	195	47	32.7246	7.92203	2.04643	1.12742e-22	8.16238e-22
LOC_Os01g06310.1	375	170	41	25.3339	6.1367	2.04553	6.03204e-20	4.02058e-19
LOC_Os03g08070.1	2658	58	14	1.21943	0.295635	2.04432	1.11964e-07	4.23158e-07
LOC_Os03g54190.1	1503	261	63	9.70433	2.35269	2.04432	8.50532e-30	7.44587e-29
LOC_Os01g65670.1	1401	1160	280	46.2704	11.2177	2.04432	1.13849e-126	3.62718e-125
LOC_Os02g17400.1	2883	319	77	6.18344	1.49909	2.04432	4.54448e-36	4.59975e-35
LOC_Os05g49700.1	822	360	87	24.4745	5.9406	2.0426	1.86423e-40	2.03743e-39
LOC_Os07g46520.1	849	1890	457	124.405	30.2128	2.04181	7.47768e-205	3.95078e-203
LOC_Os04g44240.1	1509	227	55	8.4066	2.04577	2.03888	4.96422e-26	3.9548e-25
LOC_Os05g04690.1	888	33	8	2.07675	0.505661	2.03809	7.28714e-05	0.000217762
LOC_Os02g36510.1	1515	33	8	1.21727	0.296388	2.03809	7.28714e-05	0.00021778
LOC_Os08g14190.1	1047	107	26	5.71112	1.39383	2.03472	5.36412e-13	2.74709e-12
LOC_Os04g39520.1	2142	107	26	2.79157	0.681297	2.03472	5.36412e-13	2.7467e-12
LOC_Os02g50340.1	1863	378	92	11.3387	2.77177	2.03237	3.92822e-42	4.42606e-41
LOC_Os06g06080.1	840	230	56	15.3014	3.74189	2.03183	3.04348e-26	2.44136e-25
LOC_Os01g02250.1	4035	41	10	0.567838	0.139104	2.02932	9.73064e-06	3.16648e-05
LOC_Os06g40090.1	615	41	10	3.72557	0.912657	2.02932	9.73064e-06	3.16676e-05
LOC_Os04g52450.1	1551	3177	776	114.469	28.0823	2.02723	0	0
LOC_Os06g13870.1	1362	167	41	6.85209	1.68962	2.01984	2.521e-19	1.64118e-18
LOC_Os10g25130.1	1452	7498	1842	288.578	71.2042	2.01893	0	0
LOC_Os01g70710.1	1011	927	228	51.2404	12.658	2.01723	7.10346e-100	1.7628e-98
LOC_Os01g03710.1	1287	321	79	13.9383	3.44533	2.01634	1.14296e-35	1.14623e-34
LOC_Os01g61440.1	1185	1067	263	50.3188	12.4572	2.01412	1.87568e-114	5.38537e-113
LOC_Os01g52740.1	780	162	40	11.6066	2.87838	2.01161	1.06776e-18	6.81089e-18
LOC_Os01g65660.1	1398	190	47	7.59504	1.88701	2.00896	1.21589e-21	8.55202e-21
LOC_Os01g04330.1	546	953	237	97.5403	24.3634	2.00128	1.3996e-101	3.53907e-100
LOC_Os02g18450.1	2010	25087	6241	697.488	174.277	2.00078	0	0
LOC_Os01g64170.5	216	309	77	79.9445	20.0087	1.99837	5.17874e-34	5.02168e-33
LOC_Os09g30414.1	1458	653	163	25.0288	6.27499	1.9959	6.35728e-70	1.10663e-68
LOC_Os02g32580.1	603	1554	388	144.018	36.1158	1.99555	7.59754e-164	3.21695e-162
LOC_Os01g50100.1	3546	3879	969	61.1315	15.338	1.99481	0	0
LOC_Os12g30824.1	2448	32	8	0.730504	0.183426	1.99369	0.000118658	0.000347552
LOC_Os07g47100.2	1608	48	12	1.66817	0.418869	1.99369	2.13826e-06	7.34139e-06
LOC_Os06g39780.1	1503	32	8	1.1898	0.298754	1.99369	0.000118658	0.000347581
LOC_Os02g02380.1	1215	56	14	2.5757	0.646747	1.99369	2.932e-07	1.07651e-06
LOC_Os06g11450.1	1329	380	95	15.9787	4.01219	1.99369	2.45876e-41	2.73699e-40
LOC_Os05g02010.3	417	28	7	3.75237	0.942203	1.99369	0.000328312	0.000911969
LOC_Os07g33280.1	342	52	13	8.49691	2.13354	1.99369	7.9075e-07	2.81247e-06
LOC_Os02g06930.2	1167	44	11	2.10701	0.529059	1.99369	5.79988e-06	1.92721e-05
LOC_Os06g15370.1	1794	2497	626	77.7822	19.5855	1.98965	4.67796e-261	3.43301e-259
LOC_Os01g70820.1	852	624	157	40.9288	10.3429	1.98447	2.10154e-66	3.49607e-65
LOC_Os04g43410.1	1518	1600	405	58.9023	14.975	1.97577	1.85102e-166	7.92136e-165
LOC_Os03g21030.1	1077	4478	1135	232.355	59.1511	1.97385	0	0
LOC_Os07g30360.1	5745	71	18	0.690641	0.175859	1.97351	9.09238e-09	3.70659e-08
LOC_Os06g49650.1	753	55	14	4.0818	1.04356	1.9677	4.72212e-07	1.70681e-06
LOC_Os10g40934.9	585	47	12	4.48979	1.15135	1.96332	3.44834e-06	1.1678e-05
LOC_Os05g10730.3	3765	180	46	2.67172	0.685765	1.96198	5.37122e-20	3.58941e-19
LOC_Os01g42690.1	765	43	11	3.14117	0.807075	1.96053	9.3611e-06	3.05008e-05
LOC_Os03g42830.1	1434	847	217	33.0079	8.49363	1.95836	5.6036e-88	1.22076e-86
LOC_Os07g14610.1	438	242	62	30.8763	7.94512	1.95836	2.6282e-26	2.11483e-25
LOC_Os03g55030.1	1383	35	9	1.41426	0.365261	1.95305	6.98256e-05	0.000209094
LOC_Os05g49970.3	1626	70	18	2.40581	0.621348	1.95305	1.45789e-08	5.87607e-08
LOC_Os05g35420.1	351	35	9	5.57243	1.43919	1.95305	6.98256e-05	0.000209111
LOC_Os02g49860.1	399	70	18	9.80413	2.53211	1.95305	1.45789e-08	5.87673e-08
LOC_Os05g45300.1	729	1379	355	105.711	27.3328	1.95142	2.04472e-141	7.30927e-140
LOC_Os02g42940.1	780	1946	502	139.422	36.1237	1.94844	2.3063e-198	1.17211e-196
LOC_Os08g28700.1	1035	31	8	1.67381	0.433843	1.94789	0.000192202	0.000550612
LOC_Os06g39050.1	927	31	8	1.86881	0.484387	1.94789	0.000192202	0.000550656
LOC_Os08g37874.1	993	341	88	19.1906	4.97412	1.94789	3.51156e-36	3.55927e-35
LOC_Os05g31140.1	1005	397	103	22.0754	5.75246	1.94019	1.20604e-41	1.34919e-40
LOC_Os04g52660.1	1191	181	47	8.4928	2.21497	1.93895	8.24086e-20	5.46052e-19
LOC_Os02g42640.1	1254	46	12	2.04995	0.537114	1.93229	5.53988e-06	1.84218e-05
LOC_Os06g43640.1	1431	46	12	1.7964	0.470678	1.93229	5.53988e-06	1.84235e-05
LOC_Os01g40260.1	741	92	24	6.93831	1.81792	1.93229	1.03488e-10	4.71782e-10
LOC_Os03g52390.1	249	241	63	54.0881	14.2012	1.9293	1.01628e-25	8.0078e-25
LOC_Os05g04700.1	279	4887	1278	978.863	257.104	1.92875	0	0
LOC_Os06g09900.1	390	2126	556	304.637	80.0189	1.92868	1.26854e-213	7.10874e-212
LOC_Os10g21310.1	1527	130	34	4.7576	1.24975	1.9286	1.53931e-14	8.44361e-14
LOC_Os06g49120.1	1947	740	194	21.2398	5.59266	1.92516	2.16578e-75	4.07517e-74
LOC_Os05g46040.1	1164	3555	932	170.675	44.9413	1.92514	0	0
LOC_Os02g51350.1	1281	3755	985	163.812	43.1588	1.92431	0	0
LOC_Os12g43720.1	2292	1732	455	42.2296	11.1424	1.92219	1.27071e-173	5.69495e-172
LOC_Os05g50850.1	885	228	60	14.3971	3.80532	1.91969	2.91172e-24	2.19908e-23
LOC_Os01g42850.1	3129	399	105	7.12609	1.8835	1.91969	2.79348e-41	3.10575e-40
LOC_Os12g24555.1	4860	38	10	0.436949	0.115491	1.91969	4.10258e-05	0.000126004
LOC_Os07g17330.1	297	235	62	44.2176	11.717	1.91601	6.69808e-25	5.15379e-24
LOC_Os01g58100.1	1728	178	47	5.75652	1.52664	1.91484	3.29536e-19	2.13641e-18
LOC_Os06g10830.1	2043	473	125	12.9383	3.43419	1.9136	1.97917e-48	2.52176e-47
LOC_Os06g24430.1	624	87	23	7.79145	2.06884	1.91307	4.3805e-10	1.9235e-09
LOC_Os03g58030.1	510	34	9	3.72557	0.990501	1.91123	0.000112383	0.0003303
LOC_Os02g11790.1	1290	83	22	3.59561	0.957229	1.9093	1.16583e-09	5.00694e-09
LOC_Os12g36830.1	483	245	65	28.3467	7.55351	1.90796	9.2965e-26	7.34124e-25
LOC_Os01g50410.1	1356	286	76	11.7866	3.14584	1.90564	9.18522e-30	8.03523e-29
LOC_Os07g28610.1	456	229	61	28.0643	7.5084	1.90216	4.39738e-24	3.31002e-23
LOC_Os05g10625.1	372	30	8	4.50674	1.20706	1.90058	0.000309616	0.000862697
LOC_Os05g46750.1	1776	60	16	1.88796	0.505661	1.90058	2.67088e-07	9.83042e-07
LOC_Os04g49170.1	519	30	8	3.23026	0.865178	1.90058	0.000309616	0.00086283
LOC_Os10g34440.1	972	60	16	3.4496	0.923924	1.90058	2.67088e-07	9.82942e-07
LOC_Os02g49720.3	1662	30	8	1.00873	0.270173	1.90058	0.000309616	0.000862763
LOC_Os10g31320.1	669	981	262	81.9458	21.9815	1.89838	1.54215e-97	3.73693e-96
LOC_Os09g31270.1	1374	1859	497	75.6095	20.3026	1.8969	5.92662e-183	2.82479e-181
LOC_Os07g40000.1	681	437	117	35.8607	9.64321	1.89482	2.66284e-44	3.14178e-43
LOC_Os06g09560.1	708	56	15	4.42017	1.18916	1.89416	7.17786e-07	2.56054e-06
LOC_Os02g43540.1	645	343	92	29.7179	8.00591	1.8922	4.64456e-35	4.59773e-34
LOC_Os04g56030.1	585	41	11	3.91662	1.05541	1.89181	2.40816e-05	7.56589e-05
LOC_Os12g21510.1	3924	41	11	0.5839	0.157343	1.89181	2.40816e-05	7.56457e-05
LOC_Os08g08655.1	726	41	11	3.15596	0.85043	1.89181	2.40816e-05	7.56523e-05
LOC_Os07g49110.1	2841	16354	4390	321.689	86.7313	1.89104	0	0
LOC_Os04g19260.1	4152	108	29	1.45362	0.392034	1.8906	5.01042e-12	2.4404e-11
LOC_Os06g07030.1	555	212	57	21.3465	5.76454	1.88872	3.28854e-22	2.35438e-21
LOC_Os10g39930.2	1686	52	14	1.72357	0.466072	1.88678	1.93309e-06	6.66108e-06
LOC_Os05g47545.1	1476	256	69	9.69254	2.62389	1.88517	1.93337e-26	1.56305e-25
LOC_Os06g30930.1	792	373	101	26.3189	7.15779	1.87851	1.24747e-37	1.30214e-36
LOC_Os06g05790.1	1803	733	199	22.7192	6.19498	1.87474	3.93314e-72	7.0544e-71
LOC_Os05g46460.4	1077	221	60	11.4673	3.12693	1.8747	7.13896e-23	5.20093e-22
LOC_Os09g33690.2	1527	184	50	6.73384	1.83787	1.8734	2.82104e-19	1.83385e-18
LOC_Os02g53750.1	1350	441	120	18.2553	4.98919	1.87144	5.63828e-44	6.60482e-43
LOC_Os01g05980.1	3129	286	78	5.10792	1.39917	1.86816	5.10542e-29	4.4116e-28
LOC_Os02g26280.1	1311	33	9	1.40668	0.385321	1.86816	0.000179939	0.000517252
LOC_Os05g48340.3	1449	66	18	2.54542	0.697247	1.86816	9.37546e-08	3.56169e-07
LOC_Os10g20060.1	462	33	9	3.99168	1.09341	1.86816	0.000179939	0.000517293
LOC_Os07g37920.1	1278	33	9	1.443	0.39527	1.86816	0.000179939	0.00051717
LOC_Os06g09980.1	312	33	9	5.91076	1.61909	1.86816	0.000179939	0.000517211
LOC_Os01g13770.2	1125	33	9	1.63925	0.449027	1.86816	0.000179939	0.000517128
LOC_Os06g19200.1	411	161	44	21.8911	6.00888	1.86518	5.89022e-17	3.53501e-16
LOC_Os12g39320.1	2088	6805	1862	182.13	50.0532	1.86343	0	0
LOC_Os01g56560.1	774	1195	327	86.2801	23.7132	1.86334	1.65651e-115	4.81364e-114
LOC_Os02g42585.1	1422	303	83	11.9077	3.27613	1.86183	1.62179e-30	1.44363e-29
LOC_Os04g39489.1	1401	2185	599	87.156	23.9978	1.8607	3.34868e-209	1.81995e-207
LOC_Os08g27170.1	1563	62	17	2.21675	0.610482	1.86043	2.50912e-07	9.25111e-07
LOC_Os04g38540.1	1092	51	14	2.60995	0.719595	1.85876	3.07044e-06	1.04444e-05
LOC_Os03g30570.2	705	102	28	8.08528	2.22921	1.85876	3.30834e-11	1.55019e-10
LOC_Os08g24000.1	867	233	64	15.0183	4.14327	1.85788	9.26646e-24	6.91301e-23
LOC_Os09g33690.4	825	40	11	2.7095	0.748379	1.85619	3.837e-05	0.000118301
LOC_Os03g22790.1	1575	2270	626	80.5433	22.3088	1.85215	6.48688e-216	3.69845e-214
LOC_Os04g13210.1	3624	656	181	10.1158	2.80332	1.8514	1.12679e-63	1.80693e-62
LOC_Os10g35460.1	1278	558	154	24.3999	6.76352	1.85103	2.09634e-54	2.96225e-53
LOC_Os12g02320.1	351	19066	5263	3035.54	841.606	1.85074	0	0
LOC_Os01g25484.2	1791	1056	292	32.9498	9.15103	1.84826	3.50982e-101	8.80093e-100
LOC_Os04g57720.1	513	466	129	50.7636	14.1142	1.84665	1.4308e-45	1.73414e-44
LOC_Os08g27840.2	2655	440	122	9.2613	2.57916	1.84431	4.75464e-43	5.46488e-42
LOC_Os02g46473.1	249	144	40	32.3182	9.01661	1.84169	4.42252e-15	2.47641e-14
LOC_Os03g48030.1	753	1067	297	79.1869	22.1383	1.83872	1.65372e-101	4.17285e-100
LOC_Os04g52260.1	465	5596	1560	672.525	188.302	1.83654	0	0
LOC_Os10g38090.1	1536	269	75	9.78689	2.74064	1.83634	8.64374e-27	7.06899e-26
LOC_Os02g05530.1	993	254	71	14.2945	4.01321	1.83263	2.57156e-25	2.00522e-24
LOC_Os02g48630.1	1077	4018	1124	208.487	58.5778	1.83153	0	0
LOC_Os12g04500.1	606	557	156	51.3649	14.4489	1.82982	1.72853e-53	2.40202e-52
LOC_Os01g09020.1	1539	3903	1094	141.724	39.8989	1.82866	0	0
LOC_Os04g33240.1	828	335	94	22.6099	6.37206	1.82712	9.20972e-33	8.65104e-32
LOC_Os12g41390.1	1029	2867	806	155.703	43.9645	1.82438	1.2423e-266	9.34526e-265
LOC_Os04g39980.1	903	953	268	58.9779	16.6583	1.82394	7.04804e-90	1.57349e-88
LOC_Os03g05440.1	1137	32	9	1.5728	0.444288	1.82377	0.00028654	0.000802931
LOC_Os07g24000.1	522	32	9	3.42581	0.967731	1.82377	0.00028654	0.000802869
LOC_Os11g29870.1	729	334	94	25.6037	7.23741	1.82281	1.43779e-32	1.34566e-31
LOC_Os10g38870.1	540	1214	342	125.634	35.548	1.82139	8.96104e-114	2.54447e-112
LOC_Os03g26490.1	600	156	44	14.5297	4.11608	1.81966	5.59682e-16	3.24542e-15
LOC_Os01g33770.1	528	46	13	4.86864	1.38195	1.81681	1.31016e-05	4.21509e-05
LOC_Os04g10530.1	1515	99	28	3.6518	1.03736	1.81569	1.2835e-10	5.81812e-10
LOC_Os09g28210.1	711	194	55	15.2481	4.34186	1.81225	2.04528e-19	1.33801e-18
LOC_Os06g47470.1	1374	303	86	12.3237	3.51313	1.8106	1.95696e-29	1.70121e-28
LOC_Os03g52660.1	630	1004	285	89.0588	25.3914	1.81042	1.20306e-93	2.81127e-92
LOC_Os08g34210.1	1500	1165	331	43.4029	12.3857	1.80912	2.91256e-108	7.84367e-107
LOC_Os11g06130.3	804	95	27	6.60315	1.88491	1.80866	3.39098e-10	1.50162e-09
LOC_Os11g11880.1	1623	190	54	6.54213	1.86749	1.80866	5.34864e-19	3.44464e-18
LOC_Os01g60940.1	675	102	29	8.44462	2.41144	1.80814	7.61052e-11	3.48982e-10
LOC_Os04g09604.1	1137	536	153	26.3444	7.5529	1.80239	1.63807e-50	2.16445e-49
LOC_Os01g71310.1	1590	704	201	24.7434	7.09548	1.80207	8.65454e-66	1.42657e-64
LOC_Os10g36530.2	1653	42	12	1.41991	0.407466	1.80105	3.54198e-05	0.000109496
LOC_Os02g16630.1	837	182	52	12.1515	3.48707	1.80105	3.65748e-18	2.29639e-17
LOC_Os01g08110.1	1494	196	56	7.33144	2.10388	1.80105	1.90209e-19	1.24524e-18
LOC_Os11g31920.1	5961	112	32	1.04998	0.30131	1.80105	1.01558e-11	4.8786e-11
LOC_Os11g24510.1	1440	42	12	1.62994	0.467737	1.80105	3.54198e-05	0.000109505
LOC_Os01g05660.2	2229	70	20	1.75498	0.50362	1.80105	8.111e-08	3.09143e-07
LOC_Os03g20550.1	633	49	14	4.3259	1.24139	1.80105	7.65884e-06	2.51775e-05
LOC_Os01g16180.4	2262	42	12	1.03763	0.297763	1.80105	3.54198e-05	0.000109524
LOC_Os09g21230.1	2196	56	16	1.42508	0.40895	1.80105	1.67102e-06	5.79237e-06
LOC_Os02g37890.1	1329	42	12	1.76607	0.506803	1.80105	3.54198e-05	0.000109514
LOC_Os03g49440.1	831	2157	617	145.055	41.6742	1.79938	2.37612e-197	1.19746e-195
LOC_Os08g04630.1	1074	903	260	46.9859	13.5879	1.78991	4.05444e-83	8.43497e-82
LOC_Os05g35010.1	1629	377	109	12.9331	3.75568	1.78393	1.5617e-35	1.55923e-34
LOC_Os03g37830.1	2436	5545	1604	127.206	36.9581	1.78321	0	0
LOC_Os03g16670.1	852	9349	2705	613.21	178.201	1.78288	0	0
LOC_Os05g07450.1	2415	38	11	0.879327	0.255657	1.78219	9.6042e-05	0.000283965
LOC_Os02g52010.1	987	1117	324	63.2441	18.4251	1.77926	1.48327e-101	3.74801e-100
LOC_Os06g39708.1	1527	193	56	7.06321	2.05841	1.77879	7.1553e-19	4.59257e-18
LOC_Os03g20949.1	3375	801	233	13.263	3.87494	1.77516	4.1426e-73	7.55417e-72
LOC_Os10g39100.1	651	127	37	10.902	3.19009	1.77292	7.44634e-13	3.78333e-12
LOC_Os03g27040.1	555	487	142	49.0365	14.3608	1.77172	5.2451e-45	6.28522e-44
LOC_Os01g05080.1	597	648	189	60.6575	17.7693	1.7713	2.64006e-59	4.00207e-58
LOC_Os08g43334.1	1851	48	14	1.44917	0.424526	1.7713	1.20245e-05	3.88103e-05
LOC_Os10g39640.1	828	339	99	22.8799	6.711	1.76948	9.02392e-32	8.26115e-31
LOC_Os02g42570.1	450	1933	565	240.051	70.4723	1.76821	7.22674e-173	3.2188e-171
LOC_Os01g13770.1	1254	130	38	5.79335	1.70086	1.76813	4.414e-13	2.26857e-12
LOC_Os02g40040.1	435	1241	363	159.429	46.8382	1.76715	1.41282e-111	3.904e-110
LOC_Os05g18730.1	2169	246	72	6.3381	1.86318	1.76628	1.99117e-23	1.47417e-22
LOC_Os04g51920.2	690	41	12	3.32062	0.976146	1.76628	5.5704e-05	0.000168969
LOC_Os03g28260.1	438	41	12	5.23111	1.53776	1.76628	5.5704e-05	0.000168955
LOC_Os05g50920.1	1446	41	12	1.58453	0.465796	1.76628	5.5704e-05	0.000168983
ChrSy.fgenesh.mRNA.37	2421	9790	2869	225.981	66.5148	1.76445	0	0
LOC_Os03g39830.1	357	1630	478	255.155	75.1523	1.76348	1.54109e-145	5.70123e-144
LOC_Os12g19304.2	2136	416	122	10.8837	3.20584	1.76339	1.91478e-38	2.0251e-37
LOC_Os02g48570.1	1755	790	232	25.1556	7.41982	1.76142	2.25798e-71	4.0139e-70
LOC_Os01g51060.1	1371	187	55	7.62233	2.25169	1.75923	4.4841e-18	2.80708e-17
LOC_Os10g32760.1	1941	85	25	2.44724	0.722931	1.75923	5.7581e-09	2.37149e-08
LOC_Os07g41060.1	675	136	40	11.2595	3.32613	1.75923	1.55062e-13	8.13653e-13
LOC_Os09g34280.2	1689	34	10	1.12495	0.332317	1.75923	0.000261332	0.00073521
LOC_Os03g19000.1	765	68	20	4.96743	1.46741	1.75923	1.98071e-07	7.36238e-07
LOC_Os02g05470.1	1449	530	156	20.4405	6.04281	1.75814	2.49064e-48	3.16785e-47
LOC_Os11g40970.1	3021	61	18	1.1284	0.334429	1.7545	8.97774e-07	3.17744e-06
LOC_Os12g36850.1	477	88	26	10.3098	3.05941	1.75268	3.39312e-09	1.41575e-08
LOC_Os04g33820.1	936	132	39	7.88101	2.33868	1.75268	4.05604e-13	2.08937e-12
LOC_Os05g24780.1	594	88	26	8.27904	2.4568	1.75268	3.39312e-09	1.41592e-08
LOC_Os11g47840.1	1125	379	112	18.8265	5.58789	1.75239	7.04684e-35	6.94716e-34
LOC_Os01g04050.1	303	1187	351	218.923	65.02	1.75147	1.66431e-105	4.35829e-104
LOC_Os11g04830.1	2661	54	16	1.13405	0.337488	1.74858	4.0932e-06	1.37636e-05
LOC_Os08g36410.1	1191	118	35	5.53674	1.64945	1.74705	7.93288e-12	3.83376e-11
LOC_Os01g18080.1	822	5057	1500	343.799	102.424	1.74701	0	0
LOC_Os01g71380.1	1005	981	291	54.549	16.2521	1.74693	3.33328e-87	7.1835e-86
LOC_Os02g03710.1	309	418	124	75.5965	22.524	1.74686	3.87024e-38	4.07767e-37
LOC_Os04g50110.1	876	2384	708	152.085	45.364	1.74526	6.33524e-209	3.43792e-207
LOC_Os06g48180.2	693	377	112	30.4013	9.07126	1.74476	1.6768e-34	1.63918e-33
LOC_Os09g00999.1	519	471	140	50.7151	15.1406	1.74399	1.13513e-42	1.29191e-41
LOC_Os12g41250.1	2214	4011	1193	101.242	30.2444	1.74306	0	0
LOC_Os01g45030.1	4881	168	50	1.92347	0.574968	1.74215	3.4771e-16	2.03064e-15
LOC_Os11g10610.1	3468	47	14	0.75736	0.226585	1.74093	1.88006e-05	5.94927e-05
LOC_Os04g47010.1	666	47	14	3.94373	1.17988	1.74093	1.88006e-05	5.94875e-05
LOC_Os09g30130.1	2187	903	269	23.074	6.90377	1.74081	4.9833e-80	9.9316e-79
LOC_Os02g24205.1	462	114	34	13.7894	4.13066	1.73912	2.07746e-11	9.83539e-11
LOC_Os06g05440.1	360	1994	595	309.533	92.7678	1.7384	4.04712e-174	1.8206e-172
LOC_Os07g42250.1	1104	4169	1246	211.031	63.3478	1.73609	0	0
LOC_Os02g40900.1	705	391	117	30.9936	9.31493	1.73435	1.93829e-35	1.93148e-34
LOC_Os11g37960.1	459	147	44	17.8973	5.3805	1.73393	2.95424e-14	1.59955e-13
LOC_Os04g55840.1	1647	1002	300	33.9984	10.2238	1.73354	4.26634e-88	9.31127e-87
LOC_Os01g57450.1	819	1810	542	123.503	37.1448	1.73332	1.36123e-157	5.46205e-156
LOC_Os11g32880.1	2499	40	12	0.894494	0.269524	1.73066	8.71884e-05	0.000258679
LOC_Os01g44950.1	1869	50	15	1.49501	0.450469	1.73066	1.09389e-05	3.54494e-05
LOC_Os06g21840.1	903	40	12	2.47546	0.745892	1.73066	8.71884e-05	0.000258658
LOC_Os10g37210.1	1728	2508	754	81.1087	24.4912	1.72759	1.33469e-216	7.63381e-215
LOC_Os01g01790.1	1884	994	299	29.4842	8.90785	1.72679	6.1158e-87	1.31565e-85
LOC_Os10g02070.1	981	495	149	28.1981	8.52511	1.72581	3.92466e-44	4.61394e-43
LOC_Os05g20460.1	2235	106	32	2.6504	0.803628	1.72161	1.424e-10	6.438e-10
LOC_Os07g02800.2	1068	457	138	23.9127	7.25255	1.72122	1.00153e-40	1.10193e-39
LOC_Os02g52780.1	1074	725	219	37.724	11.4452	1.72074	1.37287e-63	2.19861e-62
LOC_Os03g04100.1	1296	288	87	12.4186	3.76788	1.72067	3.0235e-26	2.42695e-25
LOC_Os01g50160.1	3825	3316	1002	48.447	14.7034	1.72025	4.99276e-284	4.03372e-282
LOC_Os06g34940.1	234	43	13	10.2692	3.11824	1.71952	5.0482e-05	0.000153854
LOC_Os06g35560.1	1605	1141	345	39.7278	12.065	1.71932	6.22954e-99	1.53221e-97
LOC_Os08g42010.1	1788	3211	971	100.359	30.4814	1.71917	7.38364e-275	5.74632e-273
LOC_Os07g43370.1	1422	947	287	37.2164	11.3283	1.71601	3.33938e-82	6.87195e-81
LOC_Os02g27360.1	1485	244	74	9.18221	2.79697	1.71498	2.25314e-22	1.61631e-21
LOC_Os03g60370.1	1560	3137	952	112.376	34.2527	1.71404	1.88481e-267	1.4238e-265
LOC_Os05g07940.1	627	652	198	58.1117	17.7248	1.71306	5.18118e-57	7.60772e-56
LOC_Os01g62600.1	1644	240	73	8.15818	2.49232	1.71076	5.82806e-22	4.1388e-21
LOC_Os11g05700.1	2070	4524	1379	122.134	37.3918	1.70767	0	0
LOC_Os02g28220.1	1305	344	105	14.731	4.51608	1.70571	1.10308e-30	9.84571e-30
LOC_Os08g04430.1	372	334	102	50.175	15.39	1.70497	8.04816e-30	7.05251e-29
LOC_Os01g11910.1	804	419	128	29.1234	8.93586	1.7045	5.49024e-37	5.64583e-36
LOC_Os04g49260.1	369	36	11	5.45205	1.6732	1.70419	0.000235592	0.000668116
LOC_Os05g38290.1	954	36	11	2.10881	0.647183	1.70419	0.000235592	0.000668064
LOC_Os06g08900.1	2109	36	11	0.953915	0.292751	1.70419	0.000235592	0.000668011
LOC_Os02g21040.1	1545	337	103	12.1895	3.74189	1.7038	4.78354e-30	4.21225e-29
LOC_Os03g64280.1	1110	569	174	28.6466	8.79851	1.70303	1.41987e-49	1.84102e-48
LOC_Os02g10350.1	1524	22493	6883	824.795	253.499	1.70206	0	0
LOC_Os05g40400.1	636	111	34	9.75326	3.00057	1.70065	7.62624e-11	3.49614e-10
LOC_Os12g38270.1	324	1087	333	187.486	57.6875	1.70045	6.59648e-93	1.51879e-91
LOC_Os11g40760.1	408	62	19	8.49211	2.61382	1.69996	1.26446e-06	4.4244e-06
LOC_Os01g03330.1	780	287	88	20.5623	6.33243	1.69917	9.94954e-26	7.84146e-25
LOC_Os10g38470.1	699	1089	334	87.0632	26.8196	1.69878	6.00906e-93	1.38531e-91
LOC_Os05g50330.1	366	78	24	11.9096	3.68055	1.69413	5.62568e-08	2.17453e-07
LOC_Os08g35750.1	660	91	28	7.70515	2.3812	1.69413	4.3394e-09	1.79974e-08
LOC_Os02g32970.1	1119	1917	590	95.7361	29.5941	1.69376	1.64819e-161	6.8342e-160
LOC_Os05g46040.2	891	292	90	18.3142	5.66954	1.69166	5.36826e-26	4.27291e-25
LOC_Os03g33090.1	615	94	29	8.54155	2.6467	1.6903	2.55066e-09	1.07357e-08
LOC_Os07g48680.1	546	178	55	18.2184	5.65396	1.68807	2.18188e-16	1.28506e-15
LOC_Os02g05550.1	3375	84	26	1.39088	0.432397	1.68557	1.93543e-08	7.72651e-08
LOC_Os08g44820.2	1857	42	13	1.26392	0.392929	1.68557	7.84224e-05	0.000233633
LOC_Os01g51870.1	792	581	180	40.9954	12.7565	1.68423	8.02898e-50	1.04594e-48
LOC_Os03g56840.1	1296	213	66	9.18456	2.85839	1.68401	2.9243e-19	1.89995e-18
LOC_Os03g17800.1	588	616	191	58.5447	18.2322	1.68305	1.14033e-52	1.55937e-51
LOC_Os08g39660.1	1518	216	67	7.95181	2.47734	1.68249	1.73251e-19	1.13629e-18
LOC_Os10g33240.1	2952	409	127	7.74267	2.41474	1.68096	1.80122e-35	1.79588e-34
LOC_Os01g40280.1	1116	280	87	14.021	4.3756	1.68003	9.16636e-25	7.02449e-24
LOC_Os01g03310.1	582	1894	589	181.862	56.8035	1.67879	1.27592e-157	5.13116e-156
LOC_Os01g07870.1	4518	4903	1525	60.6456	18.9455	1.67855	0	0
LOC_Os08g10320.2	3000	135	42	2.51476	0.785798	1.67819	1.11649e-12	5.62349e-12
LOC_Os06g48180.1	867	883	275	56.9148	17.8031	1.67667	2.39124e-74	4.41412e-73
LOC_Os01g61080.1	1668	305	95	10.2185	3.19676	1.6765	9.22832e-27	7.53339e-26
LOC_Os08g01170.1	603	825	257	76.4576	23.9221	1.67632	1.4641e-69	2.53147e-68
LOC_Os06g47130.1	1623	138	43	4.75165	1.48707	1.67595	6.58908e-13	3.35677e-12
LOC_Os05g02750.1	846	269	84	17.7691	5.57303	1.67284	1.023e-23	7.62238e-23
LOC_Os12g33300.1	1122	64	20	3.18765	1.00051	1.67176	1.13814e-06	3.99635e-06
LOC_Os04g46770.1	378	48	15	7.09632	2.22732	1.67176	2.62856e-05	8.23107e-05
LOC_Os01g12280.1	2166	2671	836	68.9127	21.6636	1.6695	9.71224e-220	5.63545e-218
LOC_Os09g30160.1	498	246	77	27.6051	8.67849	1.66942	9.24588e-22	6.52737e-21
LOC_Os03g55670.1	675	2120	664	175.516	55.2137	1.6685	1.12533e-174	5.06864e-173
LOC_Os01g43890.1	1359	51	16	2.09717	0.66082	1.66612	1.52505e-05	4.86906e-05
LOC_Os01g08810.1	1518	376	118	13.842	4.36308	1.66564	2.4521e-32	2.28252e-31
LOC_Os03g11250.1	372	137	43	20.5808	6.48796	1.66546	1.00738e-12	5.08173e-12
LOC_Os05g23320.1	2013	70	22	1.94329	0.613425	1.66354	3.88236e-07	1.41363e-06
LOC_Os06g45630.1	3186	108	34	1.89436	0.598985	1.66112	2.74992e-10	1.22255e-09
LOC_Os12g41390.2	915	54	17	3.29804	1.04282	1.66112	8.85916e-06	2.89308e-05
LOC_Os01g68330.1	1647	2721	857	92.3249	29.2059	1.66046	4.20108e-222	2.50211e-220
LOC_Os02g39930.1	588	8317	2620	790.448	250.096	1.66019	0	0
LOC_Os03g21560.1	498	4839	1525	543.013	171.879	1.65959	0	0
LOC_Os03g12510.1	510	38	12	4.16387	1.32067	1.65666	0.000210408	0.00060043
LOC_Os07g02460.1	285	174	55	34.1184	10.8318	1.65528	1.18713e-15	6.79845e-15
LOC_Os06g06840.1	2961	117	37	2.20816	0.701368	1.6546	5.60514e-11	2.59102e-10
LOC_Os06g44160.1	429	913	289	118.932	37.8114	1.65324	2.5387e-75	4.76691e-74
LOC_Os09g26670.1	696	161	51	12.9271	4.11286	1.65218	1.48435e-14	8.15082e-14
LOC_Os11g11610.1	549	161	51	16.3884	5.21411	1.65218	1.48435e-14	8.14957e-14
LOC_Os09g08190.1	843	41	13	2.71794	0.865562	1.6508	0.000121238	0.000354706
LOC_Os02g22580.1	222	69	22	17.3692	5.56227	1.64279	5.94944e-07	2.13373e-06
LOC_Os03g16430.1	1623	746	238	25.6865	8.23078	1.64191	2.79768e-61	4.32842e-60
LOC_Os07g46980.1	933	257	82	15.3934	4.93304	1.64176	3.61394e-22	2.58375e-21
LOC_Os01g50700.1	1959	47	15	1.34075	0.429773	1.64139	4.04844e-05	0.000124405
LOC_Os07g39290.1	951	94	30	5.52371	1.77061	1.64139	5.38004e-09	2.21857e-08
LOC_Os11g34840.1	996	119	38	6.67685	2.14144	1.64058	5.03018e-11	2.33513e-10
LOC_Os02g52830.1	1449	297	95	11.4544	3.67992	1.63816	2.64248e-25	2.05963e-24
LOC_Os07g27670.1	783	50	16	3.56855	1.14694	1.63755	2.34518e-05	7.37703e-05
LOC_Os02g45225.1	315	150	48	26.6112	8.5529	1.63755	1.67097e-13	8.75018e-13
LOC_Os05g33960.1	1815	306	98	9.42169	3.03062	1.63637	5.50244e-26	4.37777e-25
LOC_Os02g09390.1	1530	792	254	28.9279	9.31805	1.63436	1.55789e-64	2.52181e-63
LOC_Os01g13480.1	1176	3085	991	146.599	47.2987	1.63201	1.96334e-245	1.3323e-243
LOC_Os05g49300.1	519	1366	439	147.085	47.4766	1.63136	1.05568e-109	2.87741e-108
LOC_Os11g45740.1	858	420	135	27.3556	8.83139	1.63112	6.40192e-35	6.32348e-34
LOC_Os01g43370.1	1941	56	18	1.6123	0.520511	1.63112	7.90178e-06	2.59289e-05
LOC_Os01g18584.1	1812	2146	692	66.1844	21.4353	1.6265	1.60728e-170	7.07145e-169
LOC_Os01g68680.1	2934	2552	824	48.6076	15.7634	1.6246	4.55978e-202	2.36407e-200
LOC_Os02g09830.1	513	133	43	14.4883	4.70472	1.62271	5.41212e-12	2.63143e-11
LOC_Os08g29600.1	276	68	22	13.7684	4.474	1.62172	9.08816e-07	3.21589e-06
LOC_Os10g41100.1	894	454	147	28.3793	9.22917	1.62057	2.79144e-37	2.8945e-36
LOC_Os05g46460.1	1203	778	252	36.1408	11.7576	1.62004	1.19729e-62	1.8922e-61
LOC_Os03g58020.1	633	145	47	12.8011	4.16751	1.61901	6.52726e-13	3.32622e-12
LOC_Os09g28180.1	2697	327	106	6.77565	2.20601	1.61892	2.90476e-27	2.4067e-26
LOC_Os06g07590.1	693	37	12	2.98368	0.97192	1.61818	0.000324276	0.000901384
LOC_Os07g06450.1	1047	5695	1848	303.97	99.069	1.61742	0	0
LOC_Os02g56940.1	396	342	111	48.2631	15.733	1.61713	2.12594e-28	1.80798e-27
LOC_Os06g06050.1	2163	3106	1011	80.247	26.2348	1.61297	5.58698e-243	3.75589e-241
LOC_Os06g48060.1	1041	261	85	14.0111	4.58301	1.61221	5.96722e-22	4.23595e-21
LOC_Os06g44170.1	1092	337	110	17.2461	5.65396	1.60894	8.17006e-28	6.84632e-27
LOC_Os04g39440.1	648	52	17	4.48448	1.4725	1.60667	2.08066e-05	6.56271e-05
LOC_Os10g39710.1	1110	165	54	8.30701	2.73057	1.60513	2.45282e-14	1.33508e-13
LOC_Os02g37834.3	216	55	18	14.2296	4.67737	1.60513	1.20721e-05	3.89606e-05
LOC_Os09g25934.2	303	55	18	10.1439	3.33436	1.60513	1.20721e-05	3.89571e-05
LOC_Os02g36570.1	2292	12265	4016	299.045	98.3471	1.60441	0	0
LOC_Os02g43010.1	1491	296	97	11.0942	3.65155	1.60323	1.67393e-24	1.27385e-23
LOC_Os01g49580.1	2742	67	22	1.3655	0.450337	1.60035	1.38376e-06	4.82634e-06
LOC_Os01g70550.2	1218	67	22	3.07405	1.01381	1.60035	1.38376e-06	4.82588e-06
LOC_Os03g53750.1	1431	871	286	34.0144	11.2178	1.60035	9.8606e-69	1.69033e-67
LOC_Os04g48390.1	2091	12760	4194	341.021	112.579	1.59892	0	0
LOC_Os02g22820.1	846	389	128	25.6959	8.49224	1.59732	1.51762e-31	1.38441e-30
LOC_Os11g10550.1	3924	79	26	1.12508	0.371901	1.59703	1.60848e-07	6.00667e-07
LOC_Os04g51300.1	1062	8769	2888	461.434	152.635	1.59603	0	0
LOC_Os10g42640.1	2832	85	28	1.6773	0.554942	1.59573	5.50598e-08	2.13101e-07
LOC_Os02g18460.1	1512	88	29	3.25248	1.07654	1.59514	3.22412e-08	1.26995e-07
LOC_Os07g07410.2	1023	88	29	4.80719	1.59113	1.59514	3.22412e-08	1.26981e-07
LOC_Os03g14050.1	999	795	262	44.4719	14.7204	1.59508	1.34331e-62	2.1211e-61
LOC_Os07g48730.1	1182	94	31	4.44421	1.47206	1.59408	1.1072e-08	4.49225e-08
LOC_Os12g38100.1	549	100	33	10.1791	3.37384	1.59315	3.80918e-09	1.58513e-08
LOC_Os01g31890.1	612	115	38	10.501	3.4851	1.59125	2.66234e-10	1.18464e-09
LOC_Os05g45350.2	1035	579	192	31.2624	10.4122	1.58615	1.06539e-45	1.29431e-44
LOC_Os03g03450.1	1188	392	130	18.4397	6.142	1.58603	1.81309e-31	1.65144e-30
LOC_Os01g22352.1	1062	1840	612	96.8227	32.3452	1.58179	9.05308e-141	3.21706e-139
LOC_Os01g45274.1	819	10258	3413	699.943	233.903	1.58133	0	0
LOC_Os02g51020.1	546	4861	1618	497.527	166.329	1.58073	0	0
LOC_Os08g20660.2	3201	228	76	3.98046	1.33263	1.57865	7.84642e-19	5.03168e-18
LOC_Os03g14642.1	447	39	13	4.87574	1.63237	1.57865	0.00028535	0.000799659
LOC_Os07g38840.1	1653	42	14	1.41991	0.475377	1.57865	0.00016424	0.000474318
LOC_Os03g47034.1	243	42	14	9.65888	3.23373	1.57865	0.00016424	0.000474356
LOC_Os08g37345.1	975	42	14	2.40729	0.805946	1.57865	0.00016424	0.00047428
LOC_Os10g38276.1	744	42	14	3.15472	1.05618	1.57865	0.00016424	0.000474394
LOC_Os10g21266.1	1497	48	16	1.79186	0.599903	1.57865	5.47454e-05	0.000166257
LOC_Os03g40060.1	642	57	19	4.96162	1.66112	1.57865	1.06635e-05	3.45941e-05
LOC_Os02g17330.1	1170	1806	602	86.2612	28.8797	1.57865	8.23618e-138	2.8591e-136
LOC_Os02g54820.1	2661	90	30	1.89009	0.632789	1.57865	2.85664e-08	1.12989e-07
LOC_Os02g37834.4	186	66	22	19.8296	6.63884	1.57865	2.09988e-06	7.21375e-06
LOC_Os03g05630.1	741	168	56	12.67	4.24182	1.57865	2.92654e-14	1.58503e-13
LOC_Os11g14544.3	1755	120	40	3.8211	1.27928	1.57865	1.3887e-10	6.28157e-10
LOC_Os11g40770.1	525	174	58	18.5214	6.20085	1.57865	1.01917e-14	5.63851e-14
LOC_Os06g29220.1	1137	81	27	3.98115	1.33286	1.57865	1.4243e-07	5.33825e-07
LOC_Os03g26870.2	987	66	22	3.73689	1.25109	1.57865	2.09988e-06	7.21443e-06
LOC_Os01g45914.1	165	1173	392	397.281	133.347	1.57497	7.2087e-90	1.60837e-88
LOC_Os09g29940.1	1539	688	230	24.9824	8.38826	1.57447	2.01666e-53	2.79916e-52
LOC_Os06g21210.1	432	3894	1306	503.728	169.684	1.56979	1.99461e-292	1.6637e-290
LOC_Os04g13140.1	1050	143	48	7.6108	2.56587	1.5686	3.01248e-12	1.4821e-11
LOC_Os10g39870.1	804	265	89	18.4193	6.21322	1.56781	1.92216e-21	1.34488e-20
LOC_Os06g08110.1	1704	1869	628	61.2948	20.6858	1.56712	4.69e-141	1.67156e-139
LOC_Os06g22390.1	450	238	80	29.5562	9.97838	1.56658	2.16202e-19	1.41335e-18
LOC_Os01g27790.1	5181	220	74	2.37297	0.80168	1.5656	5.0548e-18	3.1594e-17
LOC_Os07g02330.1	1134	101	34	4.97728	1.68286	1.56444	5.08976e-09	2.10103e-08
LOC_Os10g35810.1	711	2942	992	231.237	78.3114	1.56208	7.23398e-220	4.20423e-218
LOC_Os05g01530.1	318	596	201	104.738	35.4774	1.56181	5.54266e-46	6.77472e-45
LOC_Os12g03050.1	1191	169	57	7.92974	2.68625	1.56168	3.89598e-14	2.09998e-13
LOC_Os03g64010.1	309	166	56	30.0216	10.1721	1.56138	6.6032e-14	3.52128e-13
LOC_Os04g42980.1	2127	154	52	4.0461	1.3722	1.56004	5.45766e-13	2.79301e-12
LOC_Os11g45350.1	471	71	24	8.42406	2.86005	1.55848	1.07914e-06	3.79436e-06
LOC_Os04g41630.1	594	71	24	6.67968	2.26781	1.55848	1.07914e-06	3.79399e-06
LOC_Os02g36619.1	2103	133	45	3.53424	1.20104	1.55712	2.2148e-11	1.04746e-10
LOC_Os01g33000.1	1110	1942	658	97.771	33.2725	1.55508	7.23312e-145	2.65408e-143
LOC_Os09g33690.1	1602	392	133	13.6744	4.65985	1.55312	1.43284e-30	1.27701e-29
LOC_Os02g09960.1	2070	665	226	17.9529	6.12803	1.55072	1.34681e-50	1.7809e-49
LOC_Os02g16680.2	894	50	17	3.12548	1.06732	1.55009	4.80558e-05	0.00014672
LOC_Os02g15160.1	1320	188	64	7.95917	2.72138	1.54828	2.18354e-15	1.2371e-14
LOC_Os03g48660.1	1614	3062	1043	106.019	36.2713	1.54743	1.20703e-225	7.3717e-224
LOC_Os05g41630.1	603	44	15	4.07774	1.39623	1.54623	0.000143885	0.000417912
LOC_Os03g62040.1	645	85	29	7.3645	2.5236	1.5451	1.10737e-07	4.18829e-07
LOC_Os01g59090.1	819	3681	1256	251.169	86.0773	1.54495	3.26528e-270	2.48748e-268
LOC_Os07g47990.1	957	123	42	7.18252	2.46332	1.54389	1.62945e-10	7.34383e-10
LOC_Os11g33110.1	669	76	26	6.3485	2.18137	1.54118	5.53872e-07	1.99198e-06
LOC_Os11g09350.1	996	146	50	8.19176	2.81769	1.53966	3.52392e-12	1.72758e-11
LOC_Os09g09540.1	1812	181	62	5.58219	1.92051	1.53934	9.35886e-15	5.18334e-14
LOC_Os08g45200.1	2130	105	36	2.75482	0.948649	1.53801	3.95426e-09	1.64417e-08
LOC_Os01g52330.1	1503	70	24	2.60269	0.896262	1.53801	1.62547e-06	5.64317e-06
LOC_Os10g22050.1	387	679	233	98.0489	33.7931	1.53677	5.71656e-51	7.60372e-50
LOC_Os01g73220.1	1077	99	34	5.13693	1.77193	1.53559	1.14803e-08	4.65372e-08
LOC_Os05g30700.1	1122	262	90	13.0495	4.50228	1.53526	1.26826e-20	8.66497e-20
LOC_Os08g42850.1	786	646	222	45.9297	15.8531	1.53467	1.75943e-48	2.24416e-47
LOC_Os08g40620.2	2394	64	22	1.49396	0.5158	1.53426	4.786e-06	1.59946e-05
LOC_Os01g06660.1	1794	1270	437	39.5608	13.6723	1.53282	1.94938e-93	4.53761e-92
LOC_Os10g39670.1	1569	2432	837	86.6213	29.9423	1.53254	3.96742e-177	1.8096e-175
LOC_Os10g21396.1	1089	151	52	7.74877	2.68014	1.53166	1.82954e-12	9.10298e-12
LOC_Os02g34810.1	1437	19329	6668	751.686	260.448	1.52913	0	0
LOC_Os06g48500.2	645	226	78	19.5809	6.78762	1.52847	6.87992e-18	4.27347e-17
LOC_Os02g54820.2	2544	84	29	1.84521	0.639828	1.52803	1.66171e-07	6.20096e-07
LOC_Os02g38280.1	2415	55	19	1.27271	0.44159	1.52712	2.43636e-05	7.65049e-05
LOC_Os01g58049.1	363	75	26	11.5462	4.02022	1.52207	8.31356e-07	2.95135e-06
LOC_Os01g64470.1	717	199	69	15.5102	5.40148	1.52179	7.78896e-16	4.48912e-15
LOC_Os02g20970.1	2217	1640	569	41.3392	14.4055	1.52089	9.30006e-119	2.78099e-117
LOC_Os05g46460.3	1134	121	42	5.96288	2.07883	1.52024	3.6423e-10	1.61054e-09
LOC_Os03g13300.1	1479	118	41	4.45859	1.55596	1.51878	6.1923e-10	2.69934e-09
LOC_Os07g34620.1	1257	164	57	7.29109	2.5452	1.51835	2.90412e-13	1.50459e-12
LOC_Os02g50690.1	1152	46	16	2.23146	0.779561	1.51725	0.000125492	0.000366556
LOC_Os06g01630.1	1653	46	16	1.55514	0.543288	1.51725	0.000125492	0.000366586
LOC_Os01g43230.1	312	69	24	12.3589	4.31757	1.51725	2.4403e-06	8.34818e-06
LOC_Os08g34580.1	2475	135	47	3.04819	1.06587	1.51592	3.8391e-11	1.79166e-10
LOC_Os05g05790.1	1782	2603	907	81.6301	28.5682	1.51469	3.12308e-186	1.5085e-184
LOC_Os02g25630.1	1155	43	15	2.08051	0.72894	1.51307	0.00021745	0.000618957
LOC_Os12g29710.1	4575	272	95	3.32247	1.16551	1.5113	6.7164e-21	4.61943e-20
LOC_Os12g19470.2	528	27972	9770	2960.56	1038.59	1.51125	0	0
LOC_Os02g53380.1	2103	80	28	2.12586	0.747311	1.50827	4.25008e-07	1.54254e-06
LOC_Os02g15550.2	1194	2390	838	111.861	39.3933	1.50568	1.14109e-169	4.98388e-168
LOC_Os01g45450.1	1542	154	54	5.58111	1.96559	1.50559	2.103e-12	1.04348e-11
LOC_Os08g37930.1	411	74	26	10.0618	3.5507	1.50271	1.24396e-06	4.35518e-06
LOC_Os06g46770.6	918	74	26	4.50477	1.58969	1.50271	1.24396e-06	4.35475e-06
LOC_Os01g13280.1	1125	415	146	20.6148	7.28422	1.50084	9.16674e-31	8.19006e-30
LOC_Os07g41420.1	1113	108	38	5.42266	1.91633	1.50065	4.54172e-09	1.88192e-08
LOC_Os03g44250.1	849	159	56	10.4658	3.70223	1.49922	1.08748e-12	5.47812e-12
LOC_Os04g57300.2	1818	176	62	5.41007	1.91417	1.49893	6.83916e-14	3.64603e-13
LOC_Os01g05640.1	3063	190	67	3.46649	1.22775	1.49746	7.30806e-15	4.06438e-14
LOC_Os05g02450.1	813	85	30	5.84268	2.07116	1.49619	2.17218e-07	8.05414e-07
LOC_Os06g49790.1	1671	5281	1865	176.613	62.6448	1.49533	0	0
LOC_Os05g07890.1	543	393	139	40.4461	14.368	1.49314	5.21808e-29	4.50679e-28
LOC_Os06g06470.1	1326	147	52	6.19523	2.20111	1.49292	8.97276e-12	4.32587e-11
LOC_Os02g44980.1	1269	5823	2060	256.43	91.1147	1.49281	0	0
LOC_Os01g58620.1	990	978	346	55.2062	19.6166	1.49275	1.15339e-69	1.99713e-68
LOC_Os10g03850.5	378	65	23	9.6096	3.41522	1.4925	6.26298e-06	2.07383e-05
LOC_Os06g50070.1	519	585	207	62.9901	22.3865	1.4925	2.34688e-42	2.65427e-41
LOC_Os01g53820.1	318	65	23	11.4227	4.0596	1.4925	6.26298e-06	2.07364e-05
LOC_Os04g12980.1	1473	1675	593	63.5471	22.5962	1.49175	6.9815e-118	2.07049e-116
LOC_Os05g41640.3	1464	384	136	14.658	5.21411	1.49119	2.4946e-28	2.1165e-27
LOC_Os11g05470.1	522	144	51	15.4161	5.48381	1.49119	1.52132e-11	7.24432e-11
LOC_Os12g08260.2	1464	158	56	6.03115	2.14699	1.49012	1.61276e-12	8.05106e-12
LOC_Os05g07090.1	1293	1278	453	55.2352	19.6645	1.49	3.11518e-90	6.98068e-89
LOC_Os12g42200.1	2409	141	50	3.27089	1.16497	1.48939	2.57982e-11	1.21626e-10
LOC_Os07g03180.1	408	496	176	67.9368	24.2123	1.48846	5.01032e-36	5.06557e-35
LOC_Os01g04100.1	639	152	54	13.2931	4.74324	1.48673	4.62956e-12	2.25794e-11
LOC_Os08g26230.2	450	45	16	5.58835	1.99568	1.48555	0.000188633	0.000540647
LOC_Os10g10175.1	384	388	138	56.4657	20.1711	1.48508	1.91653e-28	1.63143e-27
LOC_Os03g25470.1	552	146	52	14.7808	5.28746	1.48308	1.32971e-11	6.35373e-11
LOC_Os06g07790.1	2814	454	162	9.01604	3.23127	1.48039	7.32826e-33	6.90712e-32
LOC_Os11g02300.1	1869	84	30	2.51162	0.900937	1.47912	3.23236e-07	1.18402e-06
LOC_Os09g32095.1	972	42	15	2.41472	0.866179	1.47912	0.000326936	0.000908497
LOC_Os06g38660.1	210	70	25	18.6278	6.68195	1.47912	3.17704e-06	1.07917e-05
LOC_Os07g48450.1	1041	819	293	43.966	15.7979	1.47666	1.0214e-57	1.5152e-56
LOC_Os04g35140.1	2334	606	217	14.5096	5.21845	1.47532	4.25858e-43	4.9041e-42
LOC_Os01g29830.1	339	120	43	19.7818	7.11953	1.47432	1.04578e-09	4.50156e-09
LOC_Os03g06970.1	948	53	19	3.12429	1.12494	1.47369	5.47534e-05	0.000166267
LOC_Os01g34060.1	921	1765	633	107.095	38.5768	1.47308	7.61644e-122	2.33768e-120
LOC_Os03g14410.1	2541	92	33	2.02333	0.72894	1.47286	9.66706e-08	3.6686e-07
LOC_Os04g53680.1	795	342	123	24.0405	8.68402	1.46903	7.03078e-25	5.40401e-24
LOC_Os08g33140.1	1035	714	257	38.5515	13.9372	1.46785	4.1647e-50	5.45895e-49
LOC_Os11g35630.1	2649	100	36	2.10961	0.762787	1.46762	2.8992e-08	1.1456e-07
LOC_Os12g43490.1	777	161	58	11.5795	4.18976	1.46663	1.81851e-12	9.04935e-12
LOC_Os03g53930.1	504	294	106	32.5987	11.8048	1.46544	1.56474e-21	1.09757e-20
LOC_Os05g02010.1	819	901	325	61.4787	22.2732	1.46478	1.39176e-62	2.19664e-61
LOC_Os06g38670.1	3885	158	57	2.27274	0.823505	1.46458	3.07802e-12	1.51393e-11
LOC_Os07g40630.1	3321	773	279	13.0075	4.71539	1.4639	6.79726e-54	9.51168e-53
LOC_Os03g60080.1	951	3671	1325	215.719	78.202	1.46387	5.9033e-249	4.12236e-247
LOC_Os03g21000.2	678	72	26	5.93453	2.15242	1.46318	2.75834e-06	9.41473e-06
LOC_Os11g39320.1	3198	509	184	8.89453	3.2294	1.46165	5.49938e-36	5.55068e-35
LOC_Os05g46340.1	1131	3289	1190	162.512	59.0564	1.46038	1.78574e-222	1.07064e-220
LOC_Os07g44330.1	1122	420	152	20.919	7.60385	1.46001	6.24756e-30	5.48267e-29
LOC_Os05g37190.1	1170	58	21	2.77029	1.00743	1.45936	2.75358e-05	8.60984e-05
LOC_Os05g49070.1	939	287	104	17.0805	6.21656	1.45816	6.53404e-21	4.49487e-20
LOC_Os11g37210.1	687	80	29	6.50754	2.36932	1.45764	8.18778e-07	2.90871e-06
LOC_Os02g13300.1	1029	364	132	19.7683	7.20014	1.45709	4.44194e-26	3.54499e-25
LOC_Os01g07790.1	1374	102	37	4.14856	1.51146	1.45666	2.52018e-08	1.00077e-07
LOC_Os07g05870.1	975	1345	488	77.0906	28.093	1.45635	9.4495e-92	2.14687e-90
LOC_Os01g43120.1	1785	8304	3014	259.976	94.7737	1.45582	0	0
LOC_Os01g14410.1	609	1788	649	164.072	59.815	1.45575	2.81472e-121	8.60244e-120
LOC_Os02g37930.1	324	840	305	144.883	52.8369	1.45527	6.4662e-58	9.61604e-57
LOC_Os05g03480.2	1230	961	349	43.6618	15.9259	1.455	5.50238e-66	9.09483e-65
LOC_Os03g26910.1	1125	311	113	15.4487	5.63779	1.45428	1.89694e-22	1.36377e-21
LOC_Os01g50730.1	717	66	24	5.14409	1.87877	1.45312	8.08888e-06	2.65018e-05
LOC_Os01g32840.1	747	66	24	4.9375	1.80332	1.45312	8.08888e-06	2.65042e-05
LOC_Os09g21230.2	1764	110	40	3.4848	1.27275	1.45312	7.57546e-09	3.10013e-08
LOC_Os06g08090.1	1581	44	16	1.55527	0.568029	1.45312	0.000282122	0.000791167
LOC_Os01g22980.2	1440	88	32	3.4151	1.2473	1.45312	2.44004e-07	9.00932e-07
LOC_Os08g32960.1	1245	154	56	6.9125	2.52465	1.45312	7.67778e-12	3.71297e-11
LOC_Os04g06520.1	684	429	156	35.0498	12.8012	1.45312	2.4685e-30	2.18921e-29
LOC_Os10g34910.1	702	44	16	3.50267	1.27928	1.45312	0.000282122	0.000791105
LOC_Os01g59840.1	1545	494	180	17.8683	6.53923	1.45021	1.38607e-34	1.35755e-33
LOC_Os01g01120.1	930	2876	1048	172.818	63.2501	1.45012	9.08708e-193	4.47927e-191
LOC_Os11g34820.1	252	74	27	16.4102	6.01376	1.44826	2.39006e-06	8.18174e-06
LOC_Os09g27680.1	300	63	23	11.7355	4.30318	1.44741	1.38677e-05	4.45121e-05
LOC_Os12g07110.1	2097	126	46	3.35781	1.23124	1.44741	6.88708e-10	2.99677e-09
LOC_Os03g59360.1	855	10309	3770	673.805	247.49	1.44496	0	0
LOC_Os12g36630.1	483	473	173	54.7265	20.104	1.44476	5.2452e-33	4.95544e-32
LOC_Os03g44380.1	1827	205	75	6.27046	2.30412	1.44435	3.63238e-15	2.04062e-14
LOC_Os06g40060.1	1335	1350	494	56.5114	20.7696	1.44407	6.01238e-91	1.35572e-89
LOC_Os04g37490.1	1074	1209	443	62.908	23.1517	1.44213	1.76439e-81	3.59595e-80
LOC_Os08g01490.1	1650	1848	678	62.5896	23.0637	1.4403	2.52838e-123	7.83363e-122
LOC_Os10g33190.1	396	98	36	13.8298	5.10258	1.43848	6.32416e-08	2.43019e-07
LOC_Os01g22600.1	990	1118	411	63.1089	23.3018	1.4374	4.02502e-75	7.51859e-74
LOC_Os08g39080.2	2040	481	177	13.1765	4.86996	1.43598	3.01664e-33	2.86652e-32
LOC_Os10g14170.1	762	57	21	4.18026	1.54685	1.43426	4.08664e-05	0.000125536
LOC_Os10g04540.1	1452	122	45	4.69545	1.73952	1.43258	1.71755e-09	7.30419e-09
LOC_Os01g12220.1	801	1672	617	116.651	43.235	1.43192	8.42294e-111	2.31153e-109
LOC_Os01g56480.1	282	65	24	12.881	4.77689	1.4311	1.19747e-05	3.86567e-05
LOC_Os02g57010.1	951	2979	1101	175.055	64.9815	1.42971	1.96273e-195	9.79546e-194
LOC_Os06g11150.1	1248	257	95	11.5081	4.27259	1.42946	2.24848e-18	1.42139e-17
LOC_Os05g32670.1	783	200	74	14.2742	5.3046	1.4281	1.31667e-14	7.25104e-14
LOC_Os12g13940.1	786	181	67	12.8689	4.78448	1.42745	2.39168e-13	1.24357e-12
LOC_Os09g04680.1	1155	54	20	2.61274	0.97192	1.42665	7.02558e-05	0.000210242
LOC_Os06g39110.1	381	54	20	7.9205	2.94637	1.42665	7.02558e-05	0.00021026
LOC_Os12g03650.1	2508	62	23	1.38149	0.514734	1.42433	2.05192e-05	6.47546e-05
LOC_Os05g39690.1	957	757	281	44.2046	16.4808	1.42342	1.03887e-50	1.37826e-49
LOC_Os11g38810.1	1383	148	55	5.98031	2.23215	1.42179	4.11188e-11	1.91673e-10
LOC_Os02g22600.1	663	113	42	9.52464	3.55565	1.42155	8.37318e-09	3.41882e-08
LOC_Os01g16350.1	1380	226	84	9.15194	3.41651	1.42155	3.2531e-16	1.90414e-15
LOC_Os07g08200.1	993	113	42	6.35935	2.37401	1.42155	8.37318e-09	3.41921e-08
LOC_Os08g39430.1	732	1673	623	127.723	47.7705	1.41883	2.28972e-109	6.21276e-108
LOC_Os02g30630.2	1935	118	44	3.40788	1.2763	1.4169	4.27132e-09	1.77232e-08
LOC_Os03g38970.1	3771	6163	2299	91.3313	34.2188	1.41632	0	0
LOC_Os05g15530.1	1023	241	90	13.1651	4.93798	1.41473	4.44166e-17	2.6786e-16
LOC_Os09g36810.1	2736	436	163	8.90542	3.34391	1.41315	1.32352e-29	1.15418e-28
LOC_Os03g45710.1	444	1199	449	150.911	56.7605	1.41074	3.03612e-78	5.936e-77
LOC_Os07g37210.1	1107	128	48	6.46169	2.43375	1.40873	1.11284e-09	4.78281e-09
LOC_Os10g26620.1	1314	896	336	38.1063	14.3525	1.40873	8.42914e-59	1.26976e-57
LOC_Os12g01530.2	768	3613	1357	262.9	99.1748	1.40647	7.4075e-231	4.67451e-229
LOC_Os01g49750.1	429	125	47	16.2831	6.14927	1.40489	1.88325e-09	7.97968e-09
LOC_Os10g36960.1	1602	250	94	8.7209	3.29343	1.40489	1.71602e-17	1.05231e-16
LOC_Os11g47970.1	1401	222971	83867	8893.94	3359.97	1.40437	0	0
LOC_Os02g38240.1	879	3165	1191	201.219	76.0511	1.40372	6.8189e-202	3.53025e-200
LOC_Os01g63190.1	1680	927	349	30.8357	11.66	1.40303	2.05636e-60	3.16248e-59
LOC_Os01g64300.1	660	231	87	19.5592	7.39874	1.4025	3.08492e-16	1.80776e-15
LOC_Os07g35540.1	2058	770	290	20.9088	7.90925	1.4025	1.89372e-50	2.49859e-49
LOC_Os03g58764.1	2061	300	113	8.13443	3.07739	1.40233	1.23167e-20	8.41823e-20
LOC_Os09g39230.1	1206	329	124	15.2452	5.77108	1.40144	1.83836e-22	1.32219e-21
LOC_Os01g49890.1	1578	3732	1407	132.166	50.046	1.40102	5.25464e-237	3.42388e-235
LOC_Os03g17870.1	219	1058	399	269.976	102.261	1.40057	1.60439e-68	2.74246e-67
LOC_Os01g42090.1	765	273	103	19.9428	7.55716	1.39995	7.17444e-19	4.60404e-18
LOC_Os03g17580.1	663	2061	778	173.719	65.8641	1.39919	1.59226e-131	5.2928e-130
LOC_Os07g09340.1	2874	20596	7782	400.479	151.98	1.39784	0	0
LOC_Os11g04720.2	606	127	48	11.7116	4.44581	1.39741	1.62562e-09	6.92386e-09
LOC_Os12g19381.1	528	186504	70518	19739.6	7496.33	1.39684	0	0
LOC_Os05g07080.1	2160	74	28	1.91453	0.72759	1.39579	4.47306e-06	1.49891e-05
LOC_Os12g21784.1	282	74	28	14.6645	5.57303	1.39579	4.47306e-06	1.49877e-05
LOC_Os01g47610.1	1176	103	39	4.89456	1.8614	1.39479	5.97972e-08	2.30397e-07
LOC_Os05g09440.1	1713	750	284	24.4674	9.30558	1.39469	8.763e-49	1.1217e-47
LOC_Os04g51610.1	3267	969	367	16.5752	6.30521	1.39441	1.6849e-62	2.65582e-61
LOC_Os02g12010.1	3135	66	25	1.1765	0.447595	1.39423	1.51766e-05	4.84675e-05
LOC_Os09g33680.1	1572	2212	839	78.6351	29.9566	1.3923	5.58692e-140	1.9698e-138
LOC_Os12g43950.3	1944	58	22	1.66731	0.635198	1.39224	5.18262e-05	0.000157711
LOC_Os10g40490.1	1296	2306	876	99.4347	37.9386	1.39008	1.69892e-145	6.27867e-144
LOC_Os06g07600.1	2526	2553	970	56.4809	21.5537	1.38983	7.96104e-161	3.2672e-159
LOC_Os03g20090.1	990	355	135	20.039	7.65387	1.38855	8.42332e-24	6.29052e-23
LOC_Os04g54310.1	645	234	89	20.274	7.74485	1.38832	3.35248e-16	1.9604e-15
LOC_Os06g36180.1	1464	2218	844	84.6651	32.3582	1.38764	1.19369e-139	4.20042e-138
LOC_Os04g57600.1	2136	5612	2137	146.825	56.1547	1.38662	0	0
LOC_Os09g36120.1	348	105	40	16.8614	6.45154	1.38601	5.14934e-08	1.99791e-07
LOC_Os05g43040.1	900	1522	580	94.5053	36.1716	1.38554	3.2873e-96	7.87575e-95
LOC_Os06g01360.1	1413	265	101	10.4806	4.01201	1.38533	4.26998e-18	2.67536e-17
LOC_Os12g12880.1	648	665	254	57.3496	22.0009	1.38222	6.9788e-43	7.98308e-42
LOC_Os02g47200.1	1038	293	112	15.7744	6.05624	1.38109	9.1804e-20	6.07079e-19
LOC_Os09g39930.1	1260	68	26	3.01594	1.15821	1.38072	1.30219e-05	4.19056e-05
LOC_Os01g71330.1	438	439	168	56.0111	21.5287	1.37945	8.72948e-29	7.48392e-28
LOC_Os10g41360.1	1713	3420	1310	111.571	42.9236	1.37812	4.89734e-212	2.71486e-210
LOC_Os03g63950.1	930	8558	3281	514.249	198.019	1.37683	0	0
LOC_Os06g23684.1	1326	326	125	13.7391	5.29114	1.37664	1.02018e-21	7.18957e-21
LOC_Os06g42850.1	1359	2044	784	84.0515	32.3802	1.37616	2.98074e-127	9.53863e-126
LOC_Os06g48520.1	2235	73	28	1.82528	0.703175	1.37616	6.54698e-06	2.16488e-05
LOC_Os01g39970.1	2298	198	76	4.81503	1.85629	1.37512	9.40366e-14	4.98664e-13
LOC_Os01g53220.1	753	909	349	67.461	26.0144	1.37475	1.60103e-57	2.3692e-56
LOC_Os05g38710.1	3081	974	374	17.6665	6.81338	1.37458	1.6931e-61	2.62963e-60
LOC_Os01g19800.1	663	684	263	57.6536	22.2651	1.37263	1.29952e-43	1.5105e-42
LOC_Os04g46010.1	1536	4576	1760	166.486	64.3138	1.3722	3.6168e-281	2.87058e-279
LOC_Os04g52504.1	228	52	20	12.7454	4.92354	1.3722	0.000152559	0.000441752
LOC_Os01g47020.1	3144	52	20	0.924282	0.357051	1.3722	0.000152559	0.000441788
LOC_Os06g49070.1	408	104	40	14.2448	5.50278	1.3722	7.50066e-08	2.86699e-07
LOC_Os01g02370.1	1278	104	40	4.54764	1.75676	1.3722	7.50066e-08	2.86669e-07
LOC_Os07g11110.1	1179	4920	1893	233.204	90.1196	1.37168	5.70996e-302	4.92218e-300
LOC_Os06g22060.1	1869	1681	647	50.2623	19.4302	1.37117	2.01072e-104	5.19371e-103
LOC_Os09g31360.1	1449	1000	385	38.567	14.9133	1.37076	7.82878e-63	1.24107e-61
LOC_Os08g04840.1	1152	446	172	21.6355	8.38028	1.36833	7.01256e-29	6.0364e-28
LOC_Os06g16780.1	633	70	27	6.17985	2.3941	1.36809	1.11581e-05	3.61338e-05
LOC_Os03g06090.1	1071	1068	412	55.727	21.5919	1.36789	8.93256e-67	1.48944e-65
LOC_Os06g34400.1	1272	57	22	2.50421	0.970774	1.36715	7.60106e-05	0.000226673
LOC_Os07g47350.2	2346	228	88	5.43114	2.10541	1.36715	1.71373e-15	9.75525e-15
LOC_Os06g15910.1	2319	3600	1390	86.7532	33.6432	1.3666	2.8264e-220	1.65063e-218
LOC_Os03g38350.1	477	145	56	16.9877	6.5895	1.36625	2.32986e-10	1.04133e-09
LOC_Os03g61920.1	1077	2527	977	131.121	50.9168	1.36469	6.81964e-155	2.69443e-153
LOC_Os04g51410.1	279	137	53	27.441	10.6624	1.3638	7.69928e-10	3.34251e-09
LOC_Os08g32630.2	1686	62	24	2.05503	0.798981	1.36293	3.79798e-05	0.000117128
LOC_Os10g39150.1	519	2570	997	276.726	107.823	1.3598	1.21236e-156	4.84312e-155
LOC_Os03g03510.1	1371	835	324	34.0356	13.2645	1.35947	4.08384e-52	5.54666e-51
LOC_Os07g48040.1	945	2676	1039	158.248	61.7115	1.35857	8.43112e-163	3.52844e-161
LOC_Os02g39010.1	2082	72	28	1.93257	0.754849	1.35626	9.54962e-06	3.1101e-05
LOC_Os08g19550.1	411	54	21	7.34236	2.86787	1.35626	0.000130221	0.000379633
LOC_Os05g48810.1	1089	681	265	34.9465	13.6584	1.35535	1.24977e-42	1.42194e-41
LOC_Os05g49320.1	540	537	209	55.5731	21.7238	1.35511	5.8519e-34	5.66223e-33
LOC_Os03g21900.1	1173	11253	4380	536.11	209.584	1.355	0	0
LOC_Os01g04580.1	2052	149	58	4.05782	1.58648	1.35488	1.72154e-10	7.75403e-10
LOC_Os01g28540.1	1041	429	167	23.0298	9.00427	1.35482	1.90545e-27	1.58529e-26
LOC_Os02g52560.1	1728	3029	1181	97.9579	38.3609	1.35252	9.00304e-183	4.28542e-181
LOC_Os02g03230.1	1263	8471	3304	374.813	146.832	1.35201	0	0
LOC_Os02g47650.1	513	774	302	84.3155	33.0424	1.35148	5.14974e-48	6.51547e-47
LOC_Os04g57550.1	1464	4790	1869	182.843	71.6557	1.35145	1.73649e-287	1.42207e-285
LOC_Os01g65904.1	870	251	98	16.1227	6.32251	1.35053	1.27326e-16	7.5559e-16
LOC_Os12g08790.1	681	617	241	50.6316	19.8634	1.34993	1.48619e-38	1.57738e-37
LOC_Os02g36280.1	1629	64	25	2.19555	0.861393	1.34984	3.24474e-05	0.000100748
LOC_Os03g03990.1	1167	1477	577	70.7283	27.7516	1.34972	7.87194e-90	1.75417e-88
LOC_Os11g18194.1	2283	381	149	9.32616	3.66322	1.34817	2.21886e-24	1.68073e-23
LOC_Os02g39795.1	1665	4229	1654	141.941	55.7576	1.34805	4.32756e-253	3.10627e-251
LOC_Os04g16734.1	1629	92	36	3.1561	1.24041	1.34733	6.16708e-07	2.20871e-06
LOC_Os10g18370.1	891	273	107	17.1226	6.74045	1.34498	7.61876e-18	4.72426e-17
LOC_Os12g08830.1	822	1201	471	81.6498	32.1612	1.34413	6.214e-73	1.13143e-71
LOC_Os04g41100.4	2133	158	62	4.13952	1.63149	1.34328	6.47856e-11	2.9829e-10
LOC_Os03g09170.1	894	84	33	5.2508	2.07185	1.34162	2.06958e-06	7.11372e-06
LOC_Os11g05556.2	1449	56	22	2.15975	0.852191	1.34162	0.000111001	0.000326374
LOC_Os11g39300.1	438	61	24	7.78287	3.07553	1.33947	5.5364e-05	0.000168008
LOC_Os08g13750.1	5895	61	24	0.578269	0.228513	1.33947	5.5364e-05	0.000167994
LOC_Os07g41230.1	1155	437	172	21.1438	8.35851	1.33892	1.8615e-27	1.5498e-26
LOC_Os12g36880.1	477	810	319	94.8966	37.5366	1.33806	1.97075e-49	2.54798e-48
LOC_Os07g10070.1	669	66	26	5.51317	2.18137	1.33765	2.7689e-05	8.65624e-05
LOC_Os05g38290.2	1251	528	208	23.5863	9.3323	1.33765	8.59736e-33	8.08637e-32
LOC_Os09g38090.1	2652	2603	1026	54.851	21.7148	1.33684	1.37126e-154	5.41189e-153
LOC_Os03g03700.1	1668	180	71	6.0306	2.38916	1.3358	3.7898e-12	1.85591e-11
LOC_Os12g10640.1	1188	585	231	27.5184	10.9139	1.33424	5.09542e-36	5.14872e-35
LOC_Os07g18120.1	4098	7347	2902	100.189	39.7473	1.3338	0	0
LOC_Os01g34080.1	2547	2138	845	46.9097	18.6213	1.33293	9.26074e-127	2.95564e-125
LOC_Os11g08300.1	1449	86	34	3.31676	1.31702	1.33249	1.76874e-06	6.11758e-06
LOC_Os08g30554.1	192	86	34	25.0312	9.9394	1.33249	1.76874e-06	6.11817e-06
LOC_Os10g35840.1	1614	13598	5381	470.82	187.129	1.33114	0	0
LOC_Os05g06920.1	1680	1921	761	63.9002	25.4248	1.32958	1.17716e-113	3.33988e-112
LOC_Os02g15660.1	2442	11415	4529	261.225	104.097	1.32736	0	0
LOC_Os01g56890.1	489	199	79	22.742	9.06778	1.32654	3.7336e-13	1.92796e-12
LOC_Os09g32940.1	1278	68	27	2.97346	1.18581	1.32627	2.36042e-05	7.42302e-05
LOC_Os01g09640.1	933	3034	1205	181.726	72.4917	1.32588	1.29028e-177	5.90008e-176
LOC_Os03g55870.1	471	501	199	59.443	23.7145	1.32573	8.54436e-31	7.64157e-30
LOC_Os02g44010.1	984	73	29	4.14583	1.65419	1.32554	1.1839e-05	3.82392e-05
LOC_Os09g38960.3	2136	146	58	3.81975	1.52409	1.32554	5.16528e-10	2.25984e-09
LOC_Os04g49370.1	618	254	101	22.9683	9.17309	1.32417	2.39694e-16	1.40918e-15
LOC_Os01g71670.1	1005	1586	631	88.1903	35.2408	1.32337	1.6777e-93	3.91278e-92
LOC_Os03g59880.1	603	118	47	10.9357	4.37485	1.32175	2.54608e-08	1.01083e-07
LOC_Os05g04120.1	1782	424	169	13.2966	5.32306	1.32073	3.64136e-26	2.91382e-25
LOC_Os03g27280.1	1029	1806	720	98.0813	39.2735	1.32042	7.4945e-106	1.96973e-104
LOC_Os04g52500.1	1602	5878	2344	205.046	82.1254	1.32005	0	0
LOC_Os05g35110.1	1131	3490	1393	172.443	69.1307	1.31872	2.51032e-202	1.30338e-200
LOC_Os03g12290.1	1074	1658	662	86.2709	34.5968	1.31823	4.3509e-97	1.05219e-95
LOC_Os10g25040.2	978	716	286	40.9127	16.4138	1.31764	6.59872e-43	7.5579e-42
LOC_Os07g32010.1	1491	1319	527	49.4369	19.8388	1.31726	1.57351e-77	3.04993e-76
LOC_Os12g38170.1	702	2487	994	197.981	79.4753	1.31678	1.98099e-144	7.20293e-143
LOC_Os05g22730.1	339	1904	761	313.871	125.999	1.31676	5.04976e-111	1.38899e-109
LOC_Os01g42850.2	3126	215	86	3.84356	1.54416	1.31562	6.16264e-14	3.28975e-13
LOC_Os09g09790.1	1101	590	236	29.9467	12.0312	1.31562	1.4298e-35	1.42912e-34
LOC_Os02g08130.2	1734	60	24	1.93369	0.776864	1.31562	8.0375e-05	0.000239193
LOC_Os09g17152.1	1404	55	22	2.18917	0.879505	1.31562	0.000161384	0.000466557
LOC_Os03g59670.1	807	60	24	4.15491	1.66925	1.31562	8.0375e-05	0.000239174
LOC_Os01g21420.1	879	639	256	40.6252	16.3468	1.31336	2.73192e-38	2.88594e-37
LOC_Os05g18470.1	852	1150	461	75.4297	30.3699	1.31249	1.85131e-67	3.11867e-66
LOC_Os03g20700.2	4164	1440	578	19.3257	7.79112	1.31062	7.87428e-84	1.65058e-82
LOC_Os06g15330.1	1347	4308	1730	178.728	72.0877	1.30994	1.00461e-246	6.88196e-245
LOC_Os04g48030.1	918	122	49	7.42679	2.99596	1.30972	1.85936e-08	7.4294e-08
LOC_Os12g08810.1	1317	13003	5223	551.749	222.596	1.30959	0	0
LOC_Os01g49280.1	948	107	43	6.30753	2.54591	1.30889	1.42316e-07	5.33453e-07
LOC_Os02g37060.1	360	1774	713	275.382	111.165	1.30872	1.29221e-102	3.29294e-101
LOC_Os09g36450.1	915	9306	3741	568.363	229.482	1.30843	0	0
LOC_Os11g44930.1	1548	92	37	3.32124	1.34157	1.3078	1.09911e-06	3.8627e-06
LOC_Os02g38820.1	797	5877	2364	412.08	166.484	1.30754	0	0
LOC_Os06g19520.1	2778	87	35	1.75013	0.707161	1.30735	2.17794e-06	7.47264e-06
LOC_Os08g09040.1	675	77	31	6.37486	2.57775	1.30628	8.59094e-06	2.80931e-05
LOC_Os07g03050.1	1524	583	235	21.378	8.65497	1.30453	9.84608e-35	9.6645e-34
LOC_Os04g36720.1	2277	7658	3087	187.947	76.095	1.30445	0	0
LOC_Os02g51080.1	1392	30443	12298	1222.17	495.882	1.30138	0	0
LOC_Os07g37620.1	1002	356	144	19.8548	8.06636	1.2995	1.03885e-21	7.31824e-21
LOC_Os02g48710.1	210	126	51	33.5301	13.6312	1.29855	1.35515e-08	5.47363e-08
LOC_Os11g36090.1	3402	79	32	1.29771	0.527957	1.29747	7.31012e-06	2.40927e-05
LOC_Os03g16940.1	651	343	139	29.444	11.9844	1.29682	6.53208e-21	4.49438e-20
LOC_Os06g28950.1	645	787	319	68.1866	27.7596	1.2965	7.12138e-46	8.68081e-45
LOC_Os01g17170.1	1227	12555	5092	571.816	232.931	1.29565	0	0
LOC_Os03g37490.1	1563	4217	1712	150.775	61.4791	1.29423	4.05372e-237	2.64615e-235
LOC_Os01g50050.1	1071	936	380	48.8394	19.9148	1.2942	4.36146e-54	6.12218e-53
LOC_Os01g01610.1	417	96	39	12.8653	5.24942	1.29325	7.97806e-07	2.837e-06
LOC_Os10g17780.1	1368	96	39	3.92165	1.60015	1.29325	7.97806e-07	2.83728e-06
LOC_Os03g64070.1	741	699	284	52.716	21.5121	1.29309	8.94386e-41	9.85849e-40
LOC_Os09g24330.1	1362	558	227	22.895	9.35473	1.29127	8.11734e-33	7.64086e-32
LOC_Os04g55850.1	873	1154	470	73.8712	30.218	1.2896	6.4671e-66	1.06845e-64
LOC_Os09g15284.1	174	81	33	26.0147	10.645	1.28915	6.21624e-06	2.05911e-05
LOC_Os02g53384.1	393	54	22	7.67865	3.14205	1.28915	0.000233572	0.000662701
LOC_Os02g58270.1	975	2326	949	133.318	54.6316	1.28706	1.42018e-130	4.66483e-129
LOC_Os03g22200.1	987	245	100	13.8718	5.68677	1.28647	3.40178e-15	1.91286e-14
LOC_Os04g41620.1	690	4902	2001	397.016	162.772	1.28634	1.03064e-272	7.91833e-271
LOC_Os01g10320.1	1911	884	361	25.8509	10.603	1.28574	1.11827e-50	1.48088e-49
LOC_Os11g26150.1	801	306	125	21.3488	8.75911	1.2853	1.39198e-18	8.84762e-18
LOC_Os08g01380.1	420	11691	4776	1555.56	638.26	1.28522	0	0
LOC_Os06g16370.1	1188	203	83	9.54912	3.92143	1.28399	8.36546e-13	4.23539e-12
LOC_Os05g43310.1	387	1325	542	191.333	78.6088	1.28332	7.38054e-75	1.37084e-73
LOC_Os07g47300.1	2259	4767	1952	117.927	48.5005	1.28182	8.0106e-264	5.96376e-262
LOC_Os05g37640.1	1188	166	68	7.80864	3.21274	1.28127	1.07227e-10	4.88395e-10
LOC_Os04g19740.1	2145	1223	501	31.8627	13.1097	1.28123	4.58666e-69	7.90393e-68
LOC_Os12g12934.1	1752	1435	588	45.7722	18.8376	1.28086	1.10099e-80	2.22376e-79
LOC_Os01g63060.1	981	1269	520	72.2897	29.7521	1.2808	1.47436e-71	2.62349e-70
LOC_Os01g07200.1	996	2413	989	135.389	55.7339	1.28048	2.52518e-134	8.58394e-133
LOC_Os02g18670.1	3561	78	32	1.22407	0.504383	1.27909	1.04991e-05	3.40671e-05
LOC_Os05g33280.1	1086	4192	1720	215.712	88.8958	1.27892	1.92686e-231	1.22237e-229
LOC_Os05g49420.1	1143	1274	523	62.2884	25.6825	1.27817	1.30979e-71	2.33527e-70
LOC_Os03g48380.1	1434	4638	1904	180.745	74.5247	1.27816	1.31145e-255	9.47006e-254
LOC_Os10g41400.1	792	3040	1248	214.502	88.4447	1.27815	3.0578e-168	1.32271e-166
LOC_Os11g29900.1	1284	599	246	26.0703	10.7536	1.27759	1.47254e-34	1.44146e-33
LOC_Os08g12830.1	1293	1149	472	49.6598	20.4893	1.27721	1.09687e-64	1.77874e-63
LOC_Os04g56790.1	1611	1290	530	44.7485	18.4656	1.277	2.19732e-72	3.9588e-71
LOC_Os06g30640.1	1518	107	44	3.93909	1.62691	1.27573	2.48896e-07	9.18524e-07
LOC_Os10g35030.1	1329	5514	2268	231.86	95.7857	1.27537	1.83506e-302	1.58949e-300
LOC_Os03g37840.1	2436	1033	425	23.6977	9.79252	1.275	3.49702e-58	5.22855e-57
LOC_Os07g44330.2	1092	1208	497	61.8199	25.5456	1.275	9.7635e-68	1.65168e-66
LOC_Os06g46770.5	1374	136	56	5.53141	2.28762	1.2738	6.1002e-09	2.50952e-08
LOC_Os02g11760.1	4335	1627	670	20.9741	8.67498	1.27367	1.87827e-90	4.21681e-89
LOC_Os01g05830.1	1077	1582	652	82.087	33.9793	1.2725	7.04606e-88	1.53316e-86
LOC_Os01g63230.1	1725	2670	1101	86.498	35.8246	1.27172	7.30764e-147	2.72867e-145
LOC_Os01g09280.1	1101	1269	525	64.4107	26.7642	1.267	2.17276e-70	3.80238e-69
LOC_Os05g11064.1	204	174	72	47.6654	19.81	1.26671	5.66394e-11	2.61686e-10
LOC_Os06g12539.1	624	87	36	7.79145	3.23818	1.26671	3.80964e-06	1.28521e-05
LOC_Os07g46570.1	636	413	171	36.2891	15.0911	1.26584	5.29408e-24	3.97586e-23
LOC_Os12g04260.1	1284	1319	547	57.4068	23.9114	1.26352	8.7063e-73	1.58122e-71
LOC_Os02g05686.1	810	135	56	9.31392	3.88048	1.26315	8.68264e-09	3.54196e-08
LOC_Os01g24810.1	1575	53	22	1.88053	0.784016	1.26218	0.00033647	0.000933407
LOC_Os02g43040.1	1635	2069	859	70.7174	29.4889	1.2619	6.85582e-113	1.92246e-111
LOC_Os01g61670.1	735	1315	546	99.9821	41.6954	1.26178	2.02966e-72	3.66407e-71
LOC_Os05g02200.1	819	313	130	21.3572	8.90927	1.26134	1.80502e-18	1.14346e-17
LOC_Os02g37610.1	357	77	32	12.0533	5.03112	1.26048	1.50286e-05	4.8016e-05
LOC_Os08g45190.1	378	950	395	140.448	58.6527	1.25977	1.10038e-52	1.50531e-51
LOC_Os12g07210.1	732	2490	1036	190.096	79.4386	1.25881	5.86804e-135	2.0023e-133
LOC_Os06g39370.1	1146	2687	1118	131.029	54.757	1.25877	1.79692e-145	6.63407e-144
LOC_Os05g41220.1	873	728	303	46.6016	19.481	1.25831	1.05237e-40	1.1568e-39
LOC_Os04g54320.1	492	872	363	99.0456	41.4118	1.25805	2.10908e-48	2.68634e-47
LOC_Os03g58910.2	7968	7134	2970	50.0343	20.9214	1.25794	0	0
LOC_Os05g03430.3	2394	72	30	1.68071	0.703363	1.25673	2.99292e-05	9.33067e-05
LOC_Os07g44440.1	663	60	25	5.05733	2.11646	1.25673	0.000141402	0.000410998
LOC_Os06g46366.1	1452	1886	786	72.587	30.3836	1.25642	2.17984e-102	5.53922e-101
LOC_Os02g57030.1	924	1669	696	100.941	42.2785	1.25552	1.00631e-90	2.26345e-89
LOC_Os11g08210.1	990	1640	684	92.5747	38.7796	1.25532	3.69964e-89	8.17847e-88
LOC_Os05g33520.1	720	2691	1123	208.865	87.5447	1.25448	6.41534e-145	2.35641e-143
LOC_Os07g46780.1	1446	539	225	20.8307	8.73367	1.25405	2.05312e-30	1.82307e-29
LOC_Os12g35630.1	3372	10415	4348	172.606	72.3743	1.25393	0	0
LOC_Os09g39130.1	462	103	43	12.4589	5.22407	1.25393	5.9512e-07	2.13415e-06
LOC_Os12g02250.1	1860	5196	2170	156.113	65.4831	1.2534	1.47721e-277	1.15714e-275
LOC_Os03g17730.1	1200	2085	871	97.0976	40.7399	1.253	1.62148e-112	4.53624e-111
LOC_Os01g49320.1	909	67	28	4.11903	1.72893	1.25243	5.97286e-05	0.000180327
LOC_Os05g40180.1	1776	4395	1837	138.293	58.0562	1.2522	9.59334e-235	6.1728e-233
LOC_Os02g36530.1	267	122	51	25.5348	10.7212	1.252	5.60732e-08	2.16814e-07
LOC_Os06g29730.1	249	299	125	67.1051	28.1769	1.25191	1.59918e-17	9.81994e-17
LOC_Os01g50450.1	783	2005	839	143.099	60.1427	1.25055	6.00578e-108	1.61136e-106
LOC_Os04g42470.5	1617	62	26	2.14272	0.902497	1.24745	0.000119484	0.000349889
LOC_Os01g19130.1	1143	1666	699	81.454	34.3252	1.24672	1.36379e-89	3.03154e-88
LOC_Os07g06990.1	426	193	81	25.3181	10.6723	1.2463	9.40122e-12	4.52638e-11
LOC_Os01g08690.1	609	162	68	14.8656	6.26721	1.24608	4.36134e-10	1.91579e-09
LOC_Os06g08580.1	1338	300	126	12.5299	5.28563	1.24523	1.92382e-17	1.17773e-16
LOC_Os01g70400.1	702	6906	2902	549.76	232.029	1.2445	0	0
LOC_Os10g01470.1	744	759	319	57.0102	24.0658	1.24424	1.17797e-41	1.3186e-40
LOC_Os02g55890.1	2289	138	58	3.36913	1.42221	1.24424	8.90598e-09	3.63143e-08
LOC_Os02g14480.1	2004	1494	628	41.6617	17.5891	1.24404	2.87188e-80	5.74583e-79
LOC_Os10g28000.1	1164	107	45	5.13706	2.16991	1.24331	4.28502e-07	1.55475e-06
LOC_Os09g24530.1	1488	2411	1014	90.5478	38.2488	1.24327	2.97012e-128	9.57266e-127
LOC_Os01g71340.1	993	668	281	37.5934	15.8833	1.24297	8.31214e-37	8.5161e-36
LOC_Os04g40310.1	1020	354	149	19.3949	8.19915	1.24213	3.09762e-20	2.09098e-19
LOC_Os09g26810.1	795	1957	825	137.565	58.2465	1.23987	5.02608e-104	1.29546e-102
LOC_Os01g67120.1	1872	3234	1364	96.5424	40.897	1.23917	1.75089e-170	7.69386e-169
LOC_Os06g48250.1	1515	147	62	5.42236	2.297	1.23917	3.27716e-09	1.36895e-08
LOC_Os03g45390.1	1479	374	158	14.1315	5.99614	1.23681	3.6926e-21	2.56073e-20
LOC_Os02g57060.1	1284	485	205	21.1087	8.96131	1.23605	6.00168e-27	4.92504e-26
LOC_Os03g56869.1	900	1119	473	69.4819	29.4986	1.23599	5.59366e-60	8.57322e-59
LOC_Os04g47200.1	381	92	39	13.4942	5.74543	1.23185	3.30226e-06	1.12033e-05
LOC_Os03g57840.1	1740	1066	452	34.2367	14.5805	1.23151	6.61636e-57	9.69529e-56
LOC_Os12g28015.1	294	481	204	91.4285	38.9462	1.23116	1.39142e-26	1.12921e-25
LOC_Os04g39440.4	510	66	28	7.23199	3.08156	1.23073	8.52048e-05	0.000253086
LOC_Os02g37834.5	177	66	28	20.8379	8.87907	1.23073	8.52048e-05	0.000253065
LOC_Os03g50530.1	513	165	70	17.9742	7.65885	1.23073	4.4506e-10	1.95333e-09
LOC_Os08g05620.1	1551	1614	685	58.1535	24.7891	1.23016	4.36646e-85	9.266e-84
LOC_Os04g57380.1	708	73	31	5.762	2.4576	1.22932	3.60762e-05	0.00011142
LOC_Os07g35300.1	1803	80	34	2.47958	1.05844	1.22816	1.53331e-05	4.89456e-05
LOC_Os04g35700.2	1803	80	34	2.47958	1.05844	1.22816	1.53331e-05	4.89412e-05
LOC_Os01g61044.2	1371	235	100	9.57887	4.09398	1.22635	1.09632e-13	5.79741e-13
LOC_Os01g12270.1	264	747	318	158.125	67.6092	1.22577	4.13048e-40	4.49106e-39
LOC_Os10g06630.1	546	101	43	10.3374	4.42037	1.22564	1.19802e-06	4.19761e-06
LOC_Os05g39680.1	3768	3941	1678	58.4493	24.9956	1.22551	9.2428e-204	4.84783e-202
LOC_Os05g35740.1	423	1573	670	207.813	88.9031	1.22498	1.9576e-82	4.03998e-81
LOC_Os09g17560.1	1095	828	353	42.2571	18.0944	1.22365	3.68886e-44	4.34239e-43
LOC_Os01g07780.1	576	591	252	57.3388	24.5562	1.22343	5.45386e-32	5.03121e-31
LOC_Os01g73540.1	594	863	368	81.1911	34.7731	1.22335	6.1701e-46	7.53396e-45
LOC_Os02g19924.1	1284	2429	1036	105.717	45.2874	1.22303	5.93416e-126	1.88227e-124
LOC_Os03g60520.1	1854	567	242	17.0906	7.32636	1.22203	1.05093e-30	9.38492e-30
LOC_Os01g12080.1	1104	863	369	43.6843	18.7603	1.21943	1.03068e-45	1.25298e-44
LOC_Os05g48930.1	399	152	65	21.289	9.14372	1.21925	2.82886e-09	1.18622e-08
LOC_Os12g34880.1	519	809	346	87.1094	37.4189	1.21906	6.11254e-43	7.00328e-42
LOC_Os02g15750.1	1437	10995	4704	427.585	183.736	1.21858	0	0
LOC_Os03g56420.1	912	930	398	56.9865	24.4946	1.21815	4.7477e-49	6.1076e-48
LOC_Os02g51410.1	927	782	335	47.1423	20.2837	1.2167	1.92398e-41	2.14501e-40
LOC_Os05g38710.3	2583	70	30	1.51446	0.651898	1.21608	6.06766e-05	0.000183143
LOC_Os12g07540.1	1689	1981	849	65.5449	28.2137	1.21608	3.59006e-102	9.10349e-101
LOC_Os03g22670.1	483	105	45	12.1486	5.22935	1.21608	8.58538e-07	3.04335e-06
LOC_Os02g01940.1	2994	534	229	9.9672	4.29305	1.21518	9.03026e-29	7.73811e-28
LOC_Os08g44300.1	1218	275	118	12.6174	5.43773	1.21434	1.50985e-15	8.61513e-15
LOC_Os02g48170.1	750	207	89	15.4239	6.66057	1.21145	5.07428e-12	2.47016e-11
LOC_Os01g40094.1	1404	8709	3747	346.645	149.796	1.21046	0	0
LOC_Os01g05090.1	657	309	133	26.2831	11.3624	1.20987	3.40566e-17	2.0628e-16
LOC_Os01g55110.1	717	381	164	29.6954	12.8383	1.20979	7.63026e-21	5.23997e-20
LOC_Os01g74650.1	1239	137	59	6.17921	2.67278	1.20908	2.12446e-08	8.46144e-08
LOC_Os11g47809.1	225	8446	3638	2097.74	907.534	1.20882	0	0
LOC_Os05g44770.1	3141	1785	769	31.7581	13.7417	1.20856	2.28774e-91	5.1878e-90
LOC_Os06g07820.1	1173	1065	459	50.7382	21.9633	1.20798	3.33346e-55	4.76267e-54
LOC_Os02g39330.1	816	290	125	19.8606	8.5981	1.20782	3.44384e-16	2.01187e-15
LOC_Os03g04370.1	417	315	136	42.2142	18.3057	1.20544	2.0889e-17	1.27727e-16
LOC_Os06g42030.1	2532	3204	1384	70.7152	30.68	1.20472	1.16494e-161	4.83597e-160
LOC_Os01g10990.1	1131	118	51	5.83047	2.53099	1.20391	2.23786e-07	8.28829e-07
LOC_Os02g53240.1	411	74	32	10.0618	4.37009	1.20315	4.31636e-05	0.000132345
LOC_Os07g35200.1	714	74	32	5.79185	2.51556	1.20315	4.31636e-05	0.000132356
LOC_Os02g31160.1	1125	416	180	20.6645	8.98054	1.20228	2.07234e-22	1.48839e-21
LOC_Os03g34040.1	981	1419	614	80.8346	35.1303	1.20226	2.00214e-72	3.6162e-71
LOC_Os02g07010.1	411	67	29	9.10997	3.9604	1.2018	0.000101988	0.00030088
LOC_Os02g14760.1	1080	709	307	36.6865	15.955	1.20124	5.20698e-37	5.36066e-36
LOC_Os12g43630.1	1071	1032	447	53.8486	23.4261	1.20079	4.63406e-53	6.39277e-52
LOC_Os03g31550.2	3819	240	104	3.51193	1.5285	1.20014	1.57542e-13	8.26185e-13
LOC_Os07g36190.1	717	3998	1733	311.607	135.663	1.1997	6.59878e-200	3.38227e-198
LOC_Os10g33270.1	507	2264	982	249.547	108.714	1.19877	6.3411e-114	1.80767e-112
LOC_Os12g34890.1	435	1671	725	214.67	93.5473	1.19835	1.56113e-84	3.29538e-83
LOC_Os09g36130.1	990	1475	640	83.2608	36.285	1.19826	7.96286e-75	1.47824e-73
LOC_Os08g01150.1	1740	1016	441	32.6308	14.2256	1.19774	4.61634e-52	6.26518e-51
LOC_Os08g43120.1	3975	304	132	4.27386	1.86389	1.19723	1.09715e-16	6.52802e-16
LOC_Os12g20150.2	2187	92	40	2.35084	1.02658	1.19533	5.57396e-06	1.85334e-05
LOC_Os03g58010.1	582	161	70	15.4592	6.75084	1.19533	1.73875e-09	7.39172e-09
LOC_Os05g01270.1	753	16762	7295	1243.98	543.767	1.19391	0	0
LOC_Os05g23140.1	756	85	37	6.2832	2.74702	1.19363	1.30574e-05	4.20163e-05
LOC_Os06g29180.1	1131	11212	4881	553.993	242.231	1.19349	0	0
LOC_Os01g24764.1	219	62	27	15.8209	6.91994	1.193	0.000203668	0.000582211
LOC_Os05g41810.1	2169	62	27	1.59741	0.698694	1.193	0.000203668	0.000582165
LOC_Os03g50080.1	759	3122	1360	229.866	100.573	1.19256	4.32662e-155	1.71697e-153
LOC_Os11g13890.2	738	234	102	17.7192	7.75758	1.19163	4.27846e-13	2.2008e-12
LOC_Os08g31980.1	2589	195	85	4.20907	1.84276	1.19163	3.77552e-11	1.7629e-10
LOC_Os04g55100.1	450	78	34	9.68648	4.24081	1.19163	3.06802e-05	9.55571e-05
LOC_Os04g51040.1	2283	78	34	1.90929	0.835903	1.19163	3.06802e-05	9.55488e-05
LOC_Os07g34950.1	447	78	34	9.75149	4.26927	1.19163	3.06802e-05	9.55405e-05
LOC_Os03g57690.1	4068	12238	5335	168.118	73.6099	1.1915	0	0
LOC_Os01g50040.1	1179	906	395	42.9436	18.8047	1.19135	3.10502e-46	3.81463e-45
LOC_Os04g14690.1	1566	2352	1026	83.9324	36.7738	1.19055	5.1562e-117	1.51792e-115
LOC_Os01g71190.1	543	1592	695	163.843	71.8402	1.18945	1.06889e-79	2.11855e-78
LOC_Os10g10170.1	2793	2597	1134	51.9619	22.789	1.18912	9.28836e-129	3.01792e-127
LOC_Os04g23580.1	1206	776	339	35.9582	15.7774	1.18846	1.06622e-39	1.15165e-38
LOC_Os01g12130.1	759	222	97	16.3454	7.17319	1.1882	1.90411e-12	9.46617e-12
LOC_Os09g27750.1	969	2976	1302	171.63	75.4171	1.18634	1.00746e-146	3.75406e-145
LOC_Os02g56850.2	1491	64	28	2.39876	1.05405	1.18634	0.000171304	0.000493807
LOC_Os03g46424.1	249	64	28	14.3636	6.31163	1.18634	0.000171304	0.000493768
LOC_Os12g03070.1	837	121	53	8.07874	3.55413	1.18464	2.24698e-07	8.32036e-07
LOC_Os03g47050.1	585	2263	992	216.179	95.1784	1.18352	1.27372e-111	3.52232e-110
LOC_Os10g10180.1	1095	2503	1098	127.741	56.2822	1.18247	4.38532e-123	1.35636e-121
LOC_Os03g14690.1	2463	6177	2712	140.151	61.8028	1.18124	2.74176e-300	2.35785e-298
LOC_Os11g34940.1	384	1360	598	197.921	87.4083	1.17908	1.97871e-67	3.33172e-66
LOC_Os02g13600.1	888	282	124	17.7468	7.83775	1.17905	3.00562e-15	1.693e-14
LOC_Os12g40550.1	1455	5394	2372	207.172	91.5028	1.17894	1.09607e-261	8.06014e-260
LOC_Os12g28250.1	1560	300	132	10.7468	4.74933	1.17812	4.1453e-16	2.41383e-15
LOC_Os03g19010.1	729	397	175	30.4331	13.4739	1.17548	9.28542e-21	6.36329e-20
LOC_Os01g47350.1	552	828	365	83.8253	37.1139	1.17543	1.53463e-41	1.71359e-40
LOC_Os01g73530.2	3978	406	179	5.70355	2.52564	1.17521	3.46188e-21	2.40304e-20
LOC_Os07g28400.1	330	694	306	117.525	52.0463	1.1751	4.48254e-35	4.44101e-34
LOC_Os05g41610.1	1053	2347	1035	124.557	55.1689	1.17488	2.24902e-114	6.44701e-113
LOC_Os11g09680.2	549	68	30	6.92182	3.06713	1.17426	0.000121144	0.000354459
LOC_Os06g14670.1	804	102	45	7.0897	3.14151	1.17426	2.3869e-06	8.1717e-06
LOC_Os08g06110.3	2160	204	90	5.27789	2.33868	1.17426	2.29846e-11	1.08617e-10
LOC_Os05g51610.1	1362	213	94	8.7395	3.87377	1.17381	8.48626e-12	4.09625e-11
LOC_Os05g42250.1	2076	1400	618	37.6864	16.7087	1.17344	7.5906e-69	1.3043e-67
LOC_Os02g45690.1	1533	301	133	10.9726	4.86959	1.17203	4.88694e-16	2.83926e-15
LOC_Os03g04120.1	1653	138	61	4.66541	2.07128	1.17148	4.1836e-08	1.63377e-07
LOC_Os07g16970.1	1341	158	70	6.58434	2.92989	1.16819	4.74242e-09	1.96215e-08
LOC_Os04g59540.1	4146	720	319	9.70481	4.31861	1.16813	5.32698e-36	5.37968e-35
LOC_Os01g25990.2	1395	867	385	34.7319	15.4906	1.16487	8.04162e-43	9.18136e-42
LOC_Os12g36870.1	555	153	68	15.4057	6.87699	1.16362	9.24348e-09	3.76691e-08
LOC_Os07g33660.1	519	1606	715	172.927	77.3253	1.16115	1.99334e-77	3.85747e-76
LOC_Os01g12760.1	1620	211	94	7.27866	3.25683	1.1602	1.64078e-11	7.80389e-11
LOC_Os01g61400.1	1635	7829	3488	267.592	119.741	1.16012	0	0
LOC_Os11g42490.1	1611	2417	1077	83.8426	37.5235	1.15989	2.2221e-115	6.43124e-114
LOC_Os05g33400.1	1314	175	78	7.44263	3.33182	1.1595	8.90126e-10	3.84856e-09
LOC_Os03g55970.1	1695	4741	2114	156.309	70.0032	1.15891	4.199e-224	2.53863e-222
LOC_Os05g33644.1	2700	874	390	18.0897	8.10744	1.15785	9.35786e-43	1.06706e-41
LOC_Os05g01950.1	396	2297	1025	324.153	145.282	1.15782	1.93909e-109	5.26933e-108
LOC_Os09g25090.1	1371	421	188	17.1604	7.69667	1.15678	2.09046e-21	1.46178e-20
LOC_Os07g08430.1	990	2636	1179	148.797	66.8438	1.15448	9.7711e-125	3.06692e-123
LOC_Os05g49770.2	1815	114	51	3.51004	1.57716	1.15416	8.59746e-07	3.04704e-06
LOC_Os03g02430.1	1353	572	256	23.6256	10.62	1.15356	2.13898e-28	1.81778e-27
LOC_Os09g12300.1	525	172	77	18.3085	8.23217	1.15317	1.46272e-09	6.24481e-09
LOC_Os11g08050.1	2130	67	30	1.75784	0.790541	1.15289	0.000170159	0.000490548
LOC_Os02g27310.1	2082	96	43	2.57676	1.15923	1.15239	6.56268e-06	2.16968e-05
LOC_Os03g36540.1	1248	6420	2876	287.478	129.347	1.1522	6.05438e-300	5.18189e-298
LOC_Os05g10670.1	1395	1192	534	47.7514	21.4857	1.15216	3.06544e-57	4.51582e-56
LOC_Os12g38610.1	2061	125	56	3.38935	1.52508	1.15212	2.63724e-07	9.71256e-07
LOC_Os04g40910.1	1362	638	286	26.1775	11.7861	1.15123	2.17782e-31	1.97766e-30
LOC_Os07g35290.1	2040	252	113	6.90326	3.10907	1.15079	2.57744e-13	1.33803e-12
LOC_Os08g42720.1	1035	760	341	41.0353	18.4925	1.14992	5.21854e-37	5.37103e-36
LOC_Os04g45490.1	2055	14040	6303	381.803	172.154	1.14912	0	0
LOC_Os02g09590.1	441	2944	1322	373.064	168.258	1.14875	5.39852e-138	1.87765e-136
LOC_Os09g39940.1	519	650	292	69.989	31.579	1.14816	8.086e-32	7.41381e-31
LOC_Os01g09100.1	660	69	31	5.84237	2.63633	1.14802	0.000142867	0.000415054
LOC_Os05g33880.1	567	69	31	6.80064	3.06875	1.14802	0.000142867	0.000415088
LOC_Os04g45290.1	1428	385	173	15.0666	6.79987	1.14778	1.75386e-19	1.15008e-18
LOC_Os01g53920.1	3201	109	49	1.90294	0.859198	1.14717	1.68442e-06	5.8366e-06
LOC_Os02g48340.2	867	129	58	8.31485	3.75484	1.14694	1.87711e-07	6.98885e-07
LOC_Os03g17590.1	1170	767	345	36.6348	16.5507	1.14632	3.72008e-37	3.84526e-36
LOC_Os03g50870.1	1368	13417	6036	548.092	247.654	1.14609	0	0
LOC_Os04g57340.1	573	342	154	33.3546	15.0851	1.14476	2.07602e-17	1.26982e-16
LOC_Os09g30300.1	273	91	41	18.6278	8.42954	1.14393	1.29109e-05	4.15635e-05
LOC_Os07g40120.1	2355	779	351	18.4855	8.36563	1.14384	1.38105e-37	1.44075e-36
LOC_Os02g57020.1	480	918	414	106.877	48.4107	1.14256	6.499e-44	7.60814e-43
LOC_Os03g62780.1	1140	1037	468	50.8344	23.0422	1.14153	2.58878e-49	3.34342e-48
LOC_Os11g07020.6	618	6050	2732	547.08	248.127	1.14067	2.73108e-278	2.14867e-276
LOC_Os06g18140.1	1458	62	28	2.37639	1.07791	1.14053	0.000338668	0.000938854
LOC_Os03g53270.1	756	1449	655	107.11	48.6298	1.13918	5.55686e-68	9.43148e-67
LOC_Os05g45030.1	816	2656	1203	181.895	82.7481	1.13631	1.46387e-122	4.50448e-121
LOC_Os03g62370.1	2067	3347	1516	90.4897	41.1663	1.13629	6.23872e-154	2.45415e-152
LOC_Os04g23890.3	2724	428	194	8.78053	3.9974	1.13525	3.87182e-21	2.68243e-20
LOC_Os03g12860.1	879	300	136	19.0729	8.68426	1.13505	2.8902e-15	1.6285e-14
LOC_Os05g41590.1	1398	864	392	34.5375	15.7384	1.13387	6.01168e-41	6.64679e-40
LOC_Os07g44160.1	1656	1384	628	46.7046	21.2854	1.1337	1.58936e-64	2.5716e-63
LOC_Os04g45160.1	1128	295	134	14.6149	6.66774	1.13217	5.5682e-15	3.10924e-14
LOC_Os11g33120.3	1881	88	40	2.61443	1.19359	1.1312	2.1368e-05	6.73684e-05
LOC_Os02g06605.1	717	154	70	12.0029	5.47976	1.1312	1.76123e-08	7.05137e-08
LOC_Os01g72950.1	495	1500	682	169.344	77.3325	1.13081	1.67061e-69	2.88577e-68
LOC_Os07g18720.1	1452	2211	1006	85.0954	38.8879	1.12976	2.02838e-101	5.10752e-100
LOC_Os06g02580.1	1104	1440	656	72.8916	33.3517	1.12799	1.55148e-66	2.58339e-65
LOC_Os05g07860.1	903	7578	3453	468.976	214.631	1.12766	0	0
LOC_Os06g50130.1	582	901	411	86.5139	39.6371	1.12608	3.5432e-42	3.99475e-41
LOC_Os02g55120.1	918	4605	2102	280.331	128.521	1.12513	9.8077e-208	5.27464e-206
LOC_Os03g59640.1	2265	6285	2869	155.068	71.096	1.12506	9.94746e-283	7.983e-281
LOC_Os04g42930.1	384	2758	1259	401.372	184.025	1.12504	3.3595e-125	1.05723e-123
LOC_Os05g25210.1	1407	1924	879	76.4179	35.0653	1.12387	8.98626e-88	1.95061e-86
LOC_Os02g45000.1	1077	1370	626	71.0868	32.6243	1.12363	5.25046e-63	8.34907e-62
LOC_Os01g07890.1	336	70	32	11.6424	5.34556	1.12298	0.000167357	0.000482699
[truncated: 218 more rows]
