# Supplementary material for: Transcriptome Analysis of Salt Stress Responsiveness in the Seedlings of Dongxiang Wild Rice (Oryza rufipogon Griff.)
Source: PLoS One. 2016 Jan 11;11(1):e0146242. doi: 10.1371/journal.pone.0146242 (PMC4709063; doi:10.1371/journal.pone.0146242)
Supplement: S2 Table — (XLS) [file pone.0146242.s005.xls]

## Sheet: Sheet1
S2 Table. List of down-regulated genes in LS vs. LCK.
Gene ID	Gene Length	LS-Expression	LCK-Expression	LS-RPKM	LCK-RPKM	log2 Ratio(LS/LCK)	P-value	FDR
LOC_Os03g04530.1	1569	0	1040	0.001	37.2043	-15.1832	0	0
LOC_Os05g34700.1	1182	0	597	0.001	28.3491	-14.791	5.20872e-181	2.42802e-179
LOC_Os03g46920.1	2316	0	1019	0.001	24.6955	-14.592	0	0
LOC_Os12g25450.1	1080	0	471	0.001	24.4782	-14.5792	5.83802e-143	2.10572e-141
LOC_Os05g33560.1	645	0	280	0.001	24.3658	-14.5726	2.7831e-85	5.90945e-84
LOC_Os01g03680.1	540	0	222	0.001	23.075	-14.494	9.10738e-68	1.54213e-66
LOC_Os04g33740.1	1794	0	454	0.001	14.2042	-13.794	7.94206e-138	2.75966e-136
LOC_Os11g37100.1	1869	0	456	0.001	13.6942	-13.7413	1.97684e-138	6.8956e-137
LOC_Os01g08890.1	525	0	111	0.001	11.8671	-13.5347	3.01454e-34	2.93417e-33
LOC_Os01g05540.1	1200	0	233	0.001	10.8983	-13.4118	4.34118e-71	7.67545e-70
LOC_Os01g73270.1	573	0	105	0.001	10.2853	-13.3283	1.95481e-32	1.82292e-31
LOC_Os01g05560.1	1151	0	210	0.001	10.2406	-13.322	3.82964e-64	6.1742e-63
LOC_Os05g45820.1	483	0	88	0.001	10.2263	-13.32	2.65932e-27	2.20486e-26
LOC_Os04g42540.1	561	0	100	0.001	10.0051	-13.2884	6.3242e-31	5.67854e-30
LOC_Os04g24770.1	402	0	69	0.001	9.63398	-13.2339	1.45345e-21	1.0205e-20
LOC_Os01g21520.1	285	0	47	0.001	9.25626	-13.1762	6.3969e-15	3.56424e-14
LOC_Os01g64430.1	687	0	111	0.001	9.06878	-13.1467	3.01454e-34	2.93338e-33
LOC_Os07g29190.1	747	0	114	0.001	8.56578	-13.0644	3.74352e-35	3.71087e-34
LOC_Os11g20160.1	1107	0	165	0.001	8.36602	-13.0303	1.48689e-50	1.96541e-49
LOC_Os06g06510.1	411	0	61	0.001	8.33049	-13.0242	3.78654e-19	2.45044e-18
LOC_Os04g11120.1	327	0	48	0.001	8.23903	-13.0083	3.19146e-15	1.79684e-14
LOC_Os04g32810.1	642	0	88	0.001	7.69361	-12.9094	2.65932e-27	2.20435e-26
LOC_Os09g23220.1	999	0	135	0.001	7.58492	-12.8889	1.70487e-41	1.90132e-40
LOC_Os06g35480.1	957	0	119	0.001	6.97939	-12.7689	1.15712e-36	1.18115e-35
LOC_Os04g40940.1	624	0	76	0.001	6.83615	-12.739	1.11824e-23	8.32514e-23
LOC_Os02g55410.1	2190	0	260	0.001	6.66365	-12.7021	3.04886e-79	6.02961e-78
LOC_Os08g40720.1	1527	0	177	0.001	6.50604	-12.6676	3.536e-54	4.97511e-53
LOC_Os09g16520.1	357	0	41	0.001	6.44612	-12.6542	4.14812e-13	2.13558e-12
LOC_Os03g50140.1	396	0	44	0.001	6.23649	-12.6065	5.15122e-14	2.76129e-13
LOC_Os08g02440.1	2109	0	225	0.001	5.98809	-12.5479	1.13097e-68	1.93506e-67
LOC_Os03g53970.1	882	0	93	0.001	5.9183	-12.531	8.21996e-29	7.06391e-28
LOC_Os03g14080.1	1575	0	161	0.001	5.73757	-12.4862	2.39994e-49	3.10065e-48
LOC_Os05g50350.1	336	0	34	0.001	5.67966	-12.4716	5.39156e-11	2.49517e-10
LOC_Os01g05760.1	231	0	23	0.001	5.58854	-12.4483	1.1311e-07	4.27041e-07
LOC_Os04g19140.1	2313	0	229	0.001	5.55703	-12.4401	7.00698e-70	1.21854e-68
LOC_Os05g11570.1	924	0	91	0.001	5.5278	-12.4325	3.3024e-28	2.79201e-27
LOC_Os01g08870.1	288	0	28	0.001	5.45693	-12.4139	3.4962e-09	1.45809e-08
LOC_Os04g29680.1	2037	0	195	0.001	5.37312	-12.3915	1.29678e-59	1.97995e-58
LOC_Os01g46870.1	900	0	85	0.001	5.30102	-12.3721	2.14148e-26	1.72858e-25
LOC_Os07g46910.1	888	0	81	0.001	5.11982	-12.3219	3.45648e-25	2.68363e-24
LOC_Os12g26850.1	3591	0	319	0.001	4.98606	-12.2837	4.64828e-97	1.12335e-95
LOC_Os09g17650.1	351	0	30	0.001	4.7973	-12.228	8.70236e-10	3.76754e-09
LOC_Os05g45430.1	1416	0	121	0.001	4.79628	-12.2277	2.88016e-37	2.98564e-36
LOC_Os04g11030.1	246	0	21	0.001	4.79145	-12.2262	4.54424e-07	1.64565e-06
LOC_Os12g12600.1	465	0	38	0.001	4.58684	-12.1633	3.34036e-12	1.63983e-11
LOC_Os10g28700.1	318	0	25	0.001	4.41261	-12.1074	2.8154e-08	1.11456e-07
LOC_Os10g26280.1	2157	0	169	0.001	4.39764	-12.1025	9.21206e-52	1.24508e-50
LOC_Os01g54470.1	1236	0	96	0.001	4.35949	-12.0899	1.02077e-29	8.91887e-29
LOC_Os01g09470.1	1398	0	108	0.001	4.3361	-12.0822	2.42752e-33	2.31282e-32
LOC_Os07g03770.1	1068	0	81	0.001	4.25693	-12.0556	3.45648e-25	2.68248e-24
LOC_Os05g13320.1	1869	0	140	0.001	4.20437	-12.0377	5.26974e-43	6.04728e-42
LOC_Os02g33700.1	477	0	34	0.001	4.00077	-11.9661	5.39156e-11	2.49485e-10
LOC_Os01g18930.1	1026	0	73	0.001	3.99354	-11.9635	9.00488e-23	6.54047e-22
LOC_Os12g03130.1	1815	0	128	0.001	3.95837	-11.9507	2.21592e-39	2.37921e-38
LOC_Os04g40550.1	336	0	23	0.001	3.84212	-11.9077	1.1311e-07	4.26996e-07
LOC_Os05g07600.1	639	0	42	0.001	3.68919	-11.8491	2.06952e-13	1.0798e-12
LOC_Os02g08070.1	1377	0	90	0.001	3.66852	-11.841	6.61928e-28	5.56233e-27
LOC_Os12g43780.1	372	0	24	0.001	3.62119	-11.8222	5.64312e-08	2.17917e-07
LOC_Os02g49420.1	801	0	51	0.001	3.57372	-11.8032	3.96322e-16	2.30929e-15
LOC_Os08g44940.1	648	0	41	0.001	3.55133	-11.7941	4.14812e-13	2.13619e-12
LOC_Os06g44860.1	1281	0	81	0.001	3.5491	-11.7932	3.45648e-25	2.68305e-24
LOC_Os12g10750.1	381	0	24	0.001	3.53565	-11.7878	5.64312e-08	2.178e-07
LOC_Os10g26340.1	1668	0	104	0.001	3.49961	-11.773	3.91818e-32	3.62288e-31
LOC_Os02g06960.1	1221	0	76	0.001	3.49366	-11.7705	1.11824e-23	8.32858e-23
LOC_Os03g52320.1	684	0	41	0.001	3.36442	-11.7161	4.14812e-13	2.13588e-12
LOC_Os05g08530.1	1506	0	89	0.001	3.31702	-11.6957	1.32676e-27	1.1087e-26
LOC_Os03g08930.1	990	0	57	0.001	3.23164	-11.658	6.11174e-18	3.80747e-17
LOC_Os01g54630.1	1272	0	73	0.001	3.22121	-11.6534	9.00488e-23	6.53915e-22
LOC_Os03g04950.1	2352	0	134	0.001	3.19779	-11.6429	3.4172e-41	3.79334e-40
LOC_Os03g10530.1	510	0	29	0.001	3.19161	-11.6401	1.74428e-09	7.41177e-09
LOC_Os04g23220.1	3195	0	179	0.001	3.1446	-11.6187	8.8014e-55	1.24957e-53
LOC_Os03g20350.1	1299	0	71	0.001	3.06783	-11.583	3.61776e-22	2.58494e-21
LOC_Os08g36380.1	888	0	48	0.001	3.03397	-11.567	3.19146e-15	1.79712e-14
LOC_Os02g07650.1	726	0	39	0.001	3.01516	-11.558	1.66653e-12	8.31257e-12
LOC_Os05g16250.1	861	0	46	0.001	2.99873	-11.5501	1.28218e-14	7.06651e-14
LOC_Os04g39110.2	225	0	12	0.001	2.99351	-11.5476	0.000237292	0.000672461
LOC_Os06g10310.1	906	0	48	0.001	2.97369	-11.538	3.19146e-15	1.79656e-14
LOC_Os10g27310.1	273	0	14	0.001	2.87838	-11.491	5.9064e-05	0.00017847
LOC_Os01g14660.1	765	0	39	0.001	2.86145	-11.4825	1.66653e-12	8.31602e-12
LOC_Os10g31530.1	570	0	29	0.001	2.85566	-11.4796	1.74428e-09	7.41439e-09
LOC_Os03g12950.1	981	0	49	0.001	2.80356	-11.453	1.59224e-15	9.0766e-15
LOC_Os05g04900.1	261	0	13	0.001	2.79567	-11.449	0.000118387	0.000347183
LOC_Os02g57090.1	3000	0	148	0.001	2.769	-11.4351	2.02276e-45	2.4442e-44
LOC_Os11g16500.1	285	0	14	0.001	2.75718	-11.429	5.9064e-05	0.000178455
LOC_Os12g04000.1	1173	0	57	0.001	2.72747	-11.4133	6.11174e-18	3.80813e-17
LOC_Os02g01200.1	885	0	42	0.001	2.66372	-11.3792	2.06952e-13	1.07996e-12
LOC_Os09g06620.1	1275	0	59	0.001	2.59731	-11.3428	1.52126e-18	9.65914e-18
LOC_Os02g56610.1	747	0	34	0.001	2.55471	-11.3189	5.39156e-11	2.49549e-10
LOC_Os12g36410.1	1341	0	61	0.001	2.55319	-11.3181	3.78654e-19	2.45e-18
LOC_Os12g26875.1	465	0	21	0.001	2.53483	-11.3077	4.54424e-07	1.64499e-06
LOC_Os08g15420.1	2238	0	100	0.001	2.50797	-11.2923	6.3242e-31	5.67713e-30
LOC_Os12g17430.1	846	0	37	0.001	2.45479	-11.2614	6.69536e-12	3.24528e-11
LOC_Os03g43580.1	1344	0	58	0.001	2.42221	-11.2421	3.04918e-18	1.91814e-17
LOC_Os01g53030.1	456	0	19	0.001	2.33868	-11.1915	1.82567e-06	6.30963e-06
LOC_Os02g42950.1	771	0	32	0.001	2.32958	-11.1859	2.16608e-10	9.70655e-10
LOC_Os03g06000.1	753	0	31	0.001	2.31073	-11.1741	4.34166e-10	1.90901e-09
LOC_Os09g13680.1	1158	0	47	0.001	2.2781	-11.1536	6.3969e-15	3.56479e-14
LOC_Os01g08880.1	669	0	27	0.001	2.26527	-11.1455	7.00774e-09	2.87597e-08
LOC_Os08g39930.1	330	0	13	0.001	2.21112	-11.1106	0.000118387	0.000346844
LOC_Os12g02020.1	483	0	19	0.001	2.20795	-11.1085	1.82567e-06	6.3054e-06
LOC_Os05g16240.1	1254	0	49	0.001	2.19321	-11.0988	1.59224e-15	9.07947e-15
LOC_Os01g19694.1	906	0	35	0.001	2.16832	-11.0824	2.68988e-11	1.26715e-10
LOC_Os07g42430.1	369	0	14	0.001	2.12953	-11.0563	5.9064e-05	0.00017844
LOC_Os01g38650.1	819	0	31	0.001	2.12452	-11.0529	4.34166e-10	1.9104e-09
LOC_Os08g26700.2	321	0	12	0.001	2.09826	-11.035	0.000237292	0.000672408
LOC_Os06g10570.1	723	0	27	0.001	2.09608	-11.0335	7.00774e-09	2.87498e-08
LOC_Os04g44440.1	621	0	23	0.001	2.07883	-11.0216	1.1311e-07	4.27175e-07
LOC_Os01g73656.1	1083	0	40	0.001	2.07307	-11.0176	8.31442e-13	4.21132e-12
LOC_Os06g40870.1	618	0	22	0.001	1.9981	-10.9644	2.26714e-07	8.38984e-07
LOC_Os04g49140.1	1014	0	36	0.001	1.99272	-10.9605	1.342e-11	6.41162e-11
LOC_Os05g04470.1	999	0	35	0.001	1.96646	-10.9414	2.68988e-11	1.26649e-10
LOC_Os04g54490.1	408	0	14	0.001	1.92597	-10.9114	5.9064e-05	0.000178605
LOC_Os07g12710.1	1326	0	45	0.001	1.90481	-10.8954	2.56998e-14	1.39695e-13
LOC_Os06g23910.1	447	0	15	0.001	1.8835	-10.8792	2.94674e-05	9.19386e-05
LOC_Os06g45540.1	786	0	26	0.001	1.85666	-10.8585	1.40462e-08	5.66897e-08
LOC_Os02g53280.1	1098	0	36	0.001	1.84028	-10.8457	1.342e-11	6.41077e-11
LOC_Os10g12500.1	921	0	30	0.001	1.82829	-10.8363	8.70236e-10	3.76528e-09
LOC_Os01g19370.1	768	0	25	0.001	1.8271	-10.8353	2.8154e-08	1.11419e-07
LOC_Os06g49830.1	1080	0	35	0.001	1.81898	-10.8289	2.68988e-11	1.26682e-10
LOC_Os06g03080.1	1329	0	43	0.001	1.81604	-10.8266	1.0325e-13	5.46798e-13
LOC_Os08g40280.1	2202	0	71	0.001	1.80977	-10.8216	3.61776e-22	2.58546e-21
LOC_Os01g08790.1	717	0	23	0.001	1.80049	-10.8142	1.1311e-07	4.2713e-07
LOC_Os07g19130.1	663	0	21	0.001	1.77782	-10.7959	4.54424e-07	1.64433e-06
LOC_Os07g43970.1	1758	0	55	0.001	1.75601	-10.7781	2.45542e-17	1.49731e-16
LOC_Os03g12140.1	1515	0	47	0.001	1.74128	-10.7659	6.3969e-15	3.56534e-14
LOC_Os08g27660.1	390	0	12	0.001	1.72703	-10.7541	0.000237292	0.000672302
LOC_Os03g04320.1	690	0	21	0.001	1.70826	-10.7383	4.54424e-07	1.64532e-06
LOC_Os05g32070.1	993	0	30	0.001	1.69572	-10.7277	8.70236e-10	3.76618e-09
LOC_Os02g45570.2	630	0	19	0.001	1.69276	-10.7252	1.82567e-06	6.30842e-06
LOC_Os03g49200.1	1668	0	50	0.001	1.68251	-10.7164	7.9438e-16	4.57689e-15
LOC_Os10g20650.1	1035	0	31	0.001	1.68114	-10.7152	4.34166e-10	1.90994e-09
LOC_Os09g16030.1	1506	0	45	0.001	1.67714	-10.7118	2.56998e-14	1.39674e-13
LOC_Os03g44650.1	975	0	29	0.001	1.66946	-10.7052	1.74428e-09	7.41089e-09
LOC_Os02g42060.1	444	0	13	0.001	1.6434	-10.6825	0.000118387	0.000347098
LOC_Os05g20930.1	957	0	28	0.001	1.64221	-10.6814	3.4962e-09	1.45775e-08
LOC_Os03g51660.1	459	0	13	0.001	1.58969	-10.6345	0.000118387	0.000346901
LOC_Os01g06870.1	1521	0	43	0.001	1.5868	-10.6319	1.0325e-13	5.46718e-13
LOC_Os04g51000.1	1170	0	33	0.001	1.58311	-10.6285	1.08068e-10	4.92039e-10
LOC_Os08g09830.1	426	0	12	0.001	1.58108	-10.6267	0.000237292	0.000672567
LOC_Os06g46550.1	627	0	17	0.001	1.52182	-10.5716	7.3347e-06	2.41538e-05
LOC_Os12g10410.1	2820	0	76	0.001	1.51268	-10.5629	1.11824e-23	8.32686e-23
LOC_Os01g43440.1	1485	0	40	0.001	1.51188	-10.5621	8.31442e-13	4.21073e-12
LOC_Os06g05590.1	876	0	23	0.001	1.47369	-10.5252	1.1311e-07	4.27086e-07
LOC_Os08g36700.1	1143	0	30	0.001	1.47319	-10.5247	8.70236e-10	3.76708e-09
LOC_Os04g46740.2	612	0	16	0.001	1.46741	-10.5191	1.47015e-05	4.70588e-05
LOC_Os03g41280.1	843	0	22	0.001	1.4648	-10.5165	2.26714e-07	8.39156e-07
LOC_Os05g26040.1	4197	0	108	0.001	1.44433	-10.4962	2.42752e-33	2.31343e-32
LOC_Os06g03110.1	546	0	14	0.001	1.43919	-10.491	5.9064e-05	0.00017859
LOC_Os06g44275.1	471	0	12	0.001	1.43002	-10.4818	0.000237292	0.000671352
LOC_Os09g28520.1	474	0	12	0.001	1.42097	-10.4727	0.000237292	0.000671827
LOC_Os12g12100.1	477	0	12	0.001	1.41204	-10.4636	0.000237292	0.00067151
LOC_Os06g46580.1	483	0	12	0.001	1.39449	-10.4455	0.000237292	0.000671721
LOC_Os06g44100.1	1260	0	31	0.001	1.38094	-10.4314	4.34166e-10	1.91017e-09
LOC_Os05g16100.1	1401	0	34	0.001	1.36215	-10.4117	5.39156e-11	2.49421e-10
LOC_Os03g10040.1	537	0	13	0.001	1.35879	-10.4081	0.000118387	0.000347014
LOC_Os01g73720.1	993	0	24	0.001	1.35658	-10.4058	5.64312e-08	2.17987e-07
LOC_Os06g09270.1	993	0	24	0.001	1.35658	-10.4058	5.64312e-08	2.17871e-07
LOC_Os06g44750.1	792	0	19	0.001	1.34651	-10.395	1.82567e-06	6.306e-06
LOC_Os07g39750.2	795	0	19	0.001	1.34143	-10.3896	1.82567e-06	6.30721e-06
LOC_Os01g16810.1	1017	0	24	0.001	1.32456	-10.3713	5.64312e-08	2.17824e-07
LOC_Os06g16200.1	1317	0	31	0.001	1.32117	-10.3676	4.34166e-10	1.90807e-09
LOC_Os01g26270.1	1068	0	25	0.001	1.31387	-10.3596	2.8154e-08	1.11432e-07
LOC_Os04g53950.1	987	0	23	0.001	1.30796	-10.3531	1.1311e-07	4.2722e-07
LOC_Os11g06840.1	1296	0	30	0.001	1.29927	-10.3435	8.70236e-10	3.76482e-09
LOC_Os03g61550.1	783	0	18	0.001	1.29031	-10.3335	3.65934e-06	1.23682e-05
LOC_Os09g20810.1	1089	0	25	0.001	1.28853	-10.3315	2.8154e-08	1.11468e-07
LOC_Os01g06900.1	3093	0	71	0.001	1.28843	-10.3314	3.61776e-22	2.58597e-21
LOC_Os10g09870.1	1047	0	24	0.001	1.28661	-10.3294	5.64312e-08	2.17941e-07
LOC_Os04g49510.4	831	0	19	0.001	1.28332	-10.3257	1.82567e-06	6.31024e-06
LOC_Os01g54570.1	975	0	22	0.001	1.26649	-10.3066	2.26714e-07	8.39242e-07
LOC_Os10g41720.1	1023	0	23	0.001	1.26193	-10.3014	1.1311e-07	4.27265e-07
LOC_Os12g10330.1	1923	0	43	0.001	1.25508	-10.2936	1.0325e-13	5.46637e-13
LOC_Os11g02800.1	582	0	13	0.001	1.25373	-10.292	0.000118387	0.000346873
LOC_Os07g10230.1	852	0	19	0.001	1.25169	-10.2897	1.82567e-06	6.30903e-06
LOC_Os01g06510.1	1767	0	39	0.001	1.23883	-10.2748	1.66653e-12	8.31487e-12
LOC_Os02g45570.1	636	0	14	0.001	1.23553	-10.2709	5.9064e-05	0.000178695
LOC_Os01g47360.1	729	0	16	0.001	1.2319	-10.2667	1.47015e-05	4.7063e-05
LOC_Os01g71080.1	1275	0	27	0.001	1.1886	-10.215	7.00774e-09	2.87564e-08
LOC_Os05g05580.1	1653	0	35	0.001	1.18844	-10.2149	2.68988e-11	1.26699e-10
LOC_Os01g72410.1	1803	0	38	0.001	1.18296	-10.2082	3.34036e-12	1.64005e-11
LOC_Os10g21090.1	1995	0	42	0.001	1.18165	-10.2066	2.06952e-13	1.07964e-12
LOC_Os03g55140.2	771	0	16	0.001	1.16479	-10.1859	1.47015e-05	4.70295e-05
LOC_Os09g11440.2	1494	0	31	0.001	1.16465	-10.1857	4.34166e-10	1.90854e-09
LOC_Os01g38359.2	1254	0	26	0.001	1.16375	-10.1846	1.40462e-08	5.66961e-08
LOC_Os07g18560.1	1428	0	29	0.001	1.13986	-10.1546	1.74428e-09	7.41352e-09
LOC_Os04g11050.1	591	0	12	0.001	1.13966	-10.1544	0.000237292	0.00067225
LOC_Os02g30060.1	939	0	19	0.001	1.13572	-10.1494	1.82567e-06	6.30359e-06
LOC_Os12g10910.1	648	0	13	0.001	1.12603	-10.137	0.000118387	0.000347042
LOC_Os01g06740.1	849	0	17	0.001	1.12389	-10.1343	7.3347e-06	2.41516e-05
LOC_Os11g07090.1	1602	0	32	0.001	1.12117	-10.1308	2.16608e-10	9.70534e-10
LOC_Os06g17560.1	702	0	14	0.001	1.11937	-10.1285	5.9064e-05	0.000178425
LOC_Os03g56050.1	1959	0	39	0.001	1.11741	-10.1259	1.66653e-12	8.31372e-12
LOC_Os09g23220.2	657	0	13	0.001	1.11061	-10.1171	0.000118387	0.000347155
LOC_Os04g55970.2	1479	0	29	0.001	1.10056	-10.104	1.74428e-09	7.41264e-09
LOC_Os12g12290.1	1584	0	31	0.001	1.09847	-10.1013	4.34166e-10	1.90971e-09
LOC_Os12g31160.1	2808	0	54	0.001	1.07939	-10.076	4.9216e-17	2.96011e-16
LOC_Os04g49790.1	2853	0	54	0.001	1.06237	-10.0531	4.9216e-17	2.95961e-16
LOC_Os07g36610.1	2655	0	50	0.001	1.05703	-10.0458	7.9438e-16	4.57763e-15
LOC_Os01g03190.1	1014	0	19	0.001	1.05172	-10.0385	1.82567e-06	6.30479e-06
LOC_Os01g14650.1	756	0	14	0.001	1.03941	-10.0216	5.9064e-05	0.00017853
LOC_Os09g26290.1	927	0	17	0.001	1.02932	-10.0075	7.3347e-06	2.41627e-05
LOC_Os06g41050.1	1722	0	31	0.001	1.01044	-9.98077	4.34166e-10	1.90877e-09
LOC_Os07g37010.2	954	0	17	0.001	1.00019	-9.96606	7.3347e-06	2.41472e-05
LOC_Os04g41750.1	1134	0	20	0.001	0.989919	-9.95117	9.10838e-07	3.22146e-06
LOC_Os09g38710.1	2502	0	44	0.001	0.98707	-9.94701	5.15122e-14	2.76088e-13
LOC_Os03g42200.1	1368	0	24	0.001	0.984709	-9.94355	5.64312e-08	2.18011e-07
LOC_Os12g39990.1	798	0	14	0.001	0.984709	-9.94355	5.9064e-05	0.00017862
LOC_Os10g09870.3	702	0	12	0.001	0.95946	-9.90608	0.000237292	0.000672355
LOC_Os03g30420.1	1548	0	26	0.001	0.942725	-9.88069	1.40462e-08	5.67024e-08
LOC_Os06g38450.1	1074	0	18	0.001	0.940699	-9.87759	3.65934e-06	1.23635e-05
LOC_Os12g42820.1	1254	0	21	0.001	0.939949	-9.87644	4.54424e-07	1.64483e-06
LOC_Os01g49240.1	1437	0	24	0.001	0.937426	-9.87256	5.64312e-08	2.17894e-07
LOC_Os02g40070.1	2103	0	35	0.001	0.934139	-9.86749	2.68988e-11	1.26666e-10
LOC_Os05g30570.1	1023	0	17	0.001	0.93273	-9.86532	7.3347e-06	2.41649e-05
LOC_Os02g16560.1	723	0	12	0.001	0.931592	-9.86355	0.000237292	0.000671089
LOC_Os03g57950.1	1698	0	28	0.001	0.925557	-9.85418	3.4962e-09	1.45792e-08
LOC_Os12g12590.1	1041	0	17	0.001	0.916602	-9.84015	7.3347e-06	2.4156e-05
LOC_Os11g15130.1	864	0	14	0.001	0.909488	-9.82891	5.9064e-05	0.000178755
LOC_Os01g03640.1	1914	0	31	0.001	0.909081	-9.82826	4.34166e-10	1.90761e-09
LOC_Os01g16460.1	807	0	13	0.001	0.904175	-9.82046	0.000118387	0.000347127
LOC_Os08g09570.1	2127	0	34	0.001	0.89721	-9.8093	5.39156e-11	2.49453e-10
LOC_Os08g10310.1	3075	0	49	0.001	0.894404	-9.80478	1.59224e-15	9.07804e-15
LOC_Os01g43490.1	1257	0	20	0.001	0.893053	-9.8026	9.10838e-07	3.21988e-06
LOC_Os12g28710.1	1344	0	21	0.001	0.877006	-9.77644	4.54424e-07	1.6445e-06
LOC_Os04g58230.1	1608	0	25	0.001	0.872643	-9.76925	2.8154e-08	1.11444e-07
LOC_Os06g41740.1	966	0	15	0.001	0.871559	-9.76745	2.94674e-05	9.19466e-05
LOC_Os07g35750.2	1551	0	24	0.001	0.868525	-9.76242	5.64312e-08	2.17847e-07
LOC_Os12g29980.1	1293	0	20	0.001	0.868189	-9.76186	9.10838e-07	3.22178e-06
LOC_Os02g15760.1	1248	0	19	0.001	0.854519	-9.73897	1.82567e-06	6.30782e-06
LOC_Os10g39550.1	990	0	15	0.001	0.85043	-9.73205	2.94674e-05	9.19545e-05
LOC_Os06g08520.1	1254	0	19	0.001	0.85043	-9.73205	1.82567e-06	6.30419e-06
LOC_Os05g14370.1	927	0	14	0.001	0.847678	-9.72737	5.9064e-05	0.000178635
LOC_Os09g21420.1	2076	0	31	0.001	0.838141	-9.71105	4.34166e-10	1.90947e-09
LOC_Os02g54450.1	942	0	14	0.001	0.83418	-9.70421	5.9064e-05	0.00017874
LOC_Os10g29290.1	1092	0	16	0.001	0.822394	-9.68369	1.47015e-05	4.70212e-05
LOC_Os07g49070.1	2130	0	31	0.001	0.816892	-9.674	4.34166e-10	1.90831e-09
LOC_Os11g47950.1	963	0	14	0.001	0.815989	-9.67241	5.9064e-05	0.00017856
LOC_Os03g27850.1	1176	0	17	0.001	0.81138	-9.66423	7.3347e-06	2.41605e-05
LOC_Os06g13350.1	1128	0	16	0.001	0.796148	-9.63689	1.47015e-05	4.70421e-05
LOC_Os03g62539.1	987	0	14	0.001	0.796148	-9.63689	5.9064e-05	0.000178575
LOC_Os06g38490.1	2901	0	41	0.001	0.793266	-9.63166	4.14812e-13	2.13527e-12
LOC_Os01g12070.1	1923	0	27	0.001	0.788074	-9.62219	7.00774e-09	2.87531e-08
LOC_Os03g42420.1	1149	0	16	0.001	0.781597	-9.61028	1.47015e-05	4.7017e-05
LOC_Os02g16280.1	1473	0	20	0.001	0.762096	-9.57383	9.10838e-07	3.22209e-06
LOC_Os04g30010.1	2301	0	31	0.001	0.756184	-9.56259	4.34166e-10	1.90924e-09
LOC_Os01g69930.1	2235	0	30	0.001	0.753401	-9.55727	8.70236e-10	3.76573e-09
LOC_Os03g19080.3	2844	0	38	0.001	0.749958	-9.55067	3.34036e-12	1.6396e-11
LOC_Os03g07000.1	900	0	12	0.001	0.748379	-9.54762	0.000237292	0.000672091
LOC_Os06g06740.1	975	0	13	0.001	0.748379	-9.54762	0.000118387	0.00034707
LOC_Os04g38310.2	900	0	12	0.001	0.748379	-9.54762	0.000237292	0.000671458
LOC_Os04g21870.1	1353	0	18	0.001	0.746719	-9.54442	3.65934e-06	1.23647e-05
LOC_Os08g32680.1	1587	0	21	0.001	0.74272	-9.53667	4.54424e-07	1.64417e-06
LOC_Os09g37650.1	1587	0	21	0.001	0.74272	-9.53667	4.54424e-07	1.644e-06
LOC_Os01g06050.2	1218	0	16	0.001	0.737319	-9.52614	1.47015e-05	4.70337e-05
LOC_Os07g36750.1	2607	0	34	0.001	0.732016	-9.51573	5.39156e-11	2.49581e-10
LOC_Os12g42810.1	1500	0	19	0.001	0.71096	-9.47362	1.82567e-06	6.30661e-06
LOC_Os01g05530.1	1881	1	701	0.0297095	20.9176	-9.45958	7.2153e-210	3.93923e-208
LOC_Os11g46860.1	1437	0	18	0.001	0.70307	-9.45752	3.65934e-06	1.23658e-05
LOC_Os07g10620.1	1209	0	15	0.001	0.696382	-9.44374	2.94674e-05	9.19864e-05
LOC_Os07g44550.1	969	0	12	0.001	0.695089	-9.44105	0.000237292	0.00067262
LOC_Os11g29750.1	2529	0	31	0.001	0.688011	-9.42629	4.34166e-10	1.90784e-09
LOC_Os05g48700.1	1062	0	13	0.001	0.687071	-9.42431	0.000118387	0.000346957
LOC_Os03g57510.1	1731	0	21	0.001	0.680934	-9.41137	4.54424e-07	1.64516e-06
LOC_Os10g33774.1	996	0	12	0.001	0.676246	-9.4014	0.000237292	0.000671774
LOC_Os11g15300.1	1167	0	14	0.001	0.673348	-9.39521	5.9064e-05	0.000178725
LOC_Os11g11410.1	1053	0	12	0.001	0.63964	-9.32112	0.000237292	0.000671563
LOC_Os10g41040.2	1938	0	22	0.001	0.637164	-9.31552	2.26714e-07	8.3907e-07
LOC_Os09g32550.2	1434	0	16	0.001	0.626258	-9.29061	1.47015e-05	4.70045e-05
LOC_Os06g02520.1	1527	0	17	0.001	0.624874	-9.28742	7.3347e-06	2.41671e-05
LOC_Os03g05070.1	1554	0	17	0.001	0.614017	-9.26214	7.3347e-06	2.41494e-05
LOC_Os01g70560.1	954	1	608	0.0585781	35.7716	-9.25424	7.60156e-182	3.58987e-180
LOC_Os11g01340.4	1239	0	13	0.001	0.588918	-9.20192	0.000118387	0.000346985
LOC_Os08g09920.2	1341	0	14	0.001	0.585979	-9.1947	5.9064e-05	0.000178485
LOC_Os05g30750.2	2325	0	24	0.001	0.57939	-9.17839	5.64312e-08	2.17964e-07
LOC_Os08g38110.1	1467	0	15	0.001	0.57391	-9.16468	2.94674e-05	9.19944e-05
LOC_Os12g10340.1	1956	0	20	0.001	0.57391	-9.16468	9.10838e-07	3.22051e-06
LOC_Os01g05480.3	1665	0	17	0.001	0.573083	-9.1626	7.3347e-06	2.41582e-05
LOC_Os01g55500.1	1575	0	16	0.001	0.570193	-9.15531	1.47015e-05	4.70254e-05
LOC_Os10g28660.1	1773	0	18	0.001	0.569831	-9.15439	3.65934e-06	1.2367e-05
LOC_Os09g06660.1	1185	0	12	0.001	0.568389	-9.15073	0.000237292	0.00067188
LOC_Os06g07896.1	1401	0	14	0.001	0.560883	-9.13156	5.9064e-05	0.0001785
LOC_Os03g22600.1	2016	0	20	0.001	0.556829	-9.12109	9.10838e-07	3.22083e-06
LOC_Os08g42600.1	3036	0	30	0.001	0.554628	-9.11538	8.70236e-10	3.76663e-09
LOC_Os03g62060.1	1254	0	12	0.001	0.537114	-9.06908	0.000237292	0.0006713
LOC_Os04g56850.1	2868	0	27	0.001	0.528405	-9.0455	7.00774e-09	2.87466e-08
LOC_Os11g15670.1	2658	0	25	0.001	0.527919	-9.04417	2.8154e-08	1.11407e-07
LOC_Os04g06900.1	1920	0	18	0.001	0.526204	-9.03948	3.65934e-06	1.23693e-05
LOC_Os03g25640.1	1281	0	12	0.001	0.525793	-9.03835	0.000237292	0.000671985
LOC_Os06g28160.1	1602	0	15	0.001	0.525547	-9.03768	2.94674e-05	9.19625e-05
LOC_Os06g01760.1	1500	0	14	0.001	0.523865	-9.03305	5.9064e-05	0.00017841
LOC_Os01g15910.1	2262	0	21	0.001	0.521086	-9.02538	4.54424e-07	1.64549e-06
LOC_Os09g14750.1	1530	0	14	0.001	0.513593	-9.00448	5.9064e-05	0.000178545
LOC_Os09g37580.1	3732	0	33	0.001	0.496312	-8.9551	1.08068e-10	4.92102e-10
LOC_Os12g40010.1	2727	0	24	0.001	0.493979	-8.94831	5.64312e-08	2.18034e-07
LOC_Os03g16140.2	1392	0	12	0.001	0.483866	-8.91846	0.000237292	0.000671036
LOC_Os07g02130.1	1407	0	12	0.001	0.478707	-8.903	0.000237292	0.000671141
LOC_Os11g36000.1	1893	0	16	0.001	0.474408	-8.88998	1.47015e-05	4.70546e-05
LOC_Os06g20570.1	1581	0	13	0.001	0.461524	-8.85026	0.000118387	0.000347211
LOC_Os03g01590.1	1479	0	12	0.001	0.455403	-8.831	0.000237292	0.000671933
LOC_Os06g18880.1	2775	0	22	0.001	0.444982	-8.7976	2.26714e-07	8.38898e-07
LOC_Os03g51230.1	2550	0	20	0.001	0.440223	-8.78209	9.10838e-07	3.22114e-06
LOC_Os01g10490.1	906	6	2549	0.37009	157.915	-8.73706	0	0
LOC_Os02g13460.1	1605	0	12	0.001	0.419652	-8.71305	0.000237292	0.000672144
LOC_Os09g21430.1	4116	0	30	0.001	0.409099	-8.67631	8.70236e-10	3.76437e-09
LOC_Os12g41910.2	1953	0	14	0.001	0.402354	-8.65232	5.9064e-05	0.00017868
LOC_Os01g51400.1	1971	0	14	0.001	0.39868	-8.63909	5.9064e-05	0.000178665
LOC_Os12g31200.1	3027	0	21	0.001	0.389394	-8.60509	4.54424e-07	1.64466e-06
LOC_Os12g05120.2	2319	0	16	0.001	0.387259	-8.59716	1.47015e-05	4.70379e-05
LOC_Os08g28600.1	2901	0	20	0.001	0.386959	-8.59604	9.10838e-07	3.21956e-06
LOC_Os05g28340.1	2619	0	18	0.001	0.385762	-8.59157	3.65934e-06	1.23705e-05
LOC_Os09g02250.2	2352	0	16	0.001	0.381826	-8.57677	1.47015e-05	4.70671e-05
LOC_Os07g28760.1	2352	0	16	0.001	0.381826	-8.57677	1.47015e-05	4.70504e-05
LOC_Os01g55120.1	1767	0	12	0.001	0.381178	-8.57432	0.000237292	0.000672514
LOC_Os04g39610.2	1770	0	12	0.001	0.380532	-8.57187	0.000237292	0.000671247
LOC_Os06g37750.1	2409	0	16	0.001	0.372791	-8.54222	1.47015e-05	4.70462e-05
LOC_Os04g42570.1	1977	0	13	0.001	0.369079	-8.52779	0.000118387	0.000346929
LOC_Os03g08620.1	714	1	355	0.0782683	27.907	-8.47798	1.12148e-105	2.94536e-104
LOC_Os01g42070.1	2331	2	707	0.0479481	17.0239	-8.47187	1.99901e-209	1.08807e-207
LOC_Os08g02094.1	1146	1	351	0.048764	17.1912	-8.46163	1.78992e-104	4.63002e-103
LOC_Os09g18260.1	2559	0	16	0.001	0.35094	-8.45508	1.47015e-05	4.70003e-05
LOC_Os04g48760.1	3315	4	1323	0.0674311	22.4006	-8.37591	0	0
LOC_Os01g60060.1	2781	0	16	0.001	0.322925	-8.33506	1.47015e-05	4.70128e-05
LOC_Os02g11650.1	2796	0	15	0.001	0.301118	-8.23419	2.94674e-05	9.19784e-05
LOC_Os04g46690.1	2700	0	14	0.001	0.291036	-8.18505	5.9064e-05	0.000178515
LOC_Os05g01850.1	2373	0	12	0.001	0.283835	-8.14891	0.000237292	0.000672038
LOC_Os02g40410.2	2796	0	14	0.001	0.281043	-8.13465	5.9064e-05	0.00017865
LOC_Os07g46080.1	2646	0	13	0.001	0.275763	-8.10729	0.000118387	0.000346816
LOC_Os02g04530.1	4215	0	20	0.001	0.266327	-8.05705	9.10838e-07	3.22019e-06
LOC_Os10g10350.1	2610	0	12	0.001	0.258062	-8.01157	0.000237292	0.000670983
LOC_Os01g08170.1	3282	0	15	0.001	0.256528	-8.00297	2.94674e-05	9.19704e-05
LOC_Os06g02530.1	720	2	508	0.155232	39.6017	-7.99499	1.28672e-149	4.91147e-148
LOC_Os03g48490.1	4548	2	499	0.024575	6.15833	-7.9692	6.48466e-147	2.42388e-145
LOC_Os05g31530.1	3780	0	16	0.001	0.237581	-7.89227	1.47015e-05	4.70087e-05
LOC_Os04g18400.1	3009	0	12	0.001	0.223842	-7.80634	0.000237292	0.000671194
LOC_Os12g38140.1	495	2	443	0.225792	50.2321	-7.79747	4.17026e-130	1.36358e-128
LOC_Os01g06520.1	3066	0	12	0.001	0.219681	-7.77926	0.000237292	0.000671616
LOC_Os02g15810.1	1515	12	2543	0.442642	94.2142	-7.73366	0	0
LOC_Os09g28200.1	1185	1	196	0.0471591	9.28368	-7.62102	6.4513e-58	9.59784e-57
LOC_Os07g48030.1	945	2	390	0.118272	23.1641	-7.61364	3.27622e-114	9.37665e-113
LOC_Os05g02300.1	471	6	1132	0.711892	134.899	-7.566	0	0
LOC_Os05g23150.1	5721	0	19	0.001	0.186408	-7.54232	1.82567e-06	6.30298e-06
LOC_Os10g13430.1	4332	0	14	0.001	0.181394	-7.50298	5.9064e-05	0.00017871
LOC_Os10g35580.1	999	4	678	0.223758	38.0931	-7.41145	1.02846e-196	5.16854e-195
LOC_Os07g22580.1	1464	4	673	0.152687	25.8022	-7.40077	3.23084e-195	1.61019e-193
LOC_Os01g56020.1	2127	2	334	0.0525468	8.81377	-7.39001	1.96306e-97	4.7537e-96
LOC_Os07g30270.1	4161	0	12	0.001	0.16187	-7.33869	0.000237292	0.000671669
LOC_Os02g16270.1	4185	0	12	0.001	0.160942	-7.33039	0.000237292	0.000672197
LOC_Os02g13310.1	1620	1	153	0.034496	5.30102	-7.2637	4.88736e-45	5.86825e-44
LOC_Os09g38450.1	1512	3	455	0.11088	16.8905	-7.25107	8.03512e-132	2.67587e-130
LOC_Os12g01700.1	2385	4	565	0.093725	13.2967	-7.14841	6.63042e-163	2.78454e-161
LOC_Os05g36280.1	411	10	1404	1.3597	191.738	-7.13971	0	0
LOC_Os01g55220.1	213	1	133	0.262364	35.0473	-7.06159	4.66762e-39	4.98336e-38
LOC_Os05g35070.1	2619	2	266	0.0426755	5.70071	-7.06159	4.28722e-77	8.22585e-76
LOC_Os09g36740.1	1548	4	528	0.144402	19.1446	-7.0507	7.55304e-152	2.90458e-150
LOC_Os01g49200.1	2070	14	1779	0.377956	48.2379	-6.9958	0	0
LOC_Os11g42450.1	1194	2	254	0.0936073	11.9402	-6.99499	1.6458e-73	3.01337e-72
LOC_Os12g39980.1	8382	19	2362	0.126675	15.8167	-6.96417	0	0
LOC_Os10g01570.1	1116	6	743	0.300449	37.3686	-6.95856	1.64028e-212	9.13511e-211
LOC_Os10g28230.1	420	7	855	0.931392	114.261	-6.93873	3.5302e-244	2.38656e-242
LOC_Os01g04170.1	585	1	119	0.0955274	11.4176	-6.90113	7.0736e-35	6.97164e-34
LOC_Os10g40510.1	402	1	119	0.139014	16.6151	-6.90113	7.0736e-35	6.96973e-34
LOC_Os08g06600.1	1413	2	237	0.0790991	9.41432	-6.89505	1.95308e-68	3.33533e-67
LOC_Os02g08310.1	1260	1	118	0.044352	5.25647	-6.88895	1.4062e-34	1.37689e-33
LOC_Os06g06480.1	753	3	348	0.222644	25.9398	-6.86429	7.43176e-100	1.843e-98
LOC_Os03g18630.1	2376	6	688	0.14112	16.2527	-6.84761	4.21668e-196	2.11027e-194
LOC_Os05g43610.1	2964	4	454	0.0754164	8.59726	-6.83286	9.22052e-130	3.00672e-128
LOC_Os10g42660.1	1053	3	338	0.159212	18.0165	-6.82222	7.13424e-97	1.72182e-95
LOC_Os05g37380.1	5979	0	12	0.001	0.112651	-6.81572	0.000237292	0.000671405
LOC_Os12g28880.1	519	1	110	0.107675	11.8962	-6.78767	3.42122e-32	3.16988e-31
LOC_Os02g26600.1	2337	1	109	0.0239125	2.61788	-6.77449	6.79676e-32	6.24128e-31
LOC_Os03g47940.1	1074	18	1952	0.936596	102.014	-6.76712	0	0
LOC_Os04g41900.1	582	7	745	0.672139	71.8482	-6.74005	2.23928e-211	1.23565e-209
LOC_Os06g06460.1	411	9	927	1.22373	126.596	-6.69281	3.43412e-262	2.5409e-260
LOC_Os09g38540.1	507	3	306	0.330672	33.8763	-6.67873	2.44754e-87	5.28413e-86
LOC_Os01g67110.1	501	4	401	0.446176	44.9251	-6.65377	5.70594e-114	1.62918e-112
LOC_Os03g50220.1	684	2	197	0.163402	16.1656	-6.62836	1.62907e-56	2.37557e-55
LOC_Os11g01620.1	2433	2	195	0.045938	4.49858	-6.61364	6.41494e-56	9.27566e-55
LOC_Os04g59260.1	1017	9	848	0.494545	46.8013	-6.5643	1.1139e-238	7.32427e-237
LOC_Os04g42860.1	1107	13	1196	0.656266	60.641	-6.52987	0	0
LOC_Os09g34930.1	1464	2	184	0.0763436	7.05439	-6.52987	1.20077e-52	1.6414e-51
LOC_Os04g56995.1	411	1	91	0.13597	12.4275	-6.5141	1.55545e-26	1.25978e-25
LOC_Os06g46250.1	1239	1	90	0.0451037	4.07712	-6.49816	3.08454e-26	2.47374e-25
LOC_Os11g03430.1	1815	2	180	0.0615797	5.56645	-6.49816	1.85632e-51	2.49678e-50
LOC_Os08g40170.1	981	4	358	0.227864	20.4831	-6.49012	3.52176e-101	8.82473e-100
LOC_Os12g17530.1	1413	5	442	0.197748	17.5575	-6.47228	1.56913e-124	4.92083e-123
LOC_Os03g52650.1	936	10	881	0.597046	52.8303	-6.46738	7.59082e-247	5.23985e-245
LOC_Os09g06220.1	1572	1	88	0.0355493	3.14205	-6.46574	1.21258e-25	9.5441e-25
LOC_Os05g49820.1	1980	1	88	0.028224	2.4946	-6.46574	1.21258e-25	9.54202e-25
LOC_Os02g28850.1	3195	5	430	0.0874547	7.55406	-6.43257	5.75882e-121	1.75408e-119
LOC_Os03g03630.1	489	2	171	0.228563	19.6277	-6.42416	8.7659e-49	1.12167e-47
LOC_Os06g31890.1	408	8	676	1.09576	92.9971	-6.40719	3.36462e-189	1.63834e-187
LOC_Os10g05600.1	1170	7	578	0.334346	27.7284	-6.37388	1.03815e-161	4.31461e-160
LOC_Os03g17760.1	933	11	902	0.658863	54.2635	-6.36386	1.82015e-251	1.28851e-249
LOC_Os08g44750.1	1164	5	407	0.24005	19.6257	-6.35326	3.87192e-114	1.10728e-112
LOC_Os06g38990.1	3219	2	162	0.0347211	2.82473	-6.34616	4.11744e-46	5.04295e-45
LOC_Os03g11540.1	1893	22	1776	0.649465	52.6593	-6.34129	0	0
LOC_Os03g06670.1	417	8	645	1.07211	86.8173	-6.33946	5.3312e-180	2.47232e-178
LOC_Os04g50960.1	2259	5	399	0.123691	9.91378	-6.32462	9.14514e-112	2.53287e-110
LOC_Os02g06340.1	1632	10	796	0.342424	27.3764	-6.321	1.29394e-221	7.64336e-220
LOC_Os03g14210.1	1293	2	159	0.0864401	6.9021	-6.31919	3.19654e-45	3.84834e-44
LOC_Os03g38010.1	1449	4	312	0.154268	12.0856	-6.29171	1.59268e-87	3.44472e-86
LOC_Os01g52880.1	1365	2	153	0.0818806	6.29132	-6.2637	1.92258e-43	2.22539e-42
LOC_Os04g52280.1	1140	1	76	0.0490206	3.74189	-6.25424	4.42648e-22	3.1559e-21
LOC_Os11g14240.1	1809	2	152	0.0617839	4.71615	-6.25424	3.8045e-43	4.384e-42
LOC_Os06g51320.2	402	1	76	0.139014	10.6113	-6.25424	4.42648e-22	3.15528e-21
LOC_Os02g41904.1	243	13	986	2.98965	227.747	-6.25131	3.332e-273	2.57644e-271
LOC_Os03g17164.1	2103	10	745	0.265732	19.8838	-6.22548	1.69093e-206	9.03994e-205
LOC_Os05g11980.1	3624	5	372	0.077102	5.76152	-6.22354	9.21438e-104	2.36651e-102
LOC_Os04g39110.1	318	6	445	1.05441	78.5445	-6.21901	7.62296e-124	2.372e-122
LOC_Os07g03260.1	2061	2	147	0.0542295	4.00334	-6.20598	1.15296e-41	1.291e-40
LOC_Os03g51970.1	1371	8	587	0.326089	24.0316	-6.20352	8.27456e-163	3.46694e-161
LOC_Os04g33680.1	1347	2	145	0.0829748	6.04203	-6.18622	4.50978e-41	4.99695e-40
LOC_Os05g41390.1	1350	11	770	0.455347	32.014	-6.13559	2.35966e-212	1.31212e-210
LOC_Os06g13670.1	1278	2	140	0.0874547	6.14865	-6.13559	1.36242e-39	1.46762e-38
LOC_Os07g13980.1	1530	2	139	0.0730504	5.09925	-6.12525	2.69288e-39	2.88873e-38
LOC_Os02g47150.1	4578	68	4703	0.830074	57.661	-6.11821	0	0
LOC_Os08g32600.1	2073	6	414	0.161747	11.2094	-6.11483	1.14221e-114	3.28469e-113
LOC_Os01g08150.1	2499	16	1100	0.357798	24.7064	-6.1096	2.67266e-302	2.30945e-300
LOC_Os03g44890.1	3165	12	819	0.211881	14.5242	-6.09906	2.5644e-225	1.56086e-223
LOC_Os11g02740.1	2127	4	270	0.105094	7.1249	-6.08312	4.34502e-75	8.09954e-74
LOC_Os02g10020.1	1197	5	336	0.233432	15.7553	-6.0767	4.14796e-93	9.58714e-92
LOC_Os10g31990.1	4554	2	134	0.0245426	1.65156	-6.0724	8.1114e-38	8.49152e-37
LOC_Os03g54130.1	1053	36	2313	1.91055	123.291	-6.01193	0	0
LOC_Os01g48750.1	951	2	128	0.117526	7.55461	-6.00631	4.8109e-36	4.86531e-35
LOC_Os11g11350.1	2532	2	126	0.0441418	2.79312	-5.98359	1.87446e-35	1.8684e-34
LOC_Os12g36220.1	282	1	63	0.198169	12.5393	-5.98359	3.11684e-18	1.96036e-17
LOC_Os12g39130.1	612	1	62	0.091313	5.68621	-5.9605	6.1527e-18	3.83233e-17
LOC_Os10g28060.1	1572	8	490	0.284395	17.4955	-5.94295	3.8891e-134	1.31707e-132
LOC_Os12g40860.1	1722	8	489	0.259622	15.9389	-5.94	7.67052e-134	2.59279e-132
LOC_Os03g02939.1	969	1	61	0.0576713	3.53337	-5.93705	1.21426e-17	7.48818e-17
LOC_Os05g09520.1	1494	2	119	0.0748106	4.47074	-5.90113	2.1801e-33	2.08149e-32
LOC_Os01g63310.1	1956	7	415	0.199992	11.9086	-5.89592	1.75461e-113	4.97042e-112
LOC_Os01g08820.1	1824	3	177	0.0919137	5.44667	-5.88895	4.39732e-49	5.66495e-48
LOC_Os06g15680.1	1635	2	118	0.0683591	4.05086	-5.88895	4.2987e-33	4.06655e-32
LOC_Os04g03810.1	2235	14	819	0.350053	20.5679	-5.87667	2.46394e-222	1.46992e-220
LOC_Os02g56490.1	315	1	58	0.177408	10.3348	-5.86429	9.3197e-17	5.55253e-16
LOC_Os01g33040.1	2865	22	1268	0.429123	24.8415	-5.85522	0	0
LOC_Os06g32020.1	408	2	114	0.273939	15.6829	-5.8392	6.4891e-32	5.96332e-31
LOC_Os03g50420.1	894	2	114	0.125019	7.15731	-5.8392	6.4891e-32	5.9618e-31
LOC_Os12g02710.1	2127	4	225	0.105094	5.93742	-5.82009	8.2431e-62	1.28526e-60
LOC_Os05g39850.1	2313	27	1518	0.652337	36.8365	-5.81938	0	0
LOC_Os03g04550.1	1221	11	618	0.503455	28.409	-5.81834	1.71963e-167	7.41188e-166
LOC_Os06g03120.1	1464	2	112	0.0763436	4.29398	-5.81366	2.51904e-31	2.28406e-30
LOC_Os07g03250.1	945	2	112	0.118272	6.65225	-5.81366	2.51904e-31	2.28464e-30
LOC_Os07g24820.1	324	1	56	0.17248	9.7012	-5.81366	3.62146e-16	2.11323e-15
LOC_Os09g21510.1	2547	9	491	0.197468	10.8202	-5.77596	5.51142e-133	1.85428e-131
LOC_Os03g30260.1	1377	4	217	0.162334	8.84522	-5.76786	1.86339e-59	2.83545e-58
LOC_Os03g45760.1	1017	7	379	0.384646	20.9171	-5.76501	6.9781e-103	1.78201e-101
LOC_Os07g05190.1	3198	48	2597	0.838777	45.5802	-5.76398	0	0
LOC_Os12g37400.1	2178	2	108	0.0513164	2.78323	-5.7612	3.78918e-30	3.34318e-29
LOC_Os02g45940.1	312	4	216	0.716456	38.8581	-5.7612	3.66794e-59	5.54857e-58
LOC_Os04g14540.1	2298	2	108	0.0486367	2.63789	-5.7612	3.78918e-30	3.344e-29
LOC_Os02g51640.1	990	4	215	0.225792	12.1895	-5.7545	7.21952e-59	1.08846e-57
LOC_Os04g15800.1	957	8	423	0.467156	24.8091	-5.73082	2.08404e-114	5.97884e-113
LOC_Os06g47830.1	1293	2	104	0.0864401	4.51458	-5.70675	5.6851e-29	4.90309e-28
LOC_Os12g06660.1	1143	11	570	0.537812	27.9905	-5.70169	2.23558e-153	8.74643e-152
LOC_Os06g03380.1	2370	6	305	0.141477	7.22327	-5.67401	1.54748e-82	3.19726e-81
LOC_Os01g14850.1	366	103	5188	15.7268	795.612	-5.66077	0	0
LOC_Os01g59120.1	1350	21	1055	0.869299	43.8633	-5.65702	9.99098e-282	7.98237e-280
LOC_Os02g56520.1	3093	19	941	0.343287	17.0762	-5.63643	4.48304e-251	3.1612e-249
LOC_Os03g02290.1	1869	2	99	0.0598005	2.97309	-5.63566	1.67215e-27	1.39345e-26
LOC_Os01g36390.1	2589	26	1281	0.56121	27.7715	-5.62892	0	0
LOC_Os08g37400.1	873	1	49	0.0640132	3.15039	-5.62102	4.14852e-14	2.23343e-13
LOC_Os10g30280.1	789	3	146	0.212485	10.3862	-5.61117	5.75232e-40	6.24129e-39
LOC_Os03g07100.1	564	13	626	1.2881	62.2985	-5.59589	5.01242e-167	2.15271e-165
LOC_Os09g37510.1	1431	10	480	0.390521	18.8271	-5.59127	2.33164e-128	7.52831e-127
LOC_Os03g07260.1	1611	2	94	0.0693774	3.27503	-5.5609	4.89492e-26	3.90132e-25
LOC_Os04g49420.1	312	8	373	1.43291	67.1022	-5.54934	9.72604e-100	2.40865e-98
LOC_Os09g39750.1	1560	2	93	0.0716456	3.34612	-5.54547	9.61108e-26	7.58633e-25
LOC_Os04g09800.1	3399	4	184	0.0657647	3.03843	-5.52987	9.02472e-50	1.17524e-48
LOC_Os05g43140.1	501	6	272	0.669264	30.4729	-5.50881	7.28128e-73	1.32441e-71
LOC_Os05g02580.1	2940	4	181	0.076032	3.45552	-5.50615	6.81568e-49	8.74606e-48
LOC_Os08g16030.1	444	1	45	0.125864	5.68869	-5.49816	6.18088e-13	3.15595e-12
LOC_Os09g26760.1	2901	4	176	0.0770542	3.40524	-5.46574	1.97674e-47	2.48181e-46
LOC_Os12g06160.1	765	2	87	0.146101	6.38323	-5.44925	5.48158e-24	4.11324e-23
LOC_Os08g02220.1	1572	2	87	0.0710986	3.10634	-5.44925	5.48158e-24	4.11238e-23
LOC_Os05g49240.1	258	7	303	1.51622	65.9182	-5.44213	1.33589e-80	2.69369e-79
LOC_Os05g12330.1	708	1	43	0.0789315	3.40893	-5.43257	2.37972e-12	1.1777e-11
LOC_Os02g02140.1	3123	1	43	0.0178942	0.772821	-5.43257	2.37972e-12	1.17754e-11
LOC_Os04g46630.1	795	6	252	0.421763	17.7916	-5.39863	5.09236e-67	8.52267e-66
LOC_Os12g36890.1	3648	26	1081	0.398293	16.6323	-5.38402	1.55101e-282	1.24194e-280
LOC_Os03g14840.1	1527	2	83	0.0731939	3.05086	-5.38135	8.08294e-23	5.87677e-22
LOC_Os03g56700.1	726	2	82	0.153949	6.33957	-5.36386	1.58289e-22	1.14096e-21
LOC_Os01g66010.1	1467	6	245	0.228563	9.37386	-5.35798	5.6101e-65	9.12635e-64
LOC_Os01g70970.1	1155	3	122	0.145152	5.92871	-5.35208	6.02898e-33	5.68995e-32
LOC_Os04g44640.1	4938	6	243	0.0679022	2.76209	-5.34616	2.14806e-64	3.47246e-63
LOC_Os11g34710.1	885	3	121	0.189436	7.67405	-5.34021	1.1799e-32	1.10602e-31
LOC_Os11g31980.1	1419	32	1264	1.26023	49.9974	-5.31009	0	0
LOC_Os12g10220.1	303	1	39	0.184434	7.22445	-5.29171	3.507e-11	1.64029e-10
LOC_Os02g52040.1	936	34	1314	2.02996	78.7956	-5.27859	0	0
LOC_Os07g32390.1	2379	33	1273	0.775181	30.0342	-5.27593	0	0
LOC_Os09g30070.1	4608	20	770	0.24255	9.37909	-5.27309	9.03724e-200	4.61899e-198
LOC_Os11g40150.1	1020	2	77	0.109576	4.23714	-5.27309	4.53966e-21	3.13667e-20
LOC_Os10g04800.1	156	1	38	0.358228	13.6723	-5.25424	6.86198e-11	3.15541e-10
LOC_Os04g55120.1	567	3	112	0.29568	11.0871	-5.2287	4.92416e-30	4.3329e-29
LOC_Os04g34240.1	825	16	592	1.0838	40.2764	-5.21576	3.83758e-153	1.49653e-151
LOC_Os03g58850.1	411	1	37	0.13597	5.05292	-5.21576	1.34185e-10	6.07653e-10
LOC_Os08g32500.1	1602	16	579	0.558138	20.2861	-5.18373	2.28158e-149	8.67217e-148
LOC_Os12g41160.1	1401	2	72	0.0797766	2.88454	-5.17623	1.29194e-19	8.49805e-19
LOC_Os03g14130.1	714	35	1249	2.73939	98.1854	-5.16358	0	0
LOC_Os03g36560.1	1047	4	142	0.2135	7.61245	-5.15605	1.58775e-37	1.65447e-36
LOC_Os08g38560.1	3315	2	70	0.0337156	1.18522	-5.13559	4.91914e-19	3.17087e-18
LOC_Os07g36930.1	1209	1	34	0.0462229	1.57847	-5.09377	9.99502e-10	4.30493e-09
LOC_Os11g05730.1	411	11	372	1.49567	50.8023	-5.08603	1.37408e-95	3.26812e-94
LOC_Os12g06980.1	7338	50	1680	0.380782	12.8503	-5.0767	0	0
LOC_Os01g72510.1	1338	14	464	0.584731	19.4646	-5.05693	1.56006e-118	4.65344e-117
LOC_Os02g44740.1	1014	2	66	0.110224	3.65333	-5.0507	7.09936e-18	4.40826e-17
LOC_Os02g50910.1	1656	21	683	0.708668	23.1496	-5.02973	2.69856e-173	1.20642e-171
LOC_Os03g44880.1	669	12	387	1.0024	32.4689	-5.01753	1.04035e-98	2.55014e-97
LOC_Os07g46560.1	909	6	193	0.368868	11.9173	-5.0138	7.01048e-50	9.14586e-49
LOC_Os03g21480.1	786	1	32	0.0710986	2.28513	-5.00631	3.79846e-09	1.58103e-08
LOC_Os08g01100.1	612	20	639	1.82626	58.6047	-5.00405	8.3962e-162	3.49758e-160
LOC_Os12g42160.1	3015	19	607	0.352168	11.3001	-5.00393	8.96228e-154	3.51401e-152
LOC_Os05g14590.1	2493	35	1114	0.784566	25.081	-4.99856	9.7043e-281	7.66831e-279
LOC_Os06g36680.1	1638	4	127	0.136468	4.35184	-4.99499	3.49046e-33	3.31327e-32
LOC_Os01g71780.1	1296	2	63	0.08624	2.72846	-4.98359	5.23414e-17	3.14546e-16
LOC_Os02g18410.1	699	56	1757	4.47708	141.084	-4.97785	0	0
LOC_Os06g14180.1	825	1	31	0.0677376	2.10907	-4.9605	7.39602e-09	3.0298e-08
LOC_Os10g19180.1	1791	9	278	0.280822	8.71228	-4.95532	7.6167e-71	1.34141e-69
LOC_Os12g01730.1	1704	2	61	0.065591	2.00929	-4.93705	1.9783e-16	1.16706e-15
LOC_Os11g40210.1	1482	4	122	0.150833	4.62056	-4.93705	9.67078e-32	8.84884e-31
LOC_Os04g49860.1	3864	11	333	0.159089	4.83715	-4.92625	2.50012e-84	5.26208e-83
LOC_Os06g17490.1	2097	13	392	0.346441	10.4923	-4.92058	5.86648e-99	1.4439e-97
LOC_Os08g44360.1	1530	65	1952	2.37414	71.6096	-4.91468	0	0
LOC_Os01g09580.2	879	1	30	0.0635763	1.91565	-4.9132	1.43884e-08	5.80123e-08
LOC_Os11g07870.1	4467	11	329	0.137613	4.13393	-4.90882	3.5442e-83	7.38197e-82
LOC_Os01g51230.1	1326	6	176	0.252867	7.44992	-4.88078	5.57384e-45	6.6725e-44
LOC_Os11g35860.1	1656	1	29	0.0337461	0.982925	-4.86429	2.79658e-08	1.10784e-07
LOC_Os09g25380.1	1497	9	259	0.335973	9.71093	-4.85319	2.23746e-65	3.66299e-64
LOC_Os03g17100.1	480	95	2728	11.0603	318.996	-4.85008	0	0
LOC_Os05g51020.2	855	2	57	0.130722	3.74189	-4.8392	2.80948e-15	1.58351e-14
LOC_Os06g12980.1	1092	2	57	0.102351	2.92978	-4.8392	2.80948e-15	1.58401e-14
LOC_Os01g18110.1	981	2	57	0.113932	3.26128	-4.8392	2.80948e-15	1.58376e-14
LOC_Os10g39980.1	1458	3	85	0.114987	3.27223	-4.83074	3.16736e-22	2.26807e-21
LOC_Os05g34150.1	825	16	453	1.0838	30.8196	-4.82967	5.45596e-113	1.5323e-111
LOC_Os07g24830.1	288	61	1717	11.8364	334.627	-4.82124	0	0
LOC_Os04g33560.1	300	1	28	0.186278	5.23865	-4.81366	5.4302e-08	2.10236e-07
LOC_Os05g29010.2	1356	11	307	0.453332	12.7075	-4.80897	7.42342e-77	1.41828e-75
LOC_Os05g38480.1	1755	25	696	0.796062	22.2595	-4.80539	2.65844e-172	1.17825e-170
LOC_Os05g27820.1	1308	5	137	0.213622	5.87889	-4.78241	6.45424e-35	6.37341e-34
LOC_Os09g02360.1	1095	3	82	0.153106	4.20322	-4.7789	2.30134e-21	1.60706e-20
LOC_Os12g42700.1	1863	27	737	0.809906	22.2043	-4.77694	9.41034e-182	4.43826e-180
LOC_Os04g30720.1	2181	4	109	0.102492	2.80513	-4.77449	5.28306e-28	4.44777e-27
LOC_Os06g47600.1	756	19	516	1.40448	38.3099	-4.76961	1.32002e-127	4.23546e-126
LOC_Os05g45340.1	3072	8	217	0.14553	3.9648	-4.76786	1.80963e-54	2.55912e-53
LOC_Os08g16610.1	2187	8	216	0.204421	5.54355	-4.7612	3.49938e-54	4.92551e-53
LOC_Os01g64900.1	4146	18	486	0.24262	6.57945	-4.7612	3.72462e-120	1.12309e-118
LOC_Os09g36160.1	948	1	27	0.0589489	1.59859	-4.7612	1.05331e-07	3.98884e-07
LOC_Os06g04370.1	2037	16	431	0.438948	11.876	-4.75785	1.10293e-106	2.93299e-105
LOC_Os03g17960.1	1668	14	377	0.469046	12.6861	-4.75737	1.70259e-93	3.96828e-92
LOC_Os06g08790.1	2445	19	502	0.434269	11.5241	-4.72992	1.33833e-123	4.15368e-122
LOC_Os03g15180.1	1809	7	184	0.216244	5.70902	-4.72251	3.83002e-46	4.69412e-45
LOC_Os08g44420.1	1230	35	919	1.59018	41.9366	-4.72095	1.01133e-224	6.14521e-223
LOC_Os10g07200.1	1074	25	655	1.30083	34.231	-4.7178	1.44859e-160	5.9315e-159
LOC_Os03g02300.1	681	1	26	0.082061	2.14293	-4.70675	2.04084e-07	7.57963e-07
LOC_Os06g36520.1	1224	2	52	0.091313	2.38454	-4.70675	7.64956e-14	4.07084e-13
LOC_Os02g03030.1	1086	3	78	0.154374	4.03132	-4.70675	3.22016e-20	2.17166e-19
LOC_Os12g16210.1	1584	14	364	0.49392	12.8982	-4.70675	8.88884e-90	1.97955e-88
LOC_Os05g43690.1	687	34	871	2.76571	71.1613	-4.68537	3.87588e-212	2.15192e-210
LOC_Os09g30380.1	2988	17	434	0.317945	8.15252	-4.6804	2.03844e-106	5.39685e-105
LOC_Os07g44690.1	933	3	76	0.17969	4.57209	-4.66927	1.20138e-19	7.91541e-19
LOC_Os03g43730.1	2274	2	50	0.04915	1.23413	-4.65016	2.85584e-13	1.47979e-12
LOC_Os12g06210.1	675	3	75	0.248371	6.23649	-4.65016	2.3189e-19	1.51207e-18
LOC_Os06g03150.1	2424	5	125	0.115271	2.89441	-4.65016	1.7456e-31	1.59077e-30
LOC_Os06g09410.1	807	1	25	0.0692485	1.7388	-4.65016	3.94954e-07	1.43766e-06
LOC_Os01g67100.1	2691	26	649	0.539938	13.5367	-4.64794	9.78908e-158	3.94994e-156
LOC_Os10g05930.1	636	5	124	0.439336	10.9433	-4.63858	3.36636e-31	3.04315e-30
LOC_Os03g04220.1	960	115	2843	6.69438	166.222	-4.63402	0	0
LOC_Os03g37810.1	267	3	74	0.627905	15.5562	-4.6308	4.47376e-19	2.88739e-18
LOC_Os11g37670.1	2385	16	393	0.3749	9.24883	-4.62469	7.80622e-96	1.86156e-94
LOC_Os02g47130.1	2007	55	1348	1.53144	37.6986	-4.62155	0	0
LOC_Os01g55420.1	807	2	49	0.138497	3.40804	-4.62102	5.51232e-13	2.82018e-12
LOC_Os05g08450.1	408	1	24	0.136969	3.30167	-4.59127	7.63364e-07	2.71721e-06
LOC_Os10g05690.1	1644	9	216	0.305932	7.37453	-4.59127	4.42414e-53	6.10786e-52
LOC_Os03g04250.1	669	46	1099	3.84251	92.2049	-4.58472	8.3489e-264	6.2028e-262
LOC_Os06g28670.1	1425	4	95	0.156866	3.74189	-4.57616	5.27242e-24	3.96042e-23
LOC_Os05g44190.1	3168	12	284	0.21168	5.03171	-4.57109	3.54038e-69	6.10677e-68
LOC_Os03g39020.1	3390	99	2336	1.632	38.6773	-4.56678	0	0
LOC_Os03g55400.1	693	2	47	0.16128	3.80669	-4.5609	2.04918e-12	1.01761e-11
LOC_Os07g26630.1	861	2	47	0.129811	3.06392	-4.5609	2.04918e-12	1.01747e-11
LOC_Os11g05160.1	1101	4	93	0.203028	4.74109	-4.54547	1.95305e-23	1.44654e-22
LOC_Os05g38740.1	312	2	46	0.358228	8.27534	-4.52987	3.94638e-12	1.93075e-11
LOC_Os07g15280.1	945	1	23	0.059136	1.36609	-4.52987	1.47339e-06	5.12756e-06
LOC_Os06g10930.1	1671	1	23	0.0334432	0.772563	-4.52987	1.47339e-06	5.12706e-06
LOC_Os11g32820.1	435	1	23	0.128468	2.96771	-4.52987	1.47339e-06	5.12805e-06
LOC_Os10g25450.1	2322	19	433	0.457273	10.4667	-4.5166	5.93998e-104	1.52882e-102
LOC_Os01g03620.1	1788	4	91	0.125019	2.85665	-4.5141	7.2225e-23	5.25542e-22
LOC_Os09g36820.1	1245	4	91	0.179545	4.10256	-4.5141	7.2225e-23	5.25648e-22
LOC_Os02g56130.1	792	57	1292	4.02192	91.563	-4.50881	1e-306	8.98579e-305
LOC_Os01g74146.1	1437	13	294	0.505557	11.4835	-4.50554	6.03204e-71	1.06493e-69
LOC_Os05g51820.1	684	2	45	0.163402	3.69266	-4.49816	7.59386e-12	3.67387e-11
LOC_Os06g14540.1	1494	18	404	0.673296	15.178	-4.49459	8.42416e-97	2.03178e-95
LOC_Os04g43670.1	540	64	1418	6.62323	147.389	-4.47595	0	0
LOC_Os03g11710.1	1053	1	22	0.0530708	1.17267	-4.46574	2.83964e-06	9.68488e-06
LOC_Os04g33870.1	1035	2	44	0.107988	2.38613	-4.46574	1.46002e-11	6.95977e-11
LOC_Os03g18960.1	1527	9	198	0.329372	7.27795	-4.46574	5.65696e-48	7.15469e-47
LOC_Os06g50400.1	792	2	44	0.14112	3.11824	-4.46574	1.46002e-11	6.95793e-11
LOC_Os10g05880.1	699	2	44	0.159896	3.53312	-4.46574	1.46002e-11	6.95885e-11
LOC_Os02g21640.1	432	4	88	0.51744	11.4336	-4.46574	5.1193e-22	3.64337e-21
LOC_Os09g13440.1	693	1	22	0.08064	1.78185	-4.46574	2.83964e-06	9.68396e-06
LOC_Os01g14630.1	1131	1	22	0.0494107	1.0918	-4.46574	2.83964e-06	9.6858e-06
LOC_Os04g38810.1	2502	23	502	0.513718	11.2616	-4.45429	3.02962e-119	9.06697e-118
LOC_Os10g36390.1	1722	94	2048	3.05055	66.7543	-4.45172	0	0
LOC_Os08g38300.1	453	107	2329	13.1999	288.572	-4.45034	0	0
LOC_Os10g36160.1	285	7	151	1.37258	29.7382	-4.43736	9.30524e-37	9.52004e-36
LOC_Os06g03050.1	2397	9	194	0.209826	4.54272	-4.4363	7.64718e-47	9.51159e-46
LOC_Os05g36260.1	675	2	43	0.165581	3.57559	-4.43257	2.8046e-11	1.31878e-10
LOC_Os02g40440.1	1104	21	449	1.063	22.8276	-4.42456	2.27654e-106	6.0228e-105
LOC_Os03g11770.1	1011	3	64	0.165827	3.55313	-4.42135	3.1033e-16	1.81823e-15
LOC_Os05g35230.1	573	4	85	0.390112	8.3262	-4.4157	3.61332e-21	2.50623e-20
LOC_Os06g14460.1	1197	14	297	0.653609	13.9266	-4.41327	9.541e-71	1.67785e-69
LOC_Os03g14915.1	552	26	548	2.6322	55.7217	-4.4039	4.25704e-129	1.38567e-127
LOC_Os05g47940.1	1533	2	42	0.0729074	1.53776	-4.39863	5.38248e-11	2.49257e-10
LOC_Os03g15660.1	777	1	21	0.0719222	1.51698	-4.39863	5.464e-06	1.81812e-05
LOC_Os08g40010.1	1194	2	42	0.0936073	1.97437	-4.39863	5.38248e-11	2.49289e-10
LOC_Os03g19670.1	1104	4	84	0.202477	4.27064	-4.39863	6.92436e-21	4.76065e-20
LOC_Os01g48740.1	651	2	42	0.171685	3.62119	-4.39863	5.38248e-11	2.49225e-10
LOC_Os06g30860.1	1041	1	21	0.0536825	1.13227	-4.39863	5.464e-06	1.81795e-05
LOC_Os04g32820.1	678	16	334	1.31879	27.6503	-4.39001	4.08212e-79	8.05978e-78
LOC_Os11g05290.1	342	49	1020	8.00671	167.4	-4.38595	2.93244e-238	1.92117e-236
LOC_Os06g08550.1	1935	7	145	0.202163	4.206	-4.37886	4.594e-35	4.55018e-34
LOC_Os02g06760.1	327	3	62	0.512693	10.6421	-4.37554	1.14003e-15	6.53598e-15
LOC_Os02g54540.1	519	3	62	0.323026	6.70513	-4.37554	1.14003e-15	6.53494e-15
LOC_Os07g01840.1	2400	3	62	0.0698544	1.44998	-4.37554	1.14003e-15	6.5339e-15
LOC_Os07g01490.1	1185	11	227	0.51875	10.752	-4.37342	4.26144e-54	5.98645e-53
LOC_Os04g38570.1	3780	19	390	0.280896	5.79103	-4.36571	8.32584e-92	1.89278e-90
LOC_Os05g49760.1	1239	21	431	0.947179	19.5249	-4.36553	2.69458e-101	6.77556e-100
LOC_Os07g01520.1	2445	8	164	0.18285	3.76485	-4.36386	2.10058e-39	2.25873e-38
LOC_Os08g20130.1	1008	2	41	0.11088	2.283	-4.36386	1.03199e-10	4.70525e-10
LOC_Os12g04320.1	1014	2	41	0.110224	2.26949	-4.36386	1.03199e-10	4.70645e-10
LOC_Os05g32040.1	1485	2	41	0.075264	1.54967	-4.36386	1.03199e-10	4.70585e-10
LOC_Os08g10150.1	2565	11	225	0.239656	4.92354	-4.36066	1.55845e-53	2.16734e-52
LOC_Os10g02770.1	1020	54	1096	2.95854	60.3105	-4.34945	1.70651e-254	1.22981e-252
LOC_Os04g39670.1	1044	4	81	0.214113	4.35479	-4.34616	4.8579e-20	3.25483e-19
LOC_Os10g08780.1	321	4	81	0.696368	14.1632	-4.34616	4.8579e-20	3.25543e-19
LOC_Os03g52860.1	2613	25	506	0.534668	10.8691	-4.34545	2.66118e-118	7.91827e-117
LOC_Os04g39380.1	399	1	20	0.140059	2.81345	-4.32824	1.04955e-05	3.40585e-05
LOC_Os03g04480.1	1308	2	40	0.0854488	1.71646	-4.32824	1.97665e-10	8.87201e-10
LOC_Os01g01890.1	753	9	180	0.667931	13.4171	-4.32824	6.74694e-43	7.72276e-42
LOC_Os03g45750.1	645	2	40	0.173282	3.48083	-4.32824	1.97665e-10	8.8709e-10
LOC_Os04g48510.1	711	2	40	0.157197	3.15772	-4.32824	1.97665e-10	8.87311e-10
LOC_Os06g43770.1	717	4	80	0.311763	6.26258	-4.32824	9.28976e-20	6.13973e-19
LOC_Os03g41100.1	1122	13	259	0.647492	12.9566	-4.32268	4.53798e-61	7.00587e-60
LOC_Os10g40530.1	399	7	138	0.980413	19.4128	-4.30748	4.28356e-33	4.05436e-32
LOC_Os01g37000.1	1221	6	118	0.274612	5.42437	-4.30399	1.81165e-28	1.54251e-27
LOC_Os04g45330.1	801	8	157	0.558138	11.0014	-4.30093	1.95251e-37	2.02869e-36
LOC_Os08g39330.1	474	15	294	1.76847	34.8138	-4.29909	6.95752e-69	1.19666e-67
LOC_Os03g50150.1	2880	2	39	0.038808	0.760072	-4.29171	3.78204e-10	1.67151e-09
LOC_Os04g33670.1	786	2	39	0.142197	2.785	-4.29171	3.78204e-10	1.6711e-09
LOC_Os03g09200.1	1149	2	39	0.0972733	1.90514	-4.29171	3.78204e-10	1.67131e-09
LOC_Os03g15790.1	1365	14	272	0.573164	11.1846	-4.28642	1.02763e-63	1.64937e-62
LOC_Os02g58220.1	840	21	403	1.39709	26.9283	-4.26863	1.95827e-93	4.55534e-92
LOC_Os05g39120.1	1305	2	38	0.0856453	1.63439	-4.25424	7.2284e-10	3.14225e-09
LOC_Os07g26560.1	2166	2	38	0.0516007	0.984709	-4.25424	7.2284e-10	3.14187e-09
LOC_Os10g40810.1	1164	61	1148	2.9286	55.3569	-4.24048	5.25316e-262	3.8709e-260
LOC_Os10g05950.1	591	76	1427	7.18638	135.525	-4.23715	0	0
LOC_Os06g38960.2	1026	3	56	0.163402	3.06354	-4.2287	5.55544e-14	2.97134e-13
LOC_Os02g13430.1	3015	3	56	0.0556055	1.04252	-4.2287	5.55544e-14	2.97178e-13
LOC_Os03g53920.1	3681	89	1652	1.35116	25.1899	-4.22057	0	0
LOC_Os03g56070.1	1638	36	668	1.22821	22.89	-4.22009	1.16551e-152	4.52552e-151
LOC_Os10g40520.1	375	2	37	0.298046	5.538	-4.21576	1.37993e-09	5.90253e-09
LOC_Os05g37030.1	399	2	37	0.280118	5.20489	-4.21576	1.37993e-09	5.90183e-09
LOC_Os03g47190.1	645	2	37	0.173282	3.21977	-4.21576	1.37993e-09	5.90323e-09
LOC_Os09g10340.1	1530	50	922	1.82626	33.8238	-4.21107	9.10562e-210	4.96373e-208
LOC_Os12g34510.1	417	41	755	5.49454	101.623	-4.20909	5.0732e-172	2.24298e-170
LOC_Os03g18120.1	1329	20	367	0.840986	15.4997	-4.20402	2.33776e-84	4.92611e-83
LOC_Os03g62550.1	435	3	55	0.385404	7.09669	-4.2027	1.05882e-13	5.6024e-13
LOC_Os03g07810.1	1197	19	348	0.88704	16.318	-4.20132	4.93288e-80	9.842e-79
LOC_Os01g60740.1	369	202	3693	30.5921	561.74	-4.19867	0	0
LOC_Os01g67740.1	3528	70	1277	1.1088	20.3163	-4.19557	3.95128e-289	3.25804e-287
LOC_Os06g45990.2	1353	36	656	1.48692	27.2138	-4.19393	2.6023e-149	9.87039e-148
LOC_Os02g26140.1	1245	6	109	0.269318	4.91405	-4.18953	6.00934e-26	4.7758e-25
LOC_Os10g35490.1	936	2	36	0.119409	2.15878	-4.17623	2.63112e-09	1.10588e-08
LOC_Os01g08500.1	1287	2	36	0.0868431	1.57003	-4.17623	2.63112e-09	1.10601e-08
LOC_Os01g05780.1	579	2	36	0.193035	3.48985	-4.17623	2.63112e-09	1.10614e-08
LOC_Os03g43660.1	1032	1	18	0.0541507	0.978984	-4.17623	3.8499e-05	0.000118668
LOC_Os04g10650.1	1767	15	270	0.474393	8.5765	-4.17623	3.58356e-62	5.61419e-61
LOC_Os07g37400.1	507	1	18	0.110224	1.99272	-4.17623	3.8499e-05	0.000118689
LOC_Os01g43720.1	1143	2	36	0.097784	1.76782	-4.17623	2.63112e-09	1.10627e-08
LOC_Os05g27650.1	4551	1	18	0.0122794	0.221998	-4.17623	3.8499e-05	0.000118679
LOC_Os07g46540.1	3978	66	1185	0.927178	16.72	-4.17258	2.09018e-267	1.57564e-265
LOC_Os12g13950.1	1875	18	322	0.536482	9.63912	-4.1673	9.32102e-74	1.71097e-72
LOC_Os12g36210.1	234	4	71	0.955274	17.0304	-4.15605	3.09264e-17	1.87826e-16
LOC_Os01g54270.1	2406	4	71	0.092907	1.65632	-4.15605	3.09264e-17	1.87889e-16
LOC_Os09g26260.1	1572	4	71	0.142197	2.53506	-4.15605	3.09264e-17	1.87858e-16
LOC_Os10g26560.1	2445	10	177	0.228563	4.06328	-4.15199	4.45102e-41	4.93336e-40
LOC_Os11g09820.1	2469	30	531	0.679022	12.0714	-4.15199	2.4901e-120	7.52733e-119
LOC_Os12g38320.1	759	3	53	0.220884	3.91937	-4.14927	3.83612e-13	1.97919e-12
LOC_Os03g54910.1	528	24	424	2.54016	45.0728	-4.14927	2.35426e-96	5.64787e-95
LOC_Os02g53360.1	744	5	88	0.375561	6.63884	-4.14381	4.87836e-21	3.36683e-20
LOC_Os11g09670.1	1239	2	35	0.0902075	1.58555	-4.13559	5.0104e-09	2.07065e-08
LOC_Os05g04410.1	1050	2	35	0.106445	1.87095	-4.13559	5.0104e-09	2.07041e-08
LOC_Os10g27030.1	2607	2	35	0.0428719	0.753546	-4.13559	5.0104e-09	2.07017e-08
LOC_Os02g43250.1	1323	2	35	0.08448	1.48488	-4.13559	5.0104e-09	2.06994e-08
LOC_Os09g36280.1	1053	11	191	0.583779	10.1809	-4.1243	5.08936e-44	5.96956e-43
LOC_Os01g37110.1	972	3	52	0.17248	3.00275	-4.12178	7.2918e-13	3.70691e-12
LOC_Os02g57110.1	1110	53	917	2.66831	46.3691	-4.11917	1.85464e-205	9.8277e-204
LOC_Os12g34840.1	1353	11	190	0.454338	7.88204	-4.11673	9.65126e-44	1.12399e-42
LOC_Os09g20910.1	3402	6	103	0.09856	1.69936	-4.10785	2.82186e-24	2.13166e-23
LOC_Os07g15370.1	1617	29	497	1.00224	17.2516	-4.10543	7.6458e-112	2.11924e-110
LOC_Os09g28300.2	1653	2	34	0.0676147	1.15449	-4.09377	9.52838e-09	3.8795e-08
LOC_Os05g38690.1	1110	1	17	0.0503455	0.859624	-4.09377	7.34912e-05	0.000219523
LOC_Os03g62020.1	630	3	51	0.266112	4.54373	-4.09377	1.38472e-12	6.93864e-12
LOC_Os11g11780.1	807	1	17	0.0692485	1.18238	-4.09377	7.34912e-05	0.00021945
LOC_Os11g29150.1	567	1	17	0.09856	1.68286	-4.09377	7.34912e-05	0.000219487
LOC_Os02g48094.1	1056	10	170	0.5292	9.03582	-4.09377	3.93002e-39	4.20084e-38
LOC_Os05g41420.1	1215	2	34	0.0919894	1.57067	-4.09377	9.52838e-09	3.87994e-08
LOC_Os09g36850.1	633	1	17	0.0882836	1.5074	-4.09377	7.34912e-05	0.000219505
LOC_Os01g68580.1	336	1	17	0.16632	2.83983	-4.09377	7.34912e-05	0.000219469
LOC_Os12g24550.1	4041	81	1375	1.12016	19.0984	-4.09167	8e-306	7.11763e-304
LOC_Os07g14700.1	684	7	118	0.571908	9.68297	-4.0816	1.64829e-27	1.37388e-26
LOC_Os05g10330.1	927	29	488	1.74824	29.5476	-4.07906	2.39198e-109	6.48534e-108
LOC_Os04g58080.1	1605	4	67	0.139274	2.34305	-4.0724	4.01578e-16	2.33916e-15
LOC_Os01g22380.1	342	3	50	0.490206	8.20591	-4.0652	2.62702e-12	1.2967e-11
LOC_Os05g32760.1	2544	73	1215	1.60358	26.8066	-4.06322	5.11926e-269	3.87526e-267
LOC_Os04g44410.1	1407	18	299	0.714928	11.9278	-4.06038	2.27218e-67	3.81694e-66
LOC_Os06g49060.1	1617	6	99	0.20736	3.43643	-4.0507	3.6361e-23	2.67496e-22
LOC_Os10g31540.1	582	2	33	0.19204	3.18254	-4.0507	1.80946e-08	7.23324e-08
LOC_Os01g43950.1	525	4	66	0.425779	7.05614	-4.0507	7.6086e-16	4.38727e-15
LOC_Os07g05460.1	1062	2	33	0.105242	1.7441	-4.0507	1.80946e-08	7.23404e-08
LOC_Os03g01530.1	1344	213	3489	8.85654	145.708	-4.0402	0	0
LOC_Os03g49610.1	1707	214	3481	7.0059	114.46	-4.03013	0	0
LOC_Os01g11550.1	1377	65	1057	2.63793	43.0848	-4.0297	7.34318e-233	4.68313e-231
LOC_Os08g39590.1	1974	64	1036	1.81183	29.4575	-4.02312	5.3652e-228	3.32744e-226
LOC_Os03g43860.1	690	45	728	3.64458	59.2195	-4.02225	1.07192e-160	4.39412e-159
LOC_Os07g49000.1	1812	13	209	0.40093	6.47397	-4.01323	3.89294e-47	4.86557e-46
LOC_Os03g45519.1	3768	16	257	0.237297	3.82829	-4.01193	1.2756e-57	1.88995e-56
LOC_Os02g19990.1	1353	4	64	0.165214	2.655	-4.00631	2.7247e-15	1.53765e-14
LOC_Os10g36620.1	384	1	16	0.14553	2.33868	-4.00631	0.000139938	0.000406906
LOC_Os03g55610.1	1080	2	32	0.103488	1.66306	-4.00631	3.43108e-08	1.34793e-07
LOC_Os01g11460.1	558	3	48	0.300449	4.82825	-4.00631	9.42558e-12	4.5375e-11
LOC_Os11g15280.1	1887	1	16	0.029615	0.475916	-4.00631	0.000139938	0.00040684
LOC_Os05g45580.1	1590	8	128	0.281175	4.51851	-4.00631	2.3439e-29	2.03562e-28
LOC_Os12g29620.1	1446	2	32	0.077294	1.24212	-4.00631	3.43108e-08	1.34764e-07
LOC_Os04g47450.1	1056	2	32	0.10584	1.70086	-4.00631	3.43108e-08	1.34749e-07
LOC_Os03g11040.1	1221	1	16	0.0457687	0.735507	-4.00631	0.000139938	0.000406873
LOC_Os02g47920.1	1011	4	64	0.221102	3.55313	-4.00631	2.7247e-15	1.53741e-14
LOC_Os10g34110.1	2643	7	112	0.148008	2.3785	-4.00631	7.55478e-26	5.98289e-25
LOC_Os06g11730.1	1032	3	48	0.162452	2.61062	-4.00631	9.42558e-12	4.53689e-11
LOC_Os04g44780.1	1032	2	32	0.108301	1.74042	-4.00631	3.43108e-08	1.34778e-07
LOC_Os02g51970.1	927	2	32	0.120569	1.93755	-4.00631	3.43108e-08	1.34734e-07
LOC_Os06g46990.1	1296	16	254	0.68992	11.0005	-3.99499	8.57624e-57	1.25519e-55
LOC_Os08g36490.1	2340	18	285	0.429873	6.83615	-3.9912	1.67315e-63	2.67712e-62
LOC_Os08g14700.1	1734	9	142	0.290053	4.59644	-3.98613	2.6108e-32	2.42774e-31
LOC_Os05g08460.1	1173	3	47	0.142925	2.24896	-3.97593	1.78246e-11	8.46321e-11
LOC_Os10g07290.1	1263	31	485	1.37165	21.5537	-3.97395	1.17228e-106	3.11511e-105
LOC_Os09g27135.1	1158	2	31	0.0965173	1.50257	-3.9605	6.49568e-08	2.49397e-07
LOC_Os04g49130.1	483	2	31	0.231402	3.60244	-3.9605	6.49568e-08	2.49423e-07
LOC_Os08g30780.1	2967	2	31	0.0376701	0.586444	-3.9605	6.49568e-08	2.4937e-07
LOC_Os12g31510.1	648	4	62	0.34496	5.37031	-3.9605	9.72428e-15	5.38324e-14
LOC_Os09g28120.1	1287	8	124	0.347372	5.40786	-3.9605	2.9718e-28	2.51427e-27
LOC_Os07g06470.2	1074	2	31	0.104066	1.62009	-3.9605	6.49568e-08	2.4945e-07
LOC_Os02g30800.1	6861	91	1405	0.741204	11.494	-3.95487	1e-304	8.78854e-303
LOC_Os03g04240.1	678	111	1708	9.14907	141.397	-3.94998	0	0
LOC_Os02g03120.1	1512	6	92	0.22176	3.41522	-3.94491	3.11858e-21	2.16683e-20
LOC_Os02g05620.1	1995	21	321	0.588248	9.03119	-3.94042	1.12733e-70	1.98152e-69
LOC_Os12g39830.1	1098	25	382	1.27239	19.5274	-3.93988	8.3068e-84	1.74023e-82
LOC_Os03g59120.1	1578	4	61	0.141657	2.16973	-3.93705	1.83462e-14	1.00329e-13
LOC_Os12g36240.1	258	1	15	0.216603	3.26328	-3.9132	0.000265722	0.000747094
LOC_Os12g31370.1	1026	3	45	0.163402	2.46177	-3.9132	6.3522e-11	2.92809e-10
LOC_Os05g02900.1	663	4	60	0.337156	5.07949	-3.9132	3.45804e-14	1.86728e-13
LOC_Os11g40400.1	822	2	30	0.13597	2.04848	-3.9132	1.2277e-07	4.62205e-07
LOC_Os08g35490.1	531	1	15	0.105242	1.58555	-3.9132	0.000265722	0.000746978
LOC_Os09g23560.1	1089	2	30	0.102633	1.54624	-3.9132	1.2277e-07	4.62302e-07
LOC_Os10g40820.1	444	1	15	0.125864	1.89623	-3.9132	0.000265722	0.000747036
LOC_Os09g31350.1	1371	4	60	0.163045	2.45639	-3.9132	3.45804e-14	1.867e-13
LOC_Os03g08690.1	1281	2	30	0.0872499	1.31448	-3.9132	1.2277e-07	4.62253e-07
LOC_Os11g42660.1	4326	16	238	0.206689	3.08797	-3.90113	2.14518e-52	2.9246e-51
LOC_Os01g02060.1	1434	6	89	0.233822	3.48356	-3.89708	2.08222e-20	1.41377e-19
LOC_Os02g07180.1	1170	11	163	0.525401	7.8196	-3.8956	2.74104e-36	2.78376e-35
LOC_Os07g44360.1	1899	4	59	0.117711	1.74385	-3.88895	6.51174e-14	3.47354e-13
LOC_Os01g10850.1	984	62	912	3.52112	52.0214	-3.885	9.50502e-196	4.75027e-194
LOC_Os07g48360.1	2661	17	249	0.357016	5.25215	-3.87885	1.61592e-54	2.28698e-53
LOC_Os04g28260.1	3285	79	1154	1.34393	19.7176	-3.87495	9.81592e-247	6.73709e-245
LOC_Os12g31810.1	1473	28	409	1.06228	15.5849	-3.87491	1.62711e-88	3.5728e-87
LOC_Os07g10530.1	1227	66	962	3.00596	44.0061	-3.87181	7.54218e-206	4.01429e-204
LOC_Os03g12230.1	816	2	29	0.136969	1.99476	-3.86429	2.31626e-07	8.56721e-07
LOC_Os03g15550.1	1563	11	159	0.393294	5.7098	-3.85976	3.4104e-35	3.38345e-34
LOC_Os11g32100.1	1575	69	997	2.44823	35.5302	-3.85923	9.6355e-213	5.37455e-211
LOC_Os07g09590.1	771	7	101	0.507373	7.35275	-3.85716	7.99308e-23	5.81261e-22
LOC_Os03g14910.1	486	10	144	1.14987	16.6306	-3.8543	5.73184e-32	5.28224e-31
LOC_Os05g10370.1	303	96	1379	17.7057	255.449	-3.85075	4.52484e-293	3.79171e-291
LOC_Os08g35520.1	1998	3	43	0.0839092	1.20797	-3.84761	2.2525e-10	1.00788e-09
LOC_Os02g30790.1	1125	3	43	0.149023	2.14535	-3.84761	2.2525e-10	1.008e-09
LOC_Os01g64820.1	4605	78	1112	0.946561	13.5537	-3.83985	3.70942e-236	2.39967e-234
LOC_Os04g53950.2	960	8	114	0.465696	6.66525	-3.8392	1.64437e-25	1.28808e-24
LOC_Os09g27340.1	1971	5	71	0.141764	2.02188	-3.83413	2.42086e-16	1.42278e-15
LOC_Os02g04240.1	1563	10	142	0.35754	5.09932	-3.83413	2.01636e-31	1.83473e-30
LOC_Os10g03750.1	1326	5	71	0.210722	3.00537	-3.83413	2.42086e-16	1.42302e-15
LOC_Os07g30980.1	3498	18	254	0.287565	4.07565	-3.82507	5.26918e-55	7.49859e-54
LOC_Os03g51870.1	1419	13	183	0.51197	7.23855	-3.82157	5.30812e-40	5.76454e-39
LOC_Os09g30330.1	1656	83	1164	2.80093	39.4526	-3.81614	6.27244e-246	4.27249e-244
LOC_Os07g33370.1	3159	6	84	0.106142	1.49249	-3.81366	4.86292e-19	3.13519e-18
LOC_Os05g35240.1	573	2	28	0.195056	2.74275	-3.81366	4.36178e-07	1.58164e-06
LOC_Os03g37290.1	1644	2	28	0.0679848	0.955958	-3.81366	4.36178e-07	1.5818e-06
LOC_Os07g46060.1	3369	4	56	0.0663503	0.932974	-3.81366	4.32184e-13	2.22279e-12
LOC_Os05g02980.1	879	2	28	0.127153	1.78794	-3.81366	4.36178e-07	1.58117e-06
LOC_Os01g43400.1	477	2	28	0.234313	3.29475	-3.81366	4.36178e-07	1.58133e-06
LOC_Os06g35490.1	981	2	28	0.113932	1.60203	-3.81366	4.36178e-07	1.58149e-06
LOC_Os08g43350.1	861	14	195	0.908675	12.712	-3.80628	2.0975e-42	2.37521e-41
LOC_Os03g46640.1	678	22	306	1.81333	25.3323	-3.80426	1.09371e-65	1.79871e-64
LOC_Os04g48490.1	1296	39	542	1.68168	23.4735	-3.80305	4.08714e-115	1.18006e-113
LOC_Os06g20370.1	1731	288	4000	9.29778	129.702	-3.80217	0	0
LOC_Os05g06840.1	969	9	125	0.519042	7.24051	-3.80217	1.19445e-27	9.98829e-27
LOC_Os06g31800.1	408	9	125	1.23272	17.1962	-3.80217	1.19445e-27	9.99061e-27
LOC_Os07g35520.1	1686	62	860	2.05503	28.6301	-3.8003	1.43695e-181	6.75946e-180
LOC_Os08g31930.1	1596	6	83	0.210088	2.91896	-3.79638	9.11226e-19	5.8289e-18
LOC_Os02g56540.1	2691	80	1105	1.66135	23.0479	-3.79421	1.67758e-232	1.0661e-230
LOC_Os01g69290.1	1257	41	565	1.82277	25.2288	-3.79086	1.24524e-119	3.74227e-118
LOC_Os05g33190.1	873	4	55	0.256053	3.53615	-3.78767	8.10462e-13	4.10737e-12
LOC_Os01g31800.1	480	18	247	2.09563	28.8827	-3.78475	4.2341e-53	5.84997e-52
LOC_Os04g41280.1	2319	17	233	0.409668	5.63946	-3.78303	3.72614e-50	4.88766e-49
LOC_Os12g36170.1	3867	34	466	0.491347	6.76386	-3.78303	8.56472e-99	2.10227e-97
LOC_Os01g52690.1	1989	26	356	0.730504	10.0461	-3.7816	8.03418e-76	1.5141e-74
LOC_Os06g32720.1	840	3	41	0.199584	2.7396	-3.7789	7.94434e-10	3.44724e-09
LOC_Os02g36890.1	1029	27	369	1.46633	20.1277	-3.7789	1.72256e-78	3.37883e-77
LOC_Os04g40290.1	1458	6	82	0.229973	3.15674	-3.7789	1.70617e-18	1.08199e-17
LOC_Os02g13660.1	660	203	2774	17.1884	235.909	-3.77872	0	0
LOC_Os05g50340.1	273	47	642	9.62097	131.994	-3.77815	2.3632e-135	8.10983e-134
LOC_Os05g48580.1	1086	11	149	0.566039	7.70086	-3.76604	1.81029e-32	1.68946e-31
LOC_Os06g30210.1	1293	11	149	0.475421	6.46801	-3.76604	1.81029e-32	1.68902e-31
LOC_Os02g58390.1	2073	30	406	0.808734	10.9928	-3.76475	5.94118e-86	1.26674e-84
LOC_Os12g16160.1	663	2	27	0.168578	2.28577	-3.7612	8.1973e-07	2.9118e-06
LOC_Os08g18150.1	1374	10	135	0.406721	5.5148	-3.7612	1.62282e-29	1.41278e-28
LOC_Os03g14720.1	1584	2	27	0.07056	0.956734	-3.7612	8.1973e-07	2.91152e-06
LOC_Os08g43730.1	2433	56	755	1.28626	17.4176	-3.75929	2.96892e-158	1.20336e-156
LOC_Os10g31930.1	1056	16	215	0.84672	11.4277	-3.7545	4.00184e-46	4.90304e-45
LOC_Os01g15480.1	4041	89	1195	1.23079	16.5982	-3.75337	3.78656e-249	2.64934e-247
LOC_Os03g17260.1	1227	6	80	0.273269	3.65955	-3.74327	5.9675e-18	3.71955e-17
LOC_Os11g30110.1	1209	3	40	0.138669	1.85702	-3.74327	1.4887e-09	6.35421e-09
LOC_Os07g39850.1	1779	21	279	0.659671	8.8026	-3.73811	3.23346e-59	4.89543e-58
LOC_Os03g47730.1	1041	4	53	0.21473	2.85764	-3.73423	2.8404e-12	1.39935e-11
LOC_Os12g42020.1	1455	9	119	0.345671	4.59057	-3.7312	5.09718e-26	4.05893e-25
LOC_Os01g05430.1	615	10	132	0.908675	12.0471	-3.72877	1.05646e-28	9.04861e-28
LOC_Os02g01540.1	999	5	66	0.279697	3.70818	-3.72877	5.57524e-15	3.11268e-14
LOC_Os04g46740.1	1062	29	380	1.52601	20.0836	-3.71818	9.16122e-80	1.81777e-78
LOC_Os08g38970.1	2961	20	261	0.377464	4.94749	-3.71229	3.4184e-55	4.88016e-54
LOC_Os01g13140.1	1716	7	91	0.227963	2.97651	-3.70675	4.21188e-20	2.83094e-19
LOC_Os12g28177.1	1533	2	26	0.0729074	0.951949	-3.70675	1.53726e-06	5.34156e-06
LOC_Os06g40590.1	2691	31	403	0.643772	8.4057	-3.70675	2.7251e-84	5.72891e-83
LOC_Os12g43940.1	1320	12	156	0.508032	6.63336	-3.70675	1.59857e-33	1.52991e-32
LOC_Os05g39880.1	429	6	78	0.781588	10.2052	-3.70675	2.08036e-17	1.27226e-16
LOC_Os08g02996.1	2253	4	52	0.0992162	1.29546	-3.70675	5.30796e-12	2.58183e-11
LOC_Os01g22954.1	1503	6	77	0.223088	2.87551	-3.68813	3.87934e-17	2.34419e-16
LOC_Os03g05520.1	474	173	2194	20.3963	259.801	-3.67103	0	0
LOC_Os01g01840.1	1089	15	190	0.769746	9.79283	-3.66927	3.32088e-40	3.61842e-39
LOC_Os03g07400.1	360	3	38	0.465696	5.92466	-3.66927	5.20312e-09	2.14709e-08
LOC_Os01g11350.1	993	29	367	1.63205	20.7443	-3.66796	2.94004e-76	5.56399e-75
LOC_Os01g53750.1	1425	40	506	1.56866	19.9305	-3.66737	1.59276e-104	4.12594e-103
LOC_Os05g06940.1	1737	5	63	0.160862	2.03575	-3.66166	3.6189e-14	1.95268e-13
ChrSy.fgenesh.mRNA.21	2298	18	226	0.43773	5.52003	-3.65656	2.02352e-47	2.53877e-46
LOC_Os04g47580.1	1263	49	614	2.16809	27.2865	-3.65369	4.24956e-126	1.3503e-124
LOC_Os08g26820.1	1509	4	50	0.148134	1.85979	-3.65016	1.84662e-11	8.76209e-11
LOC_Os05g01680.1	993	2	25	0.112555	1.4131	-3.65016	2.87628e-06	9.80057e-06
LOC_Os05g35910.1	615	2	25	0.181735	2.28164	-3.65016	2.87628e-06	9.80149e-06
LOC_Os06g10980.1	1647	6	75	0.203583	2.55594	-3.65016	1.34537e-16	7.972e-16
LOC_Os01g53200.1	1329	2	25	0.0840986	1.05584	-3.65016	2.87628e-06	9.79964e-06
LOC_Os10g05820.1	660	2	25	0.169344	2.12608	-3.65016	2.87628e-06	9.80242e-06
LOC_Os02g24240.1	414	2	25	0.269969	3.3894	-3.65016	2.87628e-06	9.80335e-06
LOC_Os01g55260.1	1161	11	137	0.529474	6.62325	-3.64491	3.17578e-29	2.75278e-28
LOC_Os04g58720.1	3036	113	1405	2.07999	25.9751	-3.64248	1.43004e-285	1.16055e-283
LOC_Os11g29380.1	2886	153	1893	2.96264	36.816	-3.63538	0	0
LOC_Os11g02054.1	486	4	49	0.459947	5.65904	-3.62102	3.43748e-11	1.60944e-10
LOC_Os01g02060.2	1353	6	73	0.247821	3.02836	-3.61117	4.6486e-16	2.70253e-15
LOC_Os06g44410.1	2907	13	158	0.249909	3.05067	-3.60965	3.06996e-33	2.91642e-32
LOC_Os01g38229.1	1962	28	340	0.797522	9.72663	-3.60834	7.87846e-70	1.36812e-68
LOC_Os02g30280.1	1212	16	193	0.737736	8.93794	-3.59876	3.40944e-40	3.71267e-39
LOC_Os09g38000.1	1101	3	36	0.152271	1.83526	-3.59127	1.80626e-08	7.22284e-08
LOC_Os07g05650.1	708	2	24	0.157863	1.90266	-3.59127	5.36846e-06	1.78782e-05
LOC_Os10g36520.1	489	2	24	0.228563	2.75477	-3.59127	5.36846e-06	1.78848e-05
LOC_Os11g04190.1	1665	6	72	0.201382	2.42717	-3.59127	8.62852e-16	4.96426e-15
LOC_Os03g17250.1	1698	4	48	0.131646	1.58667	-3.59127	6.38998e-11	2.94475e-10
LOC_Os03g02200.1	834	2	24	0.134013	1.61521	-3.59127	5.36846e-06	1.78716e-05
LOC_Os09g19880.1	2559	5	60	0.10919	1.31602	-3.59127	2.32638e-13	1.21014e-12
LOC_Os01g59450.1	2115	2	24	0.0528449	0.636918	-3.59127	5.36846e-06	1.78765e-05
LOC_Os05g45460.1	588	2	24	0.19008	2.29096	-3.59127	5.36846e-06	1.78749e-05
LOC_Os04g44330.1	2139	3	36	0.078378	0.944657	-3.59127	1.80626e-08	7.22204e-08
LOC_Os01g66690.1	2862	2	24	0.0390521	0.470678	-3.59127	5.36846e-06	1.78699e-05
LOC_Os09g27730.1	297	2	24	0.37632	4.53563	-3.59127	5.36846e-06	1.78831e-05
LOC_Os07g20670.1	5637	2	24	0.0198274	0.238971	-3.59127	5.36846e-06	1.78798e-05
LOC_Os05g15890.2	1680	2	24	0.066528	0.801834	-3.59127	5.36846e-06	1.78732e-05
LOC_Os12g03390.1	1077	2	24	0.103776	1.25077	-3.59127	5.36846e-06	1.78815e-05
LOC_Os10g35180.1	2172	120	1434	3.08749	37.0571	-3.58525	1.32433e-287	1.08948e-285
LOC_Os01g44394.1	1035	31	369	1.67381	20.011	-3.57959	3.706e-75	6.92985e-74
LOC_Os05g31610.1	4329	9	107	0.116182	1.38733	-3.57785	8.71328e-23	6.33123e-22
LOC_Os12g06480.2	2376	8	95	0.18816	2.24419	-3.57616	2.27992e-20	1.54567e-19
LOC_Os02g35230.1	1782	23	273	0.72128	8.5988	-3.5755	5.96132e-56	8.62668e-55
LOC_Os11g09710.1	1122	27	319	1.34479	15.9581	-3.56883	5.05718e-65	8.23804e-64
LOC_Os12g03180.1	1869	21	248	0.627905	7.44775	-3.56819	7.03974e-51	9.3568e-50
LOC_Os02g13540.1	201	4	47	1.11211	13.1246	-3.5609	1.18613e-10	5.3869e-10
LOC_Os05g04060.1	1584	4	47	0.14112	1.66543	-3.5609	1.18613e-10	5.38758e-10
LOC_Os05g35480.1	2415	62	725	1.43469	16.8501	-3.55395	3.25802e-145	1.19914e-143
LOC_Os05g41750.1	1452	49	572	1.88588	22.1112	-3.55147	7.39664e-115	2.12878e-113
LOC_Os10g26690.1	354	3	35	0.473589	5.54942	-3.55063	3.35618e-08	1.32052e-07
LOC_Os03g21820.1	780	15	175	1.07468	12.5929	-3.55063	3.49334e-36	3.5418e-35
LOC_Os10g02100.1	1725	3	35	0.0971888	1.13884	-3.55063	3.35618e-08	1.32038e-07
LOC_Os07g42860.1	1071	31	361	1.61754	18.9191	-3.54797	5.0524e-73	9.20855e-72
LOC_Os03g19600.1	1773	5	58	0.157596	1.83612	-3.54236	7.99612e-13	4.05409e-12
LOC_Os01g11730.1	1194	15	174	0.702054	8.17952	-3.54236	6.45544e-36	6.50472e-35
LOC_Os04g32800.1	648	66	765	5.69184	66.2627	-3.54123	1.14675e-152	4.4575e-151
LOC_Os08g02250.1	1632	27	312	0.924544	10.7304	-3.53682	3.7166e-63	5.92044e-62
LOC_Os05g48890.1	756	49	566	3.62208	42.0221	-3.53626	2.92836e-113	8.25646e-112
LOC_Os03g18520.1	1467	13	150	0.495219	5.7391	-3.53469	4.22616e-31	3.81275e-30
LOC_Os02g33890.1	2508	4	46	0.0891284	1.02947	-3.52987	2.19842e-10	9.84657e-10
LOC_Os06g13640.1	813	2	23	0.137475	1.58789	-3.52987	9.99374e-06	3.24945e-05
LOC_Os05g11790.1	1401	2	23	0.0797766	0.921451	-3.52987	9.99374e-06	3.24916e-05
LOC_Os12g05120.1	2382	2	23	0.0469215	0.541962	-3.52987	9.99374e-06	3.24857e-05
LOC_Os10g18820.1	615	4	46	0.36347	4.19822	-3.52987	2.19842e-10	9.84535e-10
LOC_Os02g52630.1	1827	2	23	0.0611752	0.706597	-3.52987	9.99374e-06	3.24975e-05
LOC_Os09g01310.1	1056	2	23	0.10584	1.22249	-3.52987	9.99374e-06	3.24887e-05
LOC_Os05g42150.1	1890	13	149	0.384384	4.42494	-3.52504	7.8041e-31	6.98994e-30
LOC_Os05g19000.1	1497	9	103	0.335973	3.86187	-3.52288	1.02002e-21	7.18982e-21
LOC_Os09g19229.1	2565	5	57	0.108935	1.2473	-3.51727	1.47969e-12	7.40215e-12
LOC_Os01g22336.1	1071	8	91	0.417431	4.76908	-3.5141	2.6686e-19	1.73632e-18
LOC_Os01g72190.1	1305	6	68	0.256936	2.9247	-3.50881	1.0138e-14	5.60969e-14
LOC_Os05g40050.1	2754	3	34	0.0608753	0.692943	-3.50881	6.22382e-08	2.39367e-07
LOC_Os02g55190.1	1047	4	45	0.2135	2.4124	-3.49816	4.06832e-10	1.79232e-09
LOC_Os11g02540.1	990	4	45	0.225792	2.55129	-3.49816	4.06832e-10	1.79254e-09
LOC_Os12g26060.1	1410	17	191	0.673773	7.60321	-3.49627	7.24568e-39	7.72208e-38
LOC_Os03g59300.1	1182	39	438	1.84387	20.7988	-3.49569	3.66828e-87	7.90073e-86
LOC_Os03g19200.1	2007	91	1022	2.53383	28.5816	-3.49569	3.99816e-201	2.05808e-199
LOC_Os01g47635.1	780	7	78	0.501519	5.61284	-3.48435	1.29788e-16	7.69568e-16
LOC_Os02g33790.1	642	8	89	0.696368	7.78104	-3.48204	9.08466e-19	5.81228e-18
LOC_Os01g21070.1	1500	14	155	0.52158	5.79993	-3.47508	1.19673e-31	1.09418e-30
LOC_Os02g53000.1	1278	6	66	0.262364	2.89865	-3.46574	3.45246e-14	1.86455e-13
LOC_Os01g47370.1	276	2	22	0.404953	4.474	-3.46574	1.85514e-05	5.87351e-05
LOC_Os03g46910.1	1647	24	264	0.814332	8.9969	-3.46574	9.06372e-53	1.24227e-51
LOC_Os10g34050.1	2247	2	22	0.0497406	0.549544	-3.46574	1.85514e-05	5.87454e-05
LOC_Os05g35380.1	678	5	55	0.41212	4.55319	-3.46574	5.04718e-12	2.45764e-11
LOC_Os05g12150.1	1890	3	33	0.088704	0.98002	-3.46574	1.15179e-07	4.34534e-07
LOC_Os10g16460.1	3195	2	22	0.0349819	0.386487	-3.46574	1.85514e-05	5.87402e-05
LOC_Os07g23850.1	810	3	33	0.206976	2.28671	-3.46574	1.15179e-07	4.34489e-07
LOC_Os02g30080.1	1578	39	427	1.38115	15.1881	-3.459	2.99374e-84	6.29e-83
LOC_Os09g17660.1	603	11	120	1.01943	11.1698	-3.45377	1.09685e-24	8.39658e-24
LOC_Os12g10850.1	1425	6	65	0.235299	2.56024	-3.44371	6.3601e-14	3.39365e-13
LOC_Os11g22960.1	528	5	54	0.5292	5.7404	-3.43927	9.30248e-12	4.48183e-11
LOC_Os06g48160.1	882	275	2969	17.424	188.94	-3.43878	0	0
LOC_Os08g39890.1	1254	24	259	1.06954	11.5927	-3.43815	1.89839e-51	2.55242e-50
LOC_Os09g26999.1	1281	54	582	2.35575	25.501	-3.4363	1.38021e-113	3.91291e-112
LOC_Os06g46500.1	1629	167	1798	5.72901	61.9514	-3.43478	0	0
LOC_Os06g37080.1	1746	85	915	2.72056	29.4144	-3.43454	1.63945e-177	7.48726e-176
LOC_Os03g63650.1	987	4	43	0.226478	2.44531	-3.43257	1.38636e-09	5.92865e-09
LOC_Os04g58390.1	660	125	1341	10.584	114.043	-3.42962	5.52244e-259	4.02814e-257
LOC_Os02g42660.1	987	47	503	2.66112	28.6044	-3.42613	3.85096e-98	9.37579e-97
LOC_Os02g58740.1	693	19	203	1.53216	16.4417	-3.42372	1.68783e-40	1.84687e-39
LOC_Os04g28780.1	2454	6	64	0.136635	1.46382	-3.42135	1.17024e-13	6.18018e-13
LOC_Os03g46860.1	1158	15	160	0.72388	7.75522	-3.42135	3.32898e-32	3.08839e-31
LOC_Os06g17570.1	855	6	64	0.392165	4.20142	-3.42135	1.17024e-13	6.17928e-13
LOC_Os07g48320.1	735	6	64	0.456192	4.88737	-3.42135	1.17024e-13	6.18109e-13
LOC_Os03g23960.1	1506	51	544	1.89247	20.2748	-3.42135	7.08366e-106	1.86311e-104
LOC_Os05g25370.1	2541	39	413	0.857717	9.1228	-3.4109	1.46993e-80	2.96066e-79
LOC_Os09g20090.1	1734	7	74	0.225597	2.39533	-3.40841	1.48945e-15	8.50138e-15
LOC_Os12g13570.1	2538	39	411	0.85873	9.08935	-3.4039	4.93388e-80	9.83854e-79
LOC_Os03g21090.1	1497	28	294	1.04525	11.0232	-3.39863	1.28088e-57	1.89699e-56
LOC_Os03g38640.1	1041	18	189	0.966286	10.1905	-3.39863	1.43145e-37	1.4929e-36
LOC_Os01g71040.1	1530	2	21	0.0730504	0.77039	-3.39863	3.4332e-05	0.00010637
LOC_Os05g06140.1	1638	12	126	0.409403	4.31757	-3.39863	1.63825e-25	1.28356e-24
LOC_Os05g33430.1	1368	4	42	0.163402	1.72324	-3.39863	2.55256e-09	1.07424e-08
LOC_Os06g38900.1	2154	2	21	0.0518881	0.547213	-3.39863	3.4332e-05	0.000106352
LOC_Os01g54420.1	2469	48	504	1.08644	11.4576	-3.39863	1.21476e-97	2.94559e-96
LOC_Os05g15040.2	3471	2	21	0.0322002	0.339584	-3.39863	3.4332e-05	0.000106361
LOC_Os01g44260.1	855	22	231	1.43794	15.1645	-3.39863	1.35328e-45	1.64129e-44
LOC_Os03g21730.1	2916	182	1908	3.48793	36.726	-3.39636	0	0
LOC_Os12g40770.1	1272	9	94	0.395402	4.14785	-3.39097	2.47232e-19	1.61123e-18
LOC_Os08g33100.1	405	87	907	12.0046	125.7	-3.38832	6.97534e-174	3.13395e-172
LOC_Os04g53360.1	1884	12	125	0.355946	3.72402	-3.38713	3.00258e-25	2.33625e-24
LOC_Os07g40240.1	309	12	125	2.17023	22.7057	-3.38713	3.00258e-25	2.33676e-24
LOC_Os08g36570.1	1290	16	166	0.693129	7.22272	-3.38135	4.98144e-33	4.70748e-32
LOC_Os06g43220.1	1005	6	62	0.333633	3.46265	-3.37554	3.94706e-13	2.03498e-12
LOC_Os08g41670.1	849	6	62	0.394937	4.09889	-3.37554	3.94706e-13	2.03468e-12
LOC_Os07g40480.1	885	50	516	3.15726	32.7257	-3.37368	2.79296e-99	6.89306e-98
LOC_Os04g52310.1	1095	29	299	1.48002	15.3264	-3.37233	3.5332e-58	5.28046e-57
LOC_Os06g44970.1	1893	4	41	0.118085	1.21567	-3.36386	4.69114e-09	1.94227e-08
LOC_Os04g41820.1	1410	20	205	0.792674	8.16051	-3.36386	2.85128e-40	3.11145e-39
LOC_Os05g39500.1	717	13	133	1.01323	10.4115	-3.36115	1.32294e-26	1.07461e-25
LOC_Os08g20410.1	669	5	51	0.417665	4.27885	-3.3568	5.77348e-11	2.66644e-10
LOC_Os11g47770.1	495	7	71	0.790272	8.05074	-3.3487	9.182e-15	5.08851e-14
LOC_Os05g12320.1	741	53	537	3.99707	40.676	-3.34717	1.56701e-102	3.98759e-101
LOC_Os07g39820.1	1809	15	151	0.463379	4.68512	-3.33782	7.69036e-30	6.74226e-29
LOC_Os03g02400.1	597	20	201	1.87215	18.8975	-3.33543	3.17516e-39	3.39901e-38
LOC_Os11g01330.1	3396	1233	12338	20.2899	203.92	-3.32917	0	0
LOC_Os09g37600.1	1122	167	1671	8.31778	83.5923	-3.3291	0	0
LOC_Os01g01770.1	1005	2	20	0.111211	1.11698	-3.32824	6.33266e-05	0.00019044
LOC_Os05g03884.1	936	10	100	0.597046	5.99662	-3.32824	3.6009e-20	2.42435e-19
LOC_Os05g15040.4	2799	2	20	0.0399311	0.40106	-3.32824	6.33266e-05	0.000190519
LOC_Os07g13170.1	1311	2	20	0.0852533	0.856268	-3.32824	6.33266e-05	0.000190503
LOC_Os03g19770.1	621	2	20	0.179979	1.80768	-3.32824	6.33266e-05	0.000190487
LOC_Os03g10350.2	2175	2	20	0.0513872	0.516123	-3.32824	6.33266e-05	0.000190424
LOC_Os03g15810.1	3009	28	280	0.52002	5.22298	-3.32824	5.94524e-54	8.33235e-53
LOC_Os03g03760.1	1191	2	20	0.093843	0.942542	-3.32824	6.33266e-05	0.000190471
LOC_Os11g16420.1	1158	7	70	0.337811	3.39291	-3.32824	1.67972e-14	9.19839e-14
LOC_Os04g47360.1	2220	9	90	0.226555	2.27548	-3.32824	2.77492e-18	1.74836e-17
LOC_Os09g08710.1	273	2	20	0.409403	4.11197	-3.32824	6.33266e-05	0.000190456
LOC_Os07g01530.1	1419	52	520	2.04788	20.5685	-3.32824	7.78156e-99	1.91134e-97
LOC_Os04g58590.1	3039	2	20	0.0367776	0.369387	-3.32824	6.33266e-05	0.000190408
LOC_Os08g05290.1	3006	32	320	0.594901	5.97508	-3.32824	1.93711e-61	3.00473e-60
LOC_Os10g33720.3	1854	4	40	0.120569	1.21097	-3.32824	8.6049e-09	3.51104e-08
LOC_Os09g37967.1	1053	3	30	0.159212	1.5991	-3.32824	7.2017e-07	2.56879e-06
LOC_Os09g31438.1	1203	6	60	0.278721	2.79942	-3.32824	1.32433e-12	6.64063e-12
LOC_Os05g37160.1	1419	83	827	3.26873	32.7119	-3.32301	5.8926e-156	2.35136e-154
LOC_Os01g12860.1	2919	86	856	1.64645	16.4597	-3.32151	2.68822e-161	1.11211e-159
LOC_Os09g27890.1	1206	29	287	1.3438	13.3573	-3.31323	4.83396e-55	6.88739e-54
LOC_Os05g16640.1	2169	65	643	1.6747	16.6393	-3.31261	2.67448e-121	8.18078e-120
LOC_Os10g28420.1	1458	9	89	0.34496	3.42622	-3.31212	5.06728e-18	3.16665e-17
LOC_Os06g45990.1	1092	27	267	1.38174	13.7237	-3.31212	2.6844e-51	3.60249e-50
LOC_Os11g10510.1	1140	7	69	0.343145	3.39725	-3.30748	3.06912e-14	1.65976e-13
LOC_Os01g04230.1	2094	76	749	2.02825	20.0765	-3.3072	8.39974e-141	2.98784e-139
LOC_Os04g51830.1	1503	20	197	0.743627	7.35682	-3.30643	3.5111e-38	3.70253e-37
LOC_Os05g50160.1	894	12	118	0.750115	7.40845	-3.30399	2.04582e-23	1.51401e-22
LOC_Os10g39740.1	837	125	1229	8.34581	82.4155	-3.30379	1.13506e-229	7.08833e-228
LOC_Os02g54280.1	5718	32	314	0.312745	3.08225	-3.30093	7.08692e-60	1.08527e-58
LOC_Os01g42234.1	1599	15	147	0.524236	5.16002	-3.29909	8.51246e-29	7.30308e-28
LOC_Os05g34780.1	1863	37	362	1.10987	10.9063	-3.2967	1.039e-68	1.77854e-67
LOC_Os01g55190.1	1200	310	3029	14.4366	141.677	-3.29481	0	0
LOC_Os01g66180.1	336	7	68	1.16424	11.3593	-3.28642	5.60084e-14	2.99518e-13
LOC_Os07g30110.1	831	17	165	1.14323	11.1446	-3.28517	4.95034e-32	4.56788e-31
LOC_Os09g29239.1	1086	10	97	0.514581	5.01331	-3.28429	2.18552e-19	1.4282e-18
LOC_Os06g32730.1	1413	10	97	0.395496	3.85312	-3.28429	2.18552e-19	1.42794e-18
LOC_Os08g38170.3	753	3	29	0.222644	2.16165	-3.27933	1.32019e-06	4.61043e-06
LOC_Os01g18450.1	243	3	29	0.68992	6.69845	-3.27933	1.32019e-06	4.60998e-06
LOC_Os12g03440.1	1200	3	29	0.139709	1.35644	-3.27933	1.32019e-06	4.61088e-06
LOC_Os10g28630.1	1008	3	29	0.16632	1.61481	-3.27933	1.32019e-06	4.60954e-06
LOC_Os03g58830.1	798	17	164	1.1905	11.5352	-3.2764	9.00662e-32	8.24741e-31
LOC_Os12g38120.1	693	20	192	1.6128	15.5507	-3.26934	7.0077e-37	7.19192e-36
LOC_Os06g41700.1	783	15	144	1.07057	10.3225	-3.26934	5.13306e-28	4.32351e-27
LOC_Os09g08720.1	975	37	355	2.12071	20.4365	-3.26853	6.8235e-67	1.14093e-65
LOC_Os11g35090.1	1929	45	429	1.30366	12.4827	-3.25929	2.70314e-80	5.41424e-79
LOC_Os12g16410.2	774	2	19	0.144402	1.37783	-3.25424	0.000116389	0.000341686
LOC_Os02g42870.1	903	2	19	0.123773	1.181	-3.25424	0.000116389	0.000341658
LOC_Os01g20900.3	2364	2	19	0.0472788	0.451117	-3.25424	0.000116389	0.000341714
LOC_Os07g14660.1	618	4	38	0.361706	3.45126	-3.25424	2.8776e-08	1.13781e-07
LOC_Os01g41160.1	1140	2	19	0.0980413	0.935473	-3.25424	0.000116389	0.00034163
LOC_Os09g20420.1	1125	2	19	0.0993485	0.947946	-3.25424	0.000116389	0.000341602
LOC_Os05g50380.2	1560	4	38	0.143291	1.36723	-3.25424	2.8776e-08	1.13793e-07
LOC_Os04g55130.1	1308	8	76	0.341795	3.26128	-3.25424	2.37844e-15	1.34541e-14
LOC_Os05g04914.1	2823	11	104	0.217754	2.06778	-3.24732	1.71573e-20	1.16867e-19
LOC_Os01g64640.1	411	162	1531	22.0271	209.082	-3.24672	4.37748e-281	3.46668e-279
LOC_Os03g20450.1	3126	192	1814	3.43239	32.571	-3.2463	0	0
LOC_Os11g13990.1	3375	70	660	1.15907	10.9762	-3.24335	4.44364e-122	1.36503e-120
LOC_Os06g28000.1	1305	65	607	2.78347	26.1072	-3.22949	5.72334e-112	1.5925e-110
LOC_Os04g59160.1	1047	9	84	0.480374	4.50314	-3.2287	1.0136e-16	6.03684e-16
LOC_Os01g38180.1	1554	3	28	0.107883	1.01132	-3.2287	2.41352e-06	8.2597e-06
LOC_Os12g09720.1	777	3	28	0.215767	2.02265	-3.2287	2.41352e-06	8.25891e-06
LOC_Os05g37800.1	1989	19	177	0.53383	4.99483	-3.22599	1.03639e-33	9.96914e-33
LOC_Os01g01170.1	2031	30	279	0.825458	7.7104	-3.22354	3.02074e-52	4.10741e-51
LOC_Os08g45170.1	1302	7	65	0.300449	2.80211	-3.22132	3.37748e-13	1.74581e-12
LOC_Os08g10080.1	882	72	667	4.56192	42.4463	-3.21793	1.85426e-122	5.70089e-121
LOC_Os11g01340.3	1155	28	259	1.35475	12.5864	-3.21576	1.66887e-48	2.1294e-47
LOC_Os01g13610.1	981	4	37	0.227864	2.11697	-3.21576	5.24522e-08	2.03358e-07
LOC_Os06g03030.1	636	4	37	0.351469	3.26533	-3.21576	5.24522e-08	2.0338e-07
LOC_Os01g37090.1	276	4	37	0.809906	7.52446	-3.21576	5.24522e-08	2.03402e-07
LOC_Os07g02200.1	537	91	841	9.47002	87.9031	-3.21448	8.56404e-154	3.36153e-152
LOC_Os01g38359.1	1269	23	212	1.01286	9.37685	-3.21067	6.44966e-40	6.99159e-39
LOC_Os07g38890.1	1326	14	129	0.590022	5.46046	-3.21018	7.65652e-25	5.87745e-24
LOC_Os09g36910.1	588	6	55	0.57024	5.25011	-3.2027	2.6631e-11	1.25519e-10
LOC_Os01g19480.1	1875	65	595	1.9373	17.8114	-3.20069	7.05508e-109	1.90709e-107
LOC_Os09g38400.1	516	237	2168	25.6674	235.826	-3.19971	0	0
LOC_Os11g06880.1	1041	53	483	2.84518	26.0423	-3.19427	1.56001e-88	3.42964e-87
LOC_Os07g48180.1	1137	27	246	1.32705	12.1439	-3.19393	7.35044e-46	8.95397e-45
LOC_Os01g55560.1	765	9	82	0.657453	6.01638	-3.19393	3.33488e-16	1.95043e-15
LOC_Os03g19070.1	645	28	255	2.42595	22.1903	-3.19331	1.78848e-47	2.24702e-46
LOC_Os05g03050.1	1092	10	91	0.511754	4.67737	-3.19217	7.851e-18	4.86659e-17
LOC_Os05g38000.1	1707	186	1691	6.08924	55.6023	-3.19081	2e-305	1.76632e-303
LOC_Os05g12580.1	204	13	118	3.56121	32.4664	-3.18851	1.05048e-22	7.61606e-22
LOC_Os01g57650.1	1458	73	662	2.79801	25.4849	-3.18717	1.81867e-120	5.5069e-119
LOC_Os04g27790.1	1758	91	824	2.89272	26.3082	-3.18501	2.00822e-149	7.64928e-148
LOC_Os03g21970.1	492	30	271	3.40753	30.9163	-3.18157	3.4638e-50	4.54851e-49
LOC_Os09g28930.1	1005	2	18	0.111211	1.00528	-3.17623	0.000213078	0.000607232
LOC_Os08g38760.1	1074	3	27	0.156099	1.41105	-3.17623	4.39954e-06	1.47482e-05
LOC_Os08g44040.1	1821	4	36	0.122754	1.10962	-3.17623	9.53888e-08	3.62224e-07
LOC_Os07g46830.1	891	3	27	0.18816	1.70086	-3.17623	4.39954e-06	1.47496e-05
LOC_Os11g39250.1	3042	2	18	0.0367413	0.332121	-3.17623	0.000213078	0.000607664
LOC_Os12g18374.2	3291	2	18	0.0339614	0.306992	-3.17623	0.000213078	0.00060704
LOC_Os03g38470.1	1104	2	18	0.101238	0.915137	-3.17623	0.000213078	0.00060752
LOC_Os12g33289.1	216	2	18	0.51744	4.67737	-3.17623	0.000213078	0.000607136
LOC_Os12g36100.2	2844	6	54	0.117898	1.06573	-3.17623	4.83094e-11	2.24408e-10
LOC_Os03g03860.1	2742	2	18	0.0407611	0.368458	-3.17623	0.000213078	0.000607328
LOC_Os04g38430.2	1125	2	18	0.0993485	0.898054	-3.17623	0.000213078	0.000607568
LOC_Os05g24970.2	318	2	18	0.351469	3.17708	-3.17623	0.000213078	0.000607424
LOC_Os03g10260.1	636	4	36	0.351469	3.17708	-3.17623	9.53888e-08	3.6211e-07
LOC_Os02g53200.1	1542	2	18	0.0724819	0.655195	-3.17623	0.000213078	0.000607088
LOC_Os04g01610.1	1716	26	234	0.84672	7.65387	-3.17623	1.78405e-43	2.06637e-42
LOC_Os05g09280.1	1407	2	18	0.0794364	0.718061	-3.17623	0.000213078	0.000607616
LOC_Os06g04810.1	2886	4	36	0.0774547	0.700146	-3.17623	9.53888e-08	3.62148e-07
LOC_Os03g24170.1	1143	2	18	0.097784	0.883912	-3.17623	0.000213078	0.000607376
LOC_Os05g13300.1	1791	10	90	0.312024	2.82052	-3.17623	1.42116e-17	8.74165e-17
LOC_Os07g10730.1	786	2	18	0.142197	1.28538	-3.17623	0.000213078	0.000607184
LOC_Os06g28630.1	255	10	90	2.19151	19.81	-3.17623	1.42116e-17	8.74314e-17
LOC_Os08g14460.1	1284	2	18	0.087046	0.786847	-3.17623	0.000213078	0.000607472
LOC_Os11g03070.1	2469	12	108	0.271609	2.45519	-3.17623	7.97738e-21	5.47209e-20
LOC_Os01g36400.1	2385	2	18	0.0468625	0.423611	-3.17623	0.000213078	0.00060728
LOC_Os06g10610.1	417	5	45	0.670066	6.05702	-3.17623	2.12712e-09	8.98342e-09
LOC_Os01g19548.2	1515	4	36	0.147547	1.33374	-3.17623	9.53888e-08	3.62186e-07
LOC_Os07g33360.1	2034	40	358	1.09899	9.87904	-3.1682	1.53569e-65	2.52213e-64
LOC_Os04g55500.1	1953	56	501	1.6024	14.3985	-3.16762	4.70312e-91	1.06316e-89
LOC_Os09g18230.1	2586	126	1127	2.72286	24.4612	-3.1673	1.24479e-202	6.48173e-201
LOC_Os12g29160.1	2373	32	285	0.753592	6.74108	-3.16113	2.18498e-52	2.97436e-51
LOC_Os02g33780.1	951	32	285	1.88041	16.8208	-3.16113	2.18498e-52	2.97549e-51
LOC_Os05g37930.3	840	9	80	0.598752	5.34556	-3.15831	1.09227e-15	6.26715e-15
LOC_Os08g09750.1	1656	8	71	0.269969	2.40647	-3.15605	4.67e-14	2.50818e-13
LOC_Os01g26280.1	1419	8	71	0.315059	2.8084	-3.15605	4.67e-14	2.50856e-13
LOC_Os02g48360.1	1854	113	998	3.40606	30.2137	-3.14902	1.16727e-178	5.37169e-177
LOC_Os11g42060.1	1947	11	97	0.315726	2.79633	-3.14679	1.09727e-18	6.9954e-18
LOC_Os08g42690.1	996	15	132	0.841619	7.4387	-3.14381	6.39678e-25	4.92511e-24
LOC_Os02g20000.1	2175	10	88	0.256936	2.27094	-3.14381	4.64198e-17	2.798e-16
LOC_Os03g57050.1	1161	9	79	0.433206	3.81925	-3.14016	1.97328e-15	1.11991e-14
LOC_Os11g19730.1	2319	17	149	0.409668	3.60635	-3.13801	6.65186e-28	5.5884e-27
LOC_Os06g10230.1	2937	496	4346	9.4376	83.0555	-3.13758	0	0
LOC_Os03g13325.1	657	4	35	0.340235	2.9901	-3.13559	1.73054e-07	6.45311e-07
LOC_Os02g34410.1	1254	16	140	0.713028	6.26633	-3.13559	2.7671e-26	2.22411e-25
LOC_Os02g50820.1	1617	202	1763	6.98112	61.1963	-3.13191	0	0
LOC_Os05g18750.1	798	11	96	0.770324	6.75229	-3.13184	1.97984e-18	1.25267e-17
LOC_Os01g65440.1	726	75	653	5.77309	50.4846	-3.12843	8.90346e-117	2.61893e-115
LOC_Os03g61080.2	2277	48	417	1.17805	10.2791	-3.12525	4.18238e-75	7.80444e-74
LOC_Os06g41560.1	2574	3	26	0.0651323	0.566954	-3.12178	7.99502e-06	2.62086e-05
LOC_Os12g04130.1	2031	3	26	0.0825458	0.718532	-3.12178	7.99502e-06	2.62062e-05
LOC_Os12g06870.1	2877	46	398	0.893515	7.76472	-3.11937	1.25114e-71	2.2329e-70
LOC_Os03g12730.1	3024	80	690	1.4784	12.8071	-3.11483	8.79258e-123	2.71485e-121
LOC_Os09g28370.1	6942	8	69	0.0644005	0.557888	-3.11483	1.52264e-13	7.9955e-13
LOC_Os03g06510.1	8109	375	3231	2.58433	22.3641	-3.11333	0	0
LOC_Os10g22890.1	3186	5	43	0.0877017	0.75754	-3.11064	6.97188e-09	2.86158e-08
LOC_Os04g31050.1	1227	30	258	1.36635	11.8021	-3.11064	7.31994e-47	9.10771e-46
LOC_Os04g37770.1	396	19	163	2.68128	23.1034	-3.10711	4.05886e-30	3.57849e-29
LOC_Os02g51540.1	1563	63	540	2.2525	19.3918	-3.10584	3.39212e-96	8.12148e-95
LOC_Os01g69960.1	567	11	94	1.08416	9.30524	-3.10146	6.4259e-18	3.99697e-17
LOC_Os06g12320.1	1242	203	1729	9.13394	78.1369	-3.09669	3.37274e-303	2.94976e-301
LOC_Os05g44200.1	1098	327	2782	16.6429	142.212	-3.09507	0	0
LOC_Os04g57610.1	2469	6	51	0.135804	1.1594	-3.09377	2.85414e-10	1.26826e-09
LOC_Os08g08020.1	1263	6	51	0.26548	2.26647	-3.09377	2.85414e-10	1.26842e-09
LOC_Os06g42980.1	6015	4	34	0.0371628	0.317268	-3.09377	3.13156e-07	1.14826e-06
LOC_Os01g47180.1	819	6	51	0.409403	3.49518	-3.09377	2.85414e-10	1.26857e-09
LOC_Os06g51320.1	405	8	68	1.10387	9.42403	-3.09377	2.74368e-13	1.4229e-12
LOC_Os12g01370.1	1158	148	1257	7.14228	60.9269	-3.09262	1.15247e-220	6.75235e-219
LOC_Os07g05960.1	4383	37	314	0.471752	4.02106	-3.09148	2.28794e-56	3.33231e-55
LOC_Os03g49750.1	2226	28	237	0.702938	5.97593	-3.0877	7.14362e-43	8.16385e-42
LOC_Os02g06670.1	786	11	93	0.782085	6.64115	-3.08603	1.15586e-17	7.13289e-17
LOC_Os09g34180.1	2367	66	557	1.55822	13.2081	-3.08345	1.74985e-98	4.28054e-97
LOC_Os12g32620.1	588	143	1205	13.5907	115.025	-3.08125	7.4291e-211	4.08691e-209
LOC_Os01g16450.1	975	68	571	3.89752	32.8711	-3.07619	1.09574e-100	2.73807e-99
LOC_Os02g42650.1	819	39	327	2.66112	22.4102	-3.07405	2.54522e-58	3.8118e-57
LOC_Os04g35430.1	4308	23	192	0.298357	2.50154	-3.06771	8.38918e-35	8.2502e-34
LOC_Os12g42250.1	633	30	250	2.64851	22.1676	-3.0652	7.87724e-45	9.39247e-44
LOC_Os09g31080.1	453	153	1275	18.8746	157.977	-3.0652	7.36778e-222	4.3665e-220
LOC_Os02g27800.1	651	3	25	0.257528	2.15547	-3.0652	1.44811e-05	4.63943e-05
LOC_Os12g01830.1	708	21	174	1.65756	13.7943	-3.05693	1.42509e-31	1.301e-30
LOC_Os10g07556.1	2064	83	687	2.24725	18.6823	-3.05543	5.33772e-120	1.60814e-118
LOC_Os05g28770.1	1188	4	33	0.18816	1.55912	-3.0507	5.65174e-07	2.03141e-06
LOC_Os09g15700.1	2904	4	33	0.0769746	0.637823	-3.0507	5.65174e-07	2.03121e-06
LOC_Os01g19990.1	732	4	33	0.305374	2.53038	-3.0507	5.65174e-07	2.03162e-06
LOC_Os03g61670.1	1329	47	387	1.97632	16.3444	-3.04791	3.6365e-68	6.18961e-67
LOC_Os01g12650.1	840	456	3753	30.3368	250.774	-3.04725	0	0
LOC_Os01g38229.2	1959	173	1422	4.9351	40.7425	-3.04539	1.2001e-245	8.15908e-244
LOC_Os01g62990.1	1641	19	156	0.647037	5.33579	-3.04378	2.42968e-28	2.06239e-27
LOC_Os03g19780.1	618	34	279	3.0745	25.3395	-3.04297	1.65795e-49	2.14741e-48
LOC_Os02g16060.1	2532	5	41	0.110355	0.908872	-3.04193	2.26552e-08	9.01231e-08
LOC_Os08g39240.1	2151	6	49	0.155882	1.27861	-3.03606	9.242e-10	3.99301e-09
LOC_Os01g74140.1	1233	6	49	0.271939	2.23057	-3.03606	9.242e-10	3.99253e-09
LOC_Os07g46930.1	897	13	106	0.809906	6.63279	-3.03379	1.21695e-19	8.01508e-19
LOC_Os04g54940.1	810	27	220	1.86278	15.2448	-3.03278	3.1065e-39	3.32649e-38
LOC_Os09g30190.1	3348	14	114	0.233683	1.91118	-3.03184	5.21568e-21	3.59687e-20
LOC_Os11g07460.1	1443	21	171	0.813274	6.65139	-3.03184	8.17194e-31	7.31213e-30
LOC_Os04g54620.1	249	49	399	10.9972	89.9407	-3.03184	7.18068e-70	1.24755e-68
LOC_Os04g36770.1	579	14	114	1.35124	11.0512	-3.03184	5.21568e-21	3.59618e-20
LOC_Os02g42560.1	1833	62	504	1.89022	15.433	-3.02939	9.38934e-88	2.03688e-86
LOC_Os10g40614.1	504	16	130	1.77408	14.4776	-3.02868	9.6462e-24	7.19333e-23
LOC_Os05g31040.1	1566	101	820	3.60424	29.3903	-3.02758	1.30836e-141	4.68163e-140
LOC_Os01g73790.1	1197	233	1887	10.8779	88.4831	-3.024	0	0
LOC_Os04g40490.1	1665	11	89	0.369201	3.00026	-3.02261	1.19681e-16	7.11276e-16
LOC_Os06g01490.1	1782	94	760	2.94784	23.938	-3.02157	4.03264e-131	1.33188e-129
LOC_Os03g33650.1	3147	12	97	0.213093	1.73005	-3.02126	5.09684e-18	3.18402e-17
LOC_Os04g35210.1	2682	15	121	0.312548	2.53227	-3.01828	4.00738e-22	2.85767e-21
LOC_Os08g33660.1	1074	77	619	4.00655	32.3496	-3.01332	7.89218e-107	2.10029e-105
LOC_Os04g48416.1	2331	502	4028	12.035	96.9906	-3.01061	0	0
LOC_Os11g09478.1	1374	5	40	0.203361	1.63401	-3.00631	4.06978e-08	1.59087e-07
LOC_Os01g49020.1	246	4	32	0.908675	7.30126	-3.00631	1.01714e-06	3.58092e-06
LOC_Os05g41080.2	495	4	32	0.451584	3.6285	-3.00631	1.01714e-06	3.58057e-06
LOC_Os06g11510.1	546	6	48	0.614105	4.93436	-3.00631	1.65814e-09	7.05571e-09
LOC_Os01g04080.1	726	4	32	0.307898	2.47398	-3.00631	1.01714e-06	3.58127e-06
LOC_Os05g02210.1	1986	6	48	0.168832	1.35658	-3.00631	1.65814e-09	7.05654e-09
LOC_Os08g17160.1	582	68	543	6.52935	52.3672	-3.00365	1.26108e-93	2.94495e-92
LOC_Os11g03160.1	1929	43	343	1.24572	9.98032	-3.00211	1.02651e-59	1.56862e-58
LOC_Os11g04070.1	963	37	293	2.14713	17.0775	-2.99161	4.57586e-51	6.09996e-50
LOC_Os02g38470.1	3147	21	166	0.372912	2.9607	-2.98903	1.48265e-29	1.29201e-28
LOC_Os09g28660.1	936	16	126	0.955274	7.55575	-2.98359	9.81108e-23	7.11456e-22
LOC_Os08g39390.1	1317	7	55	0.297027	2.34401	-2.98031	1.22425e-10	5.55795e-10
LOC_Os08g36820.1	1197	13	102	0.606922	4.78287	-2.97829	1.24031e-18	7.89614e-18
LOC_Os04g28820.1	5307	112	878	1.17938	9.28599	-2.97703	5.52342e-149	2.0906e-147
LOC_Os06g44810.1	1446	12	94	0.463764	3.64873	-2.97593	2.90456e-17	1.76641e-16
LOC_Os11g13750.1	462	26	203	3.14496	24.6625	-2.9712	1.30239e-35	1.30358e-34
LOC_Os11g19490.1	897	10	78	0.623005	4.88073	-2.96978	1.61003e-14	8.82213e-14
LOC_Os04g52590.1	2793	30	234	0.600253	4.70249	-2.96978	8.40228e-41	9.2672e-40
LOC_Os03g57780.1	2520	322	2507	7.14067	55.8388	-2.96714	0	0
LOC_Os01g12460.1	768	9	70	0.654885	5.11587	-2.96567	3.81654e-13	1.96966e-12
LOC_Os07g37110.1	1257	26	202	1.1559	9.01984	-2.96408	2.317e-35	2.30631e-34
LOC_Os01g42040.1	1671	21	163	0.702307	5.47512	-2.96272	8.373e-29	7.18515e-28
LOC_Os01g43050.1	2514	128	993	2.8453	22.17	-2.96196	2.09816e-167	9.03262e-166
LOC_Os02g27810.1	519	4	31	0.430702	3.35256	-2.9605	1.82512e-06	6.30896e-06
LOC_Os10g19200.1	303	4	31	0.737736	5.74251	-2.9605	1.82512e-06	6.30957e-06
LOC_Os03g04310.1	1065	7	54	0.36731	2.84595	-2.95384	2.1864e-10	9.79395e-10
LOC_Os03g58350.1	594	45	347	4.2336	32.7888	-2.95325	1.99356e-59	3.03097e-58
LOC_Os06g49770.1	564	44	339	4.35971	33.7368	-2.95202	4.53716e-58	6.76687e-57
LOC_Os01g55350.1	2775	37	285	0.745114	5.76454	-2.95167	4.58654e-49	5.90449e-48
LOC_Os08g34380.1	2037	13	100	0.356645	2.75544	-2.94972	3.93506e-18	2.46895e-17
LOC_Os04g51110.2	1425	16	123	0.627464	4.84477	-2.94882	5.53794e-22	3.93509e-21
LOC_Os08g03002.1	1458	16	123	0.613262	4.73511	-2.94882	5.53794e-22	3.93587e-21
LOC_Os05g43576.1	1155	19	146	0.919296	7.09502	-2.9482	7.92834e-26	6.27459e-25
LOC_Os06g11840.1	1503	3	23	0.111544	0.858918	-2.94491	4.6996e-05	0.000143619
LOC_Os02g48730.1	1134	96	736	4.73088	36.429	-2.94491	8.0432e-124	2.49845e-122
LOC_Os11g27570.1	1296	6	46	0.25872	1.99221	-2.94491	5.30384e-09	2.18815e-08
LOC_Os04g02550.1	444	3	23	0.377591	2.90755	-2.94491	4.6996e-05	0.000143631
LOC_Os05g34980.1	1491	119	911	4.46019	34.2944	-2.9428	9.98156e-153	3.88828e-151
LOC_Os05g46950.1	573	17	130	1.65798	12.7342	-2.94121	4.24404e-23	3.11584e-22
LOC_Os02g36264.1	2466	8	61	0.181293	1.38842	-2.93705	1.6221e-11	7.72015e-11
LOC_Os02g02640.1	4425	13	99	0.164178	1.25575	-2.93522	6.9977e-18	4.34588e-17
LOC_Os03g43980.1	534	5	38	0.523254	3.99416	-2.93231	1.30361e-07	4.89914e-07
LOC_Os02g07190.1	2889	135	1026	2.61138	19.9335	-2.93231	3.72206e-171	1.64158e-169
LOC_Os07g37454.1	720	5	38	0.38808	2.96233	-2.93231	1.30361e-07	4.89812e-07
LOC_Os03g24650.1	972	5	38	0.287467	2.19432	-2.93231	1.30361e-07	4.89761e-07
LOC_Os12g06480.1	2187	10	76	0.255526	1.95051	-2.93231	5.1071e-14	2.73805e-13
LOC_Os01g63840.1	1374	5	38	0.203361	1.55231	-2.93231	1.30361e-07	4.89863e-07
LOC_Os06g03970.1	3000	1049	7971	19.5406	149.133	-2.93205	0	0
LOC_Os04g39610.1	2223	37	281	0.930135	7.09495	-2.93128	4.54888e-48	5.7593e-47
LOC_Os11g04570.1	2565	7	53	0.152509	1.15977	-2.92687	3.89716e-10	1.71944e-09
LOC_Os03g13570.1	1017	88	664	4.83555	36.6463	-2.92192	5.35766e-111	1.47256e-109
LOC_Os01g18050.1	1344	2085	15647	86.6943	653.453	-2.91407	0	0
LOC_Os02g51660.1	1335	4	30	0.167441	1.26131	-2.9132	3.26468e-06	1.1081e-05
LOC_Os02g43930.3	1263	4	30	0.176987	1.33322	-2.9132	3.26468e-06	1.108e-05
LOC_Os02g51810.1	1842	8	60	0.242708	1.82829	-2.9132	2.88618e-11	1.35643e-10
LOC_Os06g24180.1	1590	4	30	0.140588	1.05903	-2.9132	3.26468e-06	1.10789e-05
LOC_Os02g55570.1	1500	35	262	1.30395	9.80376	-2.91045	1.31564e-44	1.56457e-43
LOC_Os07g03140.1	1611	28	209	0.971284	7.28171	-2.90631	7.69188e-36	7.73762e-35
LOC_Os12g34350.2	1359	13	97	0.534574	4.00622	-2.90578	2.20552e-17	1.34675e-16
LOC_Os07g32660.1	1641	62	462	2.11138	15.8021	-2.90386	2.90806e-77	5.60653e-76
LOC_Os05g03060.1	1842	54	402	1.63828	12.2495	-2.90247	2.0709e-67	3.48207e-66
LOC_Os01g36720.1	1458	26	193	0.996551	7.42989	-2.89832	4.03268e-33	3.81991e-32
LOC_Os01g48040.1	2319	5	37	0.120491	0.895537	-2.89383	2.32392e-07	8.59466e-07
LOC_Os02g41460.1	630	13	96	1.15315	8.5529	-2.89083	3.90876e-17	2.36158e-16
LOC_Os09g12720.1	1599	16	118	0.559185	4.14206	-2.88895	9.73216e-21	6.6669e-20
LOC_Os03g24410.1	2274	8	59	0.1966	1.45628	-2.88895	5.12608e-11	2.37873e-10
LOC_Os01g06150.1	726	11	81	0.84672	6.26226	-2.88673	1.21137e-14	6.68441e-14
LOC_Os01g15039.1	1836	17	125	0.51744	3.82138	-2.88463	7.43536e-22	5.26362e-21
LOC_Os10g01340.1	528	3	22	0.31752	2.33868	-2.88078	8.41604e-05	0.000250107
LOC_Os01g70890.1	534	6	44	0.627905	4.62481	-2.88078	1.68137e-08	6.7414e-08
LOC_Os01g01940.1	711	6	44	0.471591	3.47349	-2.88078	1.68137e-08	6.74065e-08
LOC_Os02g16500.1	222	51	374	12.8381	94.5587	-2.88078	2.35372e-62	3.70033e-61
LOC_Os07g02810.1	1638	163	1192	5.56106	40.8456	-2.87675	1.0873e-194	5.3965e-193
LOC_Os10g06740.1	3468	16	117	0.257825	1.89361	-2.87667	1.72166e-20	1.17249e-19
LOC_Os02g15820.1	2529	13	95	0.287262	2.10842	-2.87572	6.91928e-17	4.14019e-16
LOC_Os06g49100.1	1617	105	766	3.6288	26.589	-2.87326	1.32488e-125	4.19136e-124
LOC_Os01g49024.1	1116	14	102	0.701048	5.13001	-2.87138	5.25052e-18	3.27946e-17
LOC_Os01g09860.1	3201	507	3685	8.85128	64.6152	-2.86791	0	0
LOC_Os11g01830.1	1107	38	276	1.91831	13.9941	-2.8669	3.30888e-46	4.06093e-45
LOC_Os12g42990.1	1233	4	29	0.181293	1.32013	-2.86429	5.82034e-06	1.93348e-05
LOC_Os02g35660.1	1575	12	87	0.425779	3.10043	-2.86429	1.61733e-15	9.2167e-15
LOC_Os01g43510.1	819	4	29	0.272935	1.98745	-2.86429	5.82034e-06	1.9333e-05
LOC_Os02g51950.1	333	24	174	4.02764	29.3284	-2.86429	1.16838e-29	1.01913e-28
LOC_Os05g16000.1	1611	4	29	0.138755	1.01038	-2.86429	5.82034e-06	1.93312e-05
LOC_Os01g70390.1	1467	97	701	3.69509	26.8207	-2.85967	1.55423e-114	4.46598e-113
LOC_Os02g35000.1	1134	37	267	1.82336	13.2154	-2.85755	1.32631e-44	1.57674e-43
LOC_Os04g59320.1	2022	130	937	3.59291	26.01	-2.85585	2.78052e-152	1.0727e-150
LOC_Os08g38790.1	1167	5	36	0.239432	1.73147	-2.8543	4.13118e-07	1.50135e-06
LOC_Os11g05800.1	654	5	36	0.427244	3.08964	-2.8543	4.13118e-07	1.5015e-06
LOC_Os03g01980.1	1056	46	331	2.43432	17.5933	-2.85343	7.7244e-55	1.09753e-53
LOC_Os03g42040.1	3549	46	331	0.724329	5.23485	-2.85343	7.7244e-55	1.0971e-53
LOC_Os10g39850.1	1773	21	151	0.661903	4.78025	-2.85239	7.99518e-26	6.32609e-25
LOC_Os10g33900.1	615	100	719	9.08675	65.62	-2.8523	4.05612e-117	1.19602e-115
LOC_Os02g44310.1	402	16	115	2.22422	16.0566	-2.8518	5.37206e-20	3.58864e-19
LOC_Os02g02450.1	2052	16	115	0.435739	3.1456	-2.8518	5.37206e-20	3.58931e-19
LOC_Os06g15620.1	333	70	503	11.7473	84.7825	-2.85144	2.00052e-82	4.1262e-81
LOC_Os01g60900.1	417	17	122	2.27823	16.4213	-2.84958	4.09904e-21	2.8344e-20
LOC_Os11g13930.1	1254	12	86	0.534771	3.84932	-2.84761	2.8576e-15	1.61038e-14
LOC_Os12g44090.1	1887	157	1125	4.64956	33.4629	-2.8474	6.61312e-182	3.12717e-180
LOC_Os01g04160.1	2658	96	686	2.01837	14.4861	-2.84341	1.834e-111	5.06394e-110
LOC_Os06g45670.1	483	46	328	5.32224	38.1162	-2.8403	4.21588e-54	5.92476e-53
LOC_Os02g48830.1	1770	146	1041	4.6096	33.0111	-2.84024	5.07928e-168	2.1945e-166
LOC_Os12g39100.1	600	8	57	0.745114	5.3322	-2.8392	1.60797e-10	7.24794e-10
LOC_Os09g19710.1	864	17	121	1.09956	7.86057	-2.83771	7.22744e-21	4.96618e-20
LOC_Os05g46580.1	1068	320	2277	16.7441	119.667	-2.8373	0	0
LOC_Os02g57770.1	984	26	185	1.4766	10.5526	-2.83725	3.79912e-31	3.43006e-30
LOC_Os04g30790.1	924	9	64	0.54432	3.88768	-2.83638	1.19433e-11	5.72201e-11
LOC_Os04g35420.1	3525	104	735	1.64876	11.7034	-2.82747	1.32547e-118	3.96025e-117
LOC_Os01g11710.1	1137	171	1207	8.40465	59.584	-2.82567	1.79235e-193	8.8471e-192
LOC_Os02g36500.1	933	85	598	5.09121	35.9751	-2.82092	1.37204e-96	3.30032e-95
LOC_Os12g10670.1	3525	71	499	1.1256	7.94555	-2.81946	7.75096e-81	1.56905e-79
LOC_Os01g56090.1	459	3	21	0.365252	2.56797	-2.81366	0.000150057	0.000435031
LOC_Os03g07790.1	753	40	280	2.96858	20.8711	-2.81366	5.67744e-46	6.9371e-45
LOC_Os05g37930.1	1107	24	168	1.21157	8.51813	-2.81366	3.48632e-28	2.94336e-27
LOC_Os03g52300.1	885	6	42	0.378871	2.66372	-2.81366	5.27868e-08	2.04589e-07
LOC_Os03g49050.1	1032	3	21	0.162452	1.14215	-2.81366	0.000150057	0.000434961
LOC_Os01g22710.1	1626	4	28	0.137475	0.966541	-2.81366	1.03402e-05	3.35816e-05
LOC_Os06g21340.1	813	4	28	0.27495	1.93308	-2.81366	1.03402e-05	3.35786e-05
LOC_Os04g09390.1	684	5	35	0.408505	2.87207	-2.81366	7.32242e-07	2.61004e-06
LOC_Os01g74550.1	2868	17	119	0.331248	2.3289	-2.81366	2.24034e-20	1.51969e-19
LOC_Os10g36420.1	942	3	21	0.177973	1.25127	-2.81366	0.000150057	0.000434926
LOC_Os08g01630.1	1992	7	49	0.196378	1.38067	-2.81366	3.85354e-09	1.60285e-08
LOC_Os07g40780.1	1272	6	42	0.263602	1.8533	-2.81366	5.27868e-08	2.04611e-07
LOC_Os06g21360.1	1587	17	119	0.598626	4.20875	-2.81366	2.24034e-20	1.51941e-19
LOC_Os01g67410.1	2088	4	28	0.107057	0.75268	-2.81366	1.03402e-05	3.35755e-05
LOC_Os05g10900.1	1662	6	42	0.201746	1.41841	-2.81366	5.27868e-08	2.04567e-07
LOC_Os10g28690.1	543	3	21	0.308749	2.17071	-2.81366	0.000150057	0.000434996
LOC_Os01g72700.1	3042	242	1692	4.4457	31.2193	-2.81196	4.58106e-269	3.47514e-267
LOC_Os08g41290.1	792	113	789	7.97328	55.9158	-2.81001	2.28888e-126	7.27937e-125
LOC_Os02g09930.1	1566	67	466	2.39093	16.7023	-2.8044	3.4894e-75	6.53161e-74
LOC_Os09g29360.1	1056	22	153	1.16424	8.13224	-2.80426	1.03653e-25	8.16553e-25
LOC_Os01g16650.1	576	239	1662	23.1878	161.954	-2.80415	1.49013e-263	1.10481e-261
LOC_Os04g38740.1	1038	13	90	0.69989	4.86662	-2.79772	1.18076e-15	6.76412e-15
LOC_Os06g14620.1	1020	90	623	4.9309	34.2823	-2.79754	1.09925e-99	2.71855e-98
LOC_Os11g39230.1	2286	12	83	0.293352	2.03791	-2.79638	1.56343e-14	8.57328e-14
LOC_Os07g46320.1	801	10	69	0.697672	4.83503	-2.7929	2.77026e-12	1.36554e-11
LOC_Os12g42840.1	879	9	62	0.572186	3.959	-2.79058	3.71248e-11	1.73437e-10
LOC_Os11g07510.1	1077	9	62	0.466993	3.23116	-2.79058	3.71248e-11	1.73414e-10
LOC_Os11g25920.1	750	9	62	0.670602	4.63995	-2.79058	3.71248e-11	1.73392e-10
LOC_Os01g11210.1	870	26	179	1.67008	11.5483	-2.78968	1.11823e-29	9.76098e-29
LOC_Os02g04540.1	2085	32	220	0.857685	5.92242	-2.78767	4.1509e-36	4.20375e-35
LOC_Os03g11680.1	894	8	55	0.500076	3.45309	-2.78767	5.0044e-10	2.19132e-09
LOC_Os05g03210.1	1416	13	89	0.513055	3.52784	-2.7816	2.07446e-15	1.17641e-14
LOC_Os03g62740.1	1104	140	958	7.08668	48.7056	-2.78091	2.23906e-151	8.59212e-150
LOC_Os05g08230.1	1731	6	41	0.193704	1.32944	-2.7789	9.3168e-08	3.53977e-07
LOC_Os05g48150.1	1362	46	314	1.8874	12.94	-2.77737	1.10886e-50	1.46895e-49
LOC_Os01g55150.1	798	62	423	4.34183	29.7523	-2.77663	1.07589e-67	1.81837e-66
LOC_Os09g37710.1	2529	22	150	0.486136	3.32909	-2.77569	5.5958e-25	4.31302e-24
LOC_Os07g08500.1	1134	68	463	3.35104	22.9166	-2.77371	7.38814e-74	1.35894e-72
LOC_Os06g34780.1	696	5	34	0.401462	2.7419	-2.77184	1.29388e-06	4.5238e-06
LOC_Os06g42754.1	663	5	34	0.421444	2.87838	-2.77184	1.29388e-06	4.52336e-06
LOC_Os01g51260.1	924	9	61	0.54432	3.70545	-2.76712	6.52718e-11	3.00375e-10
LOC_Os01g40820.1	1881	34	230	1.01012	6.86312	-2.76433	2.33486e-37	2.42386e-36
LOC_Os01g72710.1	1170	28	189	1.33738	9.0669	-2.7612	6.25528e-31	5.61806e-30
LOC_Os04g46730.1	633	4	27	0.353134	2.3941	-2.7612	1.83016e-05	5.79899e-05
LOC_Os01g46950.1	945	105	708	6.20928	42.0518	-2.75967	1.96122e-111	5.41108e-110
LOC_Os06g42020.1	1584	42	283	1.48176	10.028	-2.75865	1.62982e-45	1.9727e-44
LOC_Os04g32540.1	1413	49	330	1.93793	13.1085	-2.75792	8.51848e-53	1.16843e-51
LOC_Os04g58960.1	3174	158	1061	2.78185	18.7625	-2.75374	1.02985e-165	4.39675e-164
LOC_Os09g28470.1	1533	7	47	0.255176	1.72083	-2.75354	1.19558e-08	4.84213e-08
LOC_Os05g34260.1	1668	40	268	1.34013	9.01823	-2.75047	4.72538e-43	5.43298e-42
LOC_Os12g41180.1	1776	119	794	3.74445	25.0934	-2.74449	5.04334e-124	1.57475e-122
LOC_Os06g17600.1	609	3	20	0.275288	1.8433	-2.74327	0.000266288	0.000748452
LOC_Os02g19990.2	1350	12	80	0.496743	3.32613	-2.74327	8.44462e-14	4.48666e-13
LOC_Os03g50364.1	606	6	40	0.553302	3.70484	-2.74327	1.6399e-07	6.12209e-07
LOC_Os06g09420.1	714	18	120	1.40883	9.43334	-2.74327	4.97276e-20	3.33055e-19
LOC_Os09g29470.2	1683	3	20	0.0996141	0.667004	-2.74327	0.000266288	0.000748394
LOC_Os03g13530.1	357	6	40	0.939219	6.2889	-2.74327	1.6399e-07	6.12146e-07
LOC_Os01g68570.1	423	31	206	4.09548	27.3344	-2.73861	2.6879e-33	2.55752e-32
LOC_Os08g37390.1	1152	45	299	2.18295	14.568	-2.73846	1.23984e-47	1.56153e-46
LOC_Os03g59100.1	1632	11	73	0.376666	2.51065	-2.7367	1.12197e-12	5.65033e-12
LOC_Os02g52280.1	3114	441	2925	7.91414	52.7218	-2.73589	0	0
LOC_Os09g07290.1	1071	8	53	0.417431	2.7776	-2.73423	1.54448e-09	6.58606e-09
LOC_Os05g24520.1	1497	8	53	0.298643	1.98718	-2.73423	1.54448e-09	6.58684e-09
LOC_Os04g53210.1	1104	29	192	1.46796	9.76146	-2.73329	4.49784e-31	4.05278e-30
LOC_Os02g43290.1	1098	26	172	1.32329	8.79243	-2.73213	5.60484e-28	4.71537e-27
LOC_Os02g30240.1	654	23	152	1.96532	13.0451	-2.73067	7.03028e-25	5.40478e-24
LOC_Os12g01360.1	3390	1222	8072	20.1444	133.649	-2.72999	0	0
LOC_Os05g43940.1	1113	5	33	0.251049	1.66418	-2.72877	2.2789e-06	7.81012e-06
LOC_Os07g45180.1	2793	15	99	0.300126	1.98951	-2.72877	1.12184e-16	6.67383e-16
LOC_Os03g09930.1	1971	281	1854	7.96716	52.7966	-2.72831	2.79368e-285	2.26213e-283
LOC_Os02g49770.1	1527	137	903	5.01378	33.1918	-2.72686	7.80768e-140	2.75009e-138
LOC_Os09g25640.1	1611	7	46	0.242821	1.60267	-2.72251	2.09822e-08	8.35878e-08
LOC_Os05g11720.1	507	7	46	0.771568	5.09252	-2.72251	2.09822e-08	8.35786e-08
LOC_Os12g02840.1	2520	16	105	0.354816	2.33868	-2.72055	1.49114e-17	9.16588e-17
LOC_Os03g61040.1	1482	41	269	1.54604	10.1879	-2.72022	1.03261e-42	1.17635e-41
LOC_Os11g12620.1	3186	66	433	1.15766	7.62825	-2.72014	8.97222e-68	1.51996e-66
LOC_Os03g18220.1	1818	85	557	2.61282	17.1967	-2.71845	1.21293e-86	2.59842e-85
LOC_Os03g06980.1	930	115	752	6.91033	45.3855	-2.71541	3.17046e-116	9.2653e-115
LOC_Os03g55120.1	498	104	680	11.6705	76.6412	-2.71526	2.92522e-105	7.638e-104
LOC_Os03g15190.1	582	13	85	1.24826	8.19745	-2.71526	1.94945e-14	1.06496e-13
LOC_Os05g02040.1	2856	106	692	2.07411	13.5997	-2.71302	5.42706e-107	1.44854e-105
LOC_Os01g50940.1	1422	23	150	0.903883	5.92072	-2.71156	2.13746e-24	1.62043e-23
LOC_Os02g03060.1	1131	23	150	1.13645	7.44408	-2.71156	2.13746e-24	1.62009e-23
LOC_Os11g01610.1	663	23	150	1.93864	12.6987	-2.71156	2.13746e-24	1.61975e-23
LOC_Os12g41290.1	3168	60	391	1.0584	6.92746	-2.71044	3.9687e-61	6.12963e-60
LOC_Os06g18930.1	2862	31	202	0.605307	3.96154	-2.71032	2.4815e-32	2.30929e-31
LOC_Os02g10490.1	3009	99	645	1.83864	12.0315	-2.71011	9.93622e-100	2.45901e-98
LOC_Os02g36590.3	1968	8	52	0.227169	1.48307	-2.70675	2.7043e-09	1.13558e-08
LOC_Os12g36100.1	2865	14	91	0.273078	1.78279	-2.70675	2.5779e-15	1.45686e-14
LOC_Os03g19452.1	1029	6	39	0.325852	2.12732	-2.70675	2.87822e-07	1.05741e-06
LOC_Os09g25440.1	1278	4	26	0.174909	1.14189	-2.70675	3.22646e-05	0.000100206
LOC_Os10g20770.1	2184	4	26	0.102351	0.668195	-2.70675	3.22646e-05	0.000100215
LOC_Os04g40370.1	1560	4	26	0.143291	0.935473	-2.70675	3.22646e-05	0.000100197
LOC_Os02g09740.1	2157	8	52	0.207264	1.35312	-2.70675	2.7043e-09	1.13545e-08
LOC_Os06g01780.1	822	15	97	1.01977	6.62342	-2.69933	3.4151e-16	1.99637e-15
LOC_Os09g27060.1	2538	100	646	2.20187	14.2864	-2.69784	2.1428e-99	5.29208e-98
LOC_Os08g44840.1	1338	327	2111	13.6576	88.5553	-2.69687	0	0
LOC_Os01g66760.1	921	11	71	0.667447	4.32694	-2.69662	3.42576e-12	1.68083e-11
LOC_Os07g46130.1	2478	9	58	0.202967	1.31374	-2.69436	3.5057e-10	1.55128e-09
LOC_Os04g43300.1	1890	160	1031	4.73088	30.6182	-2.69421	2.46244e-157	9.86976e-156
LOC_Os02g21810.1	1515	16	103	0.590189	3.81599	-2.69281	4.53144e-17	2.73229e-16
LOC_Os02g11040.1	1140	16	103	0.78433	5.07125	-2.69281	4.53144e-17	2.73183e-16
LOC_Os01g60670.1	2844	177	1139	3.47798	22.479	-2.69225	1.74331e-173	7.80333e-172
LOC_Os05g03440.1	1158	50	321	2.41293	15.5589	-2.68888	4.75912e-50	6.22904e-49
LOC_Os06g35940.1	522	24	154	2.56936	16.559	-2.68813	8.67724e-25	6.65249e-24
LOC_Os04g02520.1	3474	34	218	0.546932	3.52216	-2.68703	1.83652e-34	1.79385e-33
LOC_Os01g36294.1	1089	87	557	4.46452	28.7085	-2.6849	1.69793e-85	3.61167e-84
LOC_Os08g15530.1	615	5	32	0.454338	2.9205	-2.68438	4.00012e-06	1.34644e-05
LOC_Os04g35500.1	855	5	32	0.326804	2.10071	-2.68438	4.00012e-06	1.34631e-05
LOC_Os08g10130.1	594	10	64	0.9408	6.0475	-2.68438	4.56608e-11	2.12324e-10
LOC_Os02g51680.1	1104	18	115	0.911145	5.84671	-2.68187	8.01154e-19	5.13391e-18
LOC_Os04g33520.1	1068	13	83	0.68023	4.36204	-2.68091	5.92454e-14	3.165e-13
LOC_Os06g20970.1	669	8	51	0.668263	4.27885	-2.67873	4.72416e-09	1.95482e-08
LOC_Os10g07210.1	594	127	808	11.9482	76.3497	-2.67583	8.77442e-123	2.71157e-121
LOC_Os03g36960.1	348	14	89	2.24819	14.3547	-2.67469	7.81972e-15	4.34291e-14
LOC_Os12g12470.1	1038	252	1599	13.5671	86.4637	-2.67198	8.7849e-241	5.84034e-239
LOC_Os09g02250.1	2385	6	38	0.140588	0.894289	-2.66927	5.03654e-07	1.81591e-06
LOC_Os08g33800.1	1110	6	38	0.302073	1.92151	-2.66927	5.03654e-07	1.81572e-06
LOC_Os04g53350.1	2091	975	6164	26.0576	165.459	-2.6667	0	0
LOC_Os06g20050.1	3714	16	101	0.240748	1.52638	-2.66452	1.37027e-16	8.1182e-16
LOC_Os12g09300.1	1407	74	466	2.93915	18.5898	-2.66104	4.05144e-71	7.17021e-70
LOC_Os10g36650.1	1134	631	3968	31.0957	196.4	-2.65901	0	0
LOC_Os07g31430.1	984	14	88	0.795091	5.01961	-2.65838	1.35901e-14	7.47852e-14
LOC_Os06g45590.1	1248	14	88	0.626899	3.95777	-2.65838	1.35901e-14	7.47738e-14
LOC_Os01g71256.1	2019	7	44	0.193752	1.2232	-2.65838	6.41238e-08	2.46356e-07
LOC_Os01g22230.1	1074	60	377	3.12199	19.7024	-2.65784	8.90482e-58	1.32153e-56
LOC_Os03g32050.1	1008	18	113	0.99792	6.29217	-2.65656	2.41662e-18	1.52635e-17
LOC_Os01g68589.1	312	67	420	12.0006	75.5575	-2.65446	4.31272e-64	6.94371e-63
LOC_Os09g17850.1	1401	83	520	3.31073	20.8328	-2.65364	6.31662e-79	1.24511e-77
LOC_Os11g04060.1	864	4	25	0.25872	1.62409	-2.65016	5.66404e-05	0.000171737
LOC_Os02g47060.1	1521	8	50	0.29393	1.84512	-2.65016	8.2329e-09	3.36345e-08
LOC_Os10g03100.1	2502	4	25	0.0893422	0.560835	-2.65016	5.66404e-05	0.000171752
LOC_Os11g36030.1	1218	72	450	3.30346	20.7371	-2.65016	1.97444e-68	3.3702e-67
LOC_Os11g27400.1	1356	112	699	4.61575	28.9334	-2.6481	2.93302e-105	7.65282e-104
LOC_Os12g41060.1	972	147	917	8.45152	52.9524	-2.64741	1.72808e-137	5.98154e-136
LOC_Os12g39210.1	1158	40	249	1.93035	12.0691	-2.64438	1.72366e-38	1.82726e-37
LOC_Os04g58840.1	1473	94	585	3.56623	22.2913	-2.64401	3.15036e-88	6.88816e-87
LOC_Os02g44680.1	1617	28	174	0.96768	6.03979	-2.6419	2.53684e-27	2.10477e-26
LOC_Os09g38784.1	1650	33	205	1.11767	6.97353	-2.64139	6.41484e-32	5.89959e-31
LOC_Os02g12890.1	1647	34	211	1.15364	7.19071	-2.63994	8.62948e-33	8.11446e-32
LOC_Os05g43880.1	1065	5	31	0.262364	1.63378	-2.63858	6.99618e-06	2.30982e-05
LOC_Os01g08710.2	843	5	31	0.331456	2.06403	-2.63858	6.99618e-06	2.31045e-05
LOC_Os05g25620.1	570	5	31	0.490206	3.0526	-2.63858	6.99618e-06	2.3096e-05
LOC_Os06g04930.1	426	5	31	0.65591	4.08446	-2.63858	6.99618e-06	2.31024e-05
LOC_Os07g44030.1	1167	5	31	0.239432	1.49099	-2.63858	6.99618e-06	2.31003e-05
LOC_Os02g25230.1	2433	87	539	1.9983	12.4345	-2.63751	3.30498e-81	6.71298e-80
LOC_Os01g70100.1	1242	146	903	6.56924	40.8083	-2.63507	1.00622e-134	3.43019e-133
LOC_Os02g33420.1	2469	100	617	2.26341	14.0264	-2.63158	1.75596e-92	4.02497e-91
LOC_Os09g04624.1	1056	12	74	0.63504	3.93324	-2.6308	2.36208e-12	1.16961e-11
LOC_Os12g06930.1	375	6	37	0.894137	5.538	-2.6308	8.78582e-07	3.11165e-06
LOC_Os05g49780.1	426	12	74	1.57418	9.75	-2.6308	2.36208e-12	1.16945e-11
LOC_Os09g26360.1	1854	6	37	0.180853	1.12015	-2.6308	8.78582e-07	3.11135e-06
LOC_Os04g08390.1	3045	45	277	0.825865	5.10593	-2.6282	2.30078e-42	2.60295e-41
LOC_Os01g02790.1	1464	7	43	0.267203	1.64858	-2.62522	1.11641e-07	4.22028e-07
LOC_Os11g35850.1	2850	7	43	0.137258	0.84685	-2.62522	1.11641e-07	4.22117e-07
LOC_Os09g28300.1	1863	7	43	0.209976	1.2955	-2.62522	1.11641e-07	4.22073e-07
LOC_Os11g41410.1	399	8	49	1.12047	6.89296	-2.62102	1.43121e-08	5.77373e-08
LOC_Os11g01730.1	1704	8	49	0.262364	1.61402	-2.62102	1.43121e-08	5.77308e-08
LOC_Os08g33740.1	1785	227	1390	7.10676	43.7078	-2.62063	3.99458e-205	2.11361e-203
LOC_Os01g33615.1	324	57	349	9.83136	60.4593	-2.6205	8.5275e-53	1.16922e-51
LOC_Os07g34720.1	603	9	55	0.834083	5.11951	-2.61774	1.84743e-09	7.83435e-09
LOC_Os10g25780.1	1770	9	55	0.284154	1.7441	-2.61774	1.84743e-09	7.83342e-09
LOC_Os03g06940.1	2526	66	403	1.46014	8.95477	-2.61655	1.29899e-60	2.002e-59
LOC_Os02g14929.1	1680	108	658	3.59251	21.9836	-2.61336	9.19956e-98	2.23224e-96
LOC_Os01g59050.1	1473	11	67	0.417324	2.55302	-2.61297	3.12624e-11	1.46677e-10
LOC_Os01g34560.1	1437	230	1400	8.94448	54.6832	-2.61203	7.8182e-206	4.15506e-204
LOC_Os08g35090.1	2391	80	486	1.8698	11.4088	-2.60919	1.57362e-72	2.84649e-71
LOC_Os01g07110.1	4467	54	328	0.675556	4.12136	-2.60897	1.76762e-49	2.28864e-48
LOC_Os12g02230.1	1272	14	85	0.61507	3.75072	-2.60834	7.07054e-14	3.7666e-13
LOC_Os09g29100.1	1071	47	285	2.45241	14.9361	-2.60654	3.7106e-43	4.27853e-42
LOC_Os04g41350.1	1236	17	103	0.768625	4.67737	-2.60535	1.63412e-16	9.65915e-16
LOC_Os01g57610.1	1833	18	109	0.548774	3.3377	-2.60457	2.16816e-17	1.32438e-16
LOC_Os05g44070.1	663	146	884	12.3062	74.8379	-2.60439	3.12704e-130	1.0234e-128
LOC_Os05g50680.1	849	19	115	1.25063	7.60279	-2.60387	2.8809e-18	1.81386e-17
LOC_Os04g46830.1	414	247	1492	33.3411	202.279	-2.60097	3.373e-218	1.94152e-216
LOC_Os03g63660.1	1383	59	356	2.38404	14.4481	-2.5994	2.3702e-53	3.28482e-52
LOC_Os03g40070.1	954	60	362	3.51469	21.2982	-2.59926	3.20626e-54	4.51646e-53
LOC_Os09g01650.1	1638	43	259	1.46703	8.875	-2.59685	3.32218e-39	3.55533e-38
LOC_Os02g14160.1	966	252	1516	14.5783	88.0856	-2.59508	4.07786e-221	2.40094e-219
LOC_Os10g40710.1	786	111	667	7.89195	47.6306	-2.59343	3.05298e-98	7.44303e-97
LOC_Os09g32320.1	1278	256	1537	11.1942	67.5034	-2.59221	7.1128e-224	4.29306e-222
LOC_Os04g52920.2	1596	5	30	0.175074	1.05505	-2.59127	1.21899e-05	3.93196e-05
LOC_Os07g46840.1	909	21	126	1.29104	7.78017	-2.59127	8.80424e-20	5.82739e-19
LOC_Os07g18540.1	708	5	30	0.394658	2.37832	-2.59127	1.21899e-05	3.93161e-05
LOC_Os05g01790.1	921	5	30	0.303385	1.82829	-2.59127	1.21899e-05	3.93126e-05
LOC_Os01g11280.1	1569	4	24	0.142469	0.858561	-2.59127	9.89846e-05	0.000292282
LOC_Os08g29200.1	1884	203	1218	6.02142	36.2868	-2.59127	9.82458e-178	4.50393e-176
LOC_Os02g06690.1	654	4	24	0.341795	2.05976	-2.59127	9.89846e-05	0.000292306
LOC_Os02g03310.1	1377	9	54	0.365252	2.20111	-2.59127	3.20032e-09	1.33779e-08
LOC_Os07g01180.1	864	13	78	0.84084	5.06715	-2.59127	9.28202e-13	4.6889e-12
LOC_Os10g05250.1	1953	28	168	0.801198	4.82825	-2.59127	6.71474e-26	5.327e-25
LOC_Os11g43590.4	1926	7	42	0.203107	1.22398	-2.59127	1.93812e-07	7.20778e-07
LOC_Os05g24340.1	1236	12	72	0.542559	3.26962	-2.59127	7.07346e-12	3.42578e-11
LOC_Os08g43654.1	1569	17	102	0.605494	3.64888	-2.59127	2.82026e-16	1.65428e-15
LOC_Os06g38590.1	3315	4	24	0.0674311	0.406359	-2.59127	9.89846e-05	0.000292329
LOC_Os03g07540.1	276	5	30	1.01238	6.10091	-2.59127	1.21899e-05	3.93091e-05
LOC_Os05g15180.2	450	6	36	0.745114	4.49027	-2.59127	1.52761e-06	5.30905e-06
LOC_Os01g74570.1	594	10	60	0.9408	5.66954	-2.59127	4.15058e-10	1.82744e-09
LOC_Os02g24740.1	327	4	24	0.683591	4.11952	-2.59127	9.89846e-05	0.000292353
LOC_Os04g59310.1	1407	12	72	0.476619	2.87224	-2.59127	7.07346e-12	3.42532e-11
LOC_Os04g28234.2	2478	4	24	0.0902075	0.543616	-2.59127	9.89846e-05	0.000292377
LOC_Os10g27040.1	3783	11	66	0.162495	0.979242	-2.59127	5.40798e-11	2.50149e-10
LOC_Os11g34090.1	1509	10	60	0.370335	2.23175	-2.59127	4.15058e-10	1.82722e-09
LOC_Os06g06860.1	2193	6	36	0.152896	0.921396	-2.59127	1.52761e-06	5.30854e-06
LOC_Os05g45910.1	312	13	78	2.32848	14.0321	-2.59127	9.28202e-13	4.68824e-12
LOC_Os08g06810.1	1521	5	30	0.183707	1.10707	-2.59127	1.21899e-05	3.93231e-05
LOC_Os09g24900.2	1851	4	24	0.120764	0.727759	-2.59127	9.89846e-05	0.000292401
LOC_Os05g25540.1	1437	67	401	2.60556	15.6628	-2.58768	1.35735e-59	2.07068e-58
LOC_Os01g24940.1	1983	48	287	1.3527	8.12347	-2.58625	4.3976e-43	5.05935e-42
LOC_Os06g40170.1	2499	94	562	2.10206	12.6227	-2.58615	8.60294e-83	1.78257e-81
LOC_Os08g39270.1	825	106	632	7.18019	42.9978	-2.58217	9.9185e-93	2.27784e-91
LOC_Os11g35450.1	2961	23	137	0.434084	2.59696	-2.58078	2.6979e-21	1.87925e-20
LOC_Os01g55280.1	840	179	1066	11.9085	71.2296	-2.58048	4.6108e-155	1.82773e-153
LOC_Os03g22040.1	1635	131	778	4.47752	26.7082	-2.57651	1.82005e-113	5.1477e-112
LOC_Os09g34270.1	2265	15	89	0.37009	2.20549	-2.57515	2.77802e-14	1.5064e-13
LOC_Os03g25930.1	699	13	77	1.03932	6.18296	-2.57265	1.60133e-12	7.99512e-12
LOC_Os09g36760.1	1962	38	225	1.08235	6.43674	-2.57216	6.54566e-34	6.32841e-33
LOC_Os06g01840.1	1092	12	71	0.614105	3.64937	-2.57109	1.22071e-11	5.84609e-11
LOC_Os06g11210.1	1125	11	65	0.546417	3.24297	-2.56924	9.33648e-11	4.26498e-10
LOC_Os01g42960.1	2079	193	1139	5.18784	30.7505	-2.5674	1.30007e-164	5.53073e-163
LOC_Os01g33080.1	2088	149	879	3.98786	23.6288	-2.56686	1.99515e-127	6.39033e-126
LOC_Os02g53970.1	2373	9	53	0.211948	1.25361	-2.5643	5.5307e-09	2.27966e-08
LOC_Os08g28170.1	1002	33	194	1.84048	10.8672	-2.56183	2.55354e-29	2.21715e-28
LOC_Os08g41940.1	1368	8	47	0.326804	1.92839	-2.5609	4.29164e-08	1.6736e-07
LOC_Os03g02740.1	2715	16	94	0.329332	1.9433	-2.5609	6.31994e-15	3.52354e-14
LOC_Os06g07210.1	2445	276	1621	6.30833	37.2123	-2.56045	9.41856e-233	5.99609e-231
LOC_Os08g02120.1	1011	1979	11594	109.39	643.672	-2.55684	0	0
LOC_Os07g06860.1	1056	35	205	1.8522	10.8961	-2.5565	7.91862e-31	7.08898e-30
LOC_Os11g38150.1	1578	13	76	0.460384	2.70327	-2.5538	2.7578e-12	1.35958e-11
LOC_Os10g35100.1	315	39	228	6.91891	40.6263	-2.5538	4.4562e-34	4.32338e-33
LOC_Os11g39920.1	2151	6	35	0.155882	0.913293	-2.55063	2.64698e-06	9.04063e-06
LOC_Os01g46340.1	1833	368	2145	11.2194	65.6822	-2.54951	6e-306	5.36471e-304
LOC_Os01g56940.1	2511	46	268	1.02375	5.99061	-2.54883	1.06027e-39	1.14557e-38
LOC_Os01g36240.1	1023	67	390	3.66002	21.3979	-2.54755	5.15034e-57	7.56552e-56
LOC_Os03g03570.2	2676	127	739	2.65217	15.5003	-2.54705	1.72724e-106	4.58642e-105
LOC_Os02g44670.1	594	22	128	2.06976	12.095	-2.54688	1.02644e-19	6.7764e-19
LOC_Os09g36900.1	1233	49	285	2.22084	12.9737	-2.54642	4.46914e-42	5.03082e-41
LOC_Os12g03080.1	2448	42	244	0.958786	5.5945	-2.54473	3.2027e-36	3.24804e-35
LOC_Os10g04270.1	432	57	331	7.37352	43.0058	-2.54411	1.45901e-48	1.86229e-47
LOC_Os11g07050.1	3339	76	441	1.27198	7.41318	-2.54302	3.9751e-64	6.40585e-63
LOC_Os12g38910.1	1857	15	87	0.451402	2.6296	-2.54236	8.22158e-14	4.37073e-13
LOC_Os07g40470.1	999	10	58	0.559395	3.25871	-2.54236	1.23547e-09	5.30034e-09
LOC_Os02g42380.1	636	29	168	2.54815	14.8264	-2.54064	2.31328e-25	1.80616e-24
LOC_Os01g53840.1	2139	122	706	3.18737	18.5258	-2.53909	1.86527e-101	4.7001e-100
LOC_Os03g60720.1	795	112	648	7.8729	45.7499	-2.5388	2.9728e-93	6.89311e-92
LOC_Os05g02070.2	273	750	4336	153.526	891.475	-2.53771	0	0
LOC_Os01g64410.1	735	9	52	0.684288	3.97099	-2.53682	9.53438e-09	3.88151e-08
LOC_Os11g10200.1	1311	8	46	0.341013	1.96942	-2.52987	7.40126e-08	2.832e-07
LOC_Os07g32170.2	375	8	46	1.19218	6.88508	-2.52987	7.40126e-08	2.8314e-07
LOC_Os05g08440.1	1275	4	23	0.175321	1.01251	-2.52987	0.000172152	0.000496013
LOC_Os05g03770.1	1095	8	46	0.408282	2.35791	-2.52987	7.40126e-08	2.8317e-07
LOC_Os01g52680.1	591	4	23	0.37823	2.18435	-2.52987	0.000172152	0.000495894
LOC_Os04g32830.1	744	8	46	0.600898	3.4703	-2.52987	7.40126e-08	2.8311e-07
LOC_Os03g59330.1	1335	12	69	0.502324	2.90102	-2.52987	3.61494e-11	1.69011e-10
LOC_Os03g58220.1	1242	4	23	0.179979	1.03941	-2.52987	0.000172152	0.000495934
LOC_Os08g43250.1	1611	4	23	0.138755	0.801337	-2.52987	0.000172152	0.000495973
LOC_Os04g44354.1	1608	4	23	0.139014	0.802832	-2.52987	0.000172152	0.000496053
LOC_Os01g03490.1	1263	276	1586	12.2121	70.4827	-2.52896	1.3589e-224	8.24331e-223
LOC_Os10g40360.1	1473	108	620	4.09737	23.625	-2.52754	7.44698e-89	1.6402e-87
LOC_Os08g42470.1	876	46	264	2.93452	16.9154	-2.52714	9.0991e-39	9.6859e-38
LOC_Os04g52640.1	3069	19	109	0.345972	1.99348	-2.52656	7.4547e-17	4.45612e-16
LOC_Os11g43410.1	2559	7	40	0.152866	0.877349	-2.52088	5.78804e-07	2.07833e-06
LOC_Os01g06340.1	573	7	40	0.682696	3.91821	-2.52088	5.78804e-07	2.07874e-06
LOC_Os06g30030.1	909	7	40	0.430346	2.4699	-2.52088	5.78804e-07	2.07854e-06
LOC_Os09g15170.1	1578	111	633	3.93097	22.5154	-2.51795	2.71108e-90	6.08271e-89
LOC_Os09g19650.1	1449	99	564	3.81813	21.8471	-2.5165	1.37721e-80	2.77544e-79
LOC_Os02g02500.1	1533	132	752	4.81189	27.5333	-2.5165	7.24154e-107	1.93142e-105
LOC_Os05g33080.1	1476	131	746	4.95985	28.3684	-2.51592	5.32388e-106	1.40231e-104
LOC_Os10g17260.1	1581	280	1594	9.89715	56.5899	-2.51546	2.42568e-224	1.46898e-222
LOC_Os07g40020.1	1422	13	74	0.51089	2.92089	-2.51532	8.1354e-12	3.93006e-11
LOC_Os02g31140.1	825	13	74	0.880589	5.03455	-2.51532	8.1354e-12	3.93058e-11
LOC_Os04g40970.1	2781	26	148	0.522464	2.98706	-2.51532	2.81702e-22	2.01841e-21
LOC_Os12g33070.1	1230	13	74	0.590639	3.37683	-2.51532	8.1354e-12	3.92953e-11
LOC_Os03g49830.1	1305	86	489	3.68275	21.032	-2.51373	5.19166e-70	9.05913e-69
LOC_Os04g49500.1	2145	22	125	0.573164	3.27089	-2.51266	5.16002e-19	3.32376e-18
LOC_Os08g09950.2	1260	6	34	0.266112	1.51458	-2.50881	4.5701e-06	1.52901e-05
LOC_Os07g38470.1	216	15	85	3.8808	22.0876	-2.50881	2.41782e-13	1.25662e-12
LOC_Os02g06779.1	423	12	68	1.58535	9.02301	-2.50881	6.2025e-11	2.86165e-10
LOC_Os05g45050.1	756	30	170	2.2176	12.6215	-2.50881	2.65878e-25	2.07188e-24
LOC_Os08g42600.2	3033	6	34	0.110551	0.629201	-2.50881	4.5701e-06	1.52915e-05
LOC_Os09g10980.1	921	26	147	1.5776	8.9586	-2.50554	4.81406e-22	3.42816e-21
LOC_Os12g16130.1	1926	25	141	0.725383	4.10909	-2.502	3.59598e-21	2.49517e-20
LOC_Os03g39650.1	1629	25	141	0.857636	4.85826	-2.502	3.59598e-21	2.49469e-20
LOC_Os02g52460.1	975	30	169	1.71949	9.72892	-2.5003	4.53928e-25	3.51146e-24
LOC_Os08g13440.2	675	38	214	3.14604	17.7948	-2.49985	2.42102e-31	2.19684e-30
LOC_Os01g74300.1	243	1790	10070	411.652	2325.98	-2.49834	0	0
LOC_Os01g36660.1	1275	40	225	1.75321	9.90501	-2.49816	7.50492e-33	7.07178e-32
LOC_Os06g04850.1	771	44	247	3.1892	17.9815	-2.49524	7.23558e-36	7.28471e-35
LOC_Os04g45000.4	1041	10	56	0.536825	3.0194	-2.49173	3.6437e-09	1.51749e-08
LOC_Os01g46290.1	1263	40	224	1.76987	9.95468	-2.49173	1.27925e-32	1.1979e-31
LOC_Os10g05940.1	315	5	28	0.88704	4.98919	-2.49173	3.65554e-05	0.000112871
LOC_Os02g42910.1	5121	37	207	0.403767	2.26881	-2.49034	3.06254e-30	2.71136e-29
LOC_Os01g74450.1	759	786	4396	57.8715	325.086	-2.4899	0	0
LOC_Os12g16520.1	1530	17	95	0.620928	3.4851	-2.4887	1.23771e-14	6.82666e-14
LOC_Os02g14910.1	810	31	173	2.13875	11.9879	-2.48674	1.77349e-25	1.38801e-24
LOC_Os02g05600.1	696	7	39	0.562047	3.14513	-2.48435	9.95434e-07	3.50964e-06
LOC_Os01g09790.1	1329	46	256	1.93427	10.8118	-2.48275	6.52514e-37	6.69859e-36
LOC_Os01g54210.1	1164	80	445	3.84079	21.458	-2.48204	5.8727e-63	9.33441e-62
LOC_Os06g10600.1	2094	138	767	3.68287	20.559	-2.48087	3.29686e-107	8.81928e-106
LOC_Os02g33460.1	2625	9	50	0.191601	1.06911	-2.48024	2.81158e-08	1.11354e-07
LOC_Os10g02814.1	1110	9	50	0.45311	2.52831	-2.48024	2.81158e-08	1.11342e-07
LOC_Os04g41860.1	789	9	50	0.637455	3.55693	-2.48024	2.81158e-08	1.11329e-07
LOC_Os05g46550.1	1293	294	1632	12.7067	70.8442	-2.47906	7.9013e-226	4.83374e-224
LOC_Os07g34580.1	930	42	233	2.52377	14.0623	-2.47818	1.15051e-33	1.10462e-32
LOC_Os05g47900.1	759	11	61	0.809906	4.51098	-2.47761	8.12158e-10	3.5233e-09
LOC_Os11g05190.1	360	11	61	1.70755	9.51065	-2.47761	8.12158e-10	3.52287e-09
LOC_Os02g09620.1	1095	13	72	0.663457	3.69063	-2.47579	2.382e-11	1.12491e-10
LOC_Os01g19220.1	2457	173	955	3.93482	21.8163	-2.47104	1.94616e-132	6.51729e-131
LOC_Os01g14140.1	366	54	298	8.24511	45.7002	-2.47059	1.77581e-42	2.01473e-41
LOC_Os07g33760.1	3171	6	33	0.10574	0.584118	-2.46574	7.86068e-06	2.58081e-05
LOC_Os04g48350.1	660	4	22	0.338688	1.87095	-2.46574	0.000297856	0.000831795
LOC_Os01g01600.1	1167	8	44	0.383092	2.11624	-2.46574	2.18218e-07	8.08956e-07
LOC_Os12g36570.1	642	4	22	0.348184	1.9234	-2.46574	0.000297856	0.000831988
LOC_Os08g34030.1	336	4	22	0.66528	3.67507	-2.46574	0.000297856	0.000831859
LOC_Os09g30010.1	822	26	143	1.76761	9.76443	-2.46574	4.06518e-21	2.81153e-20
LOC_Os05g28100.1	1116	8	44	0.400599	2.21295	-2.46574	2.18218e-07	8.09039e-07
LOC_Os05g51850.2	1557	4	22	0.143567	0.793079	-2.46574	0.000297856	0.000831924
LOC_Os09g30060.1	627	36	198	3.20862	17.7248	-2.46574	1.12001e-28	9.58379e-28
LOC_Os03g51890.1	669	6	33	0.501198	2.76867	-2.46574	7.86068e-06	2.58105e-05
LOC_Os02g30420.1	807	6	33	0.415491	2.29521	-2.46574	7.86068e-06	2.58128e-05
LOC_Os01g51020.1	438	14	77	1.78623	9.86732	-2.46574	5.35164e-12	2.60272e-11
LOC_Os10g37230.1	807	81	445	5.60913	30.9506	-2.46412	1.9198e-62	3.02343e-61
LOC_Os04g54930.1	1950	150	823	4.29873	23.6891	-2.46224	6.47316e-114	1.84385e-112
LOC_Os05g08010.1	1149	27	148	1.31319	7.22977	-2.46087	9.27478e-22	6.54649e-21
LOC_Os09g12600.1	1227	161	882	7.33272	40.3466	-2.46003	7.95408e-122	2.43923e-120
LOC_Os02g22480.1	1752	21	115	0.669837	3.68423	-2.45948	3.27434e-17	1.98627e-16
LOC_Os09g39490.1	504	19	104	2.10672	11.5821	-2.45882	1.08262e-15	6.2128e-15
LOC_Os12g07710.1	273	15	82	3.07052	16.8591	-2.45697	1.20422e-12	6.0535e-12
LOC_Os12g06780.1	1152	33	180	1.60083	8.77006	-2.45377	4.5737e-26	3.64853e-25
LOC_Os04g51340.1	1401	201	1096	8.01755	43.9092	-2.45329	1.84705e-150	7.06527e-149
LOC_Os09g37060.1	1449	37	201	1.42698	7.78593	-2.44791	7.40026e-29	6.36861e-28
LOC_Os03g12879.1	771	7	38	0.507373	2.76638	-2.44688	1.70615e-06	5.9079e-06
LOC_Os05g38580.2	486	7	38	0.804907	4.38864	-2.44688	1.70615e-06	5.90733e-06
LOC_Os02g50040.1	1527	152	825	5.56274	30.3248	-2.44663	2.3576e-113	6.65763e-112
LOC_Os06g03720.1	1038	61	331	3.2841	17.8984	-2.44626	1.75047e-46	2.16454e-45
LOC_Os02g50900.1	1011	19	103	1.05023	5.71832	-2.44488	1.84118e-15	1.04692e-14
LOC_Os08g19694.1	2748	12	65	0.244033	1.32764	-2.44371	3.09432e-10	1.37194e-09
LOC_Os11g20360.2	2313	70	379	1.69124	9.197	-2.44308	6.54142e-53	8.99302e-52
LOC_Os05g01230.1	2370	172	931	4.05568	22.0488	-2.44268	1.90627e-127	6.11107e-126
LOC_Os10g30760.1	2094	10	54	0.266875	1.44744	-2.43927	1.06412e-08	4.32234e-08
LOC_Os07g46920.1	897	15	81	0.934507	5.06845	-2.43927	2.04938e-12	1.01743e-11
LOC_Os04g53180.1	441	28	151	3.54816	19.2186	-2.43736	6.09972e-22	4.3283e-21
LOC_Os04g59050.1	576	18	97	1.74636	9.45218	-2.4363	1.38283e-14	7.60494e-14
LOC_Os01g43010.2	2811	34	183	0.67593	3.65404	-2.43454	3.00976e-26	2.41646e-25
LOC_Os04g08370.1	2871	45	242	0.875917	4.73113	-2.43332	3.3279e-34	3.23306e-33
LOC_Os08g41440.1	1437	154	828	5.98891	32.3412	-2.43301	5.00412e-113	1.4076e-111
LOC_Os11g26990.1	2052	216	1161	5.88248	31.7569	-2.43257	1.0357e-157	4.17441e-156
LOC_Os01g46030.1	1551	8	43	0.288245	1.55611	-2.43257	3.72988e-07	1.36031e-06
LOC_Os08g27720.2	1056	8	43	0.42336	2.28553	-2.43257	3.72988e-07	1.36059e-06
LOC_Os04g52800.1	1020	8	43	0.438302	2.3662	-2.43257	3.72988e-07	1.36017e-06
LOC_Os11g10000.1	1377	8	43	0.324668	1.75274	-2.43257	3.72988e-07	1.36045e-06
LOC_Os07g44830.1	1485	102	548	3.83846	20.7127	-2.43191	2.3221e-75	4.36247e-74
LOC_Os04g56700.1	1134	27	145	1.33056	7.17691	-2.43133	4.53736e-21	3.13569e-20
LOC_Os03g02280.1	594	11	59	1.03488	5.57504	-2.42952	2.36328e-09	9.95861e-09
LOC_Os02g02930.1	1788	11	59	0.343802	1.85211	-2.42952	2.36328e-09	9.95977e-09
LOC_Os01g59870.1	564	345	1849	34.1841	184.01	-2.42838	1.58729e-249	1.11274e-247
LOC_Os12g25690.1	1443	1338	7168	51.8172	278.814	-2.4278	0	0
LOC_Os10g11270.1	1104	17	91	0.860525	4.62653	-2.42664	1.03982e-13	5.50433e-13
LOC_Os05g34790.1	744	35	187	2.62893	14.1075	-2.42392	1.16531e-26	9.48278e-26
LOC_Os12g43670.1	420	35	187	4.65696	24.9905	-2.42392	1.16531e-26	9.48492e-26
LOC_Os05g39050.1	312	47	251	8.41835	45.1546	-2.42326	2.9631e-35	2.94455e-34
LOC_Os05g36090.1	1290	68	363	2.9458	15.7943	-2.42267	2.8979e-50	3.81373e-49
LOC_Os10g05840.1	573	12	64	1.17034	6.26914	-2.42135	5.26448e-10	2.30212e-09
LOC_Os12g05750.1	1119	9	48	0.449465	2.40765	-2.42135	8.20074e-08	3.12497e-07
LOC_Os03g17000.3	2028	6	32	0.165336	0.885655	-2.42135	1.34669e-05	4.32875e-05
LOC_Os01g05900.1	462	170	906	20.5632	110.07	-2.42028	9.40354e-123	2.89853e-121
LOC_Os02g03940.1	1668	79	421	2.64676	14.1667	-2.4202	5.76822e-58	8.58869e-57
LOC_Os05g11810.1	1137	76	404	3.7354	19.9436	-2.41659	1.34895e-55	1.93962e-54
LOC_Os10g41040.1	1941	16	85	0.460658	2.45797	-2.4157	7.8292e-13	3.97226e-12
LOC_Os01g13530.1	954	87	462	5.0963	27.1817	-2.41511	2.70294e-63	4.30951e-62
LOC_Os07g40130.1	693	405	2143	32.6592	173.569	-2.40995	2.62088e-286	2.13179e-284
LOC_Os05g32350.1	1650	149	788	5.04645	26.8056	-2.40919	1.97621e-106	5.23593e-105
LOC_Os11g42430.1	1389	7	37	0.28163	1.49514	-2.40841	2.9139e-06	9.92125e-06
LOC_Os05g30640.1	1563	7	37	0.250278	1.3287	-2.40841	2.9139e-06	9.92218e-06
LOC_Os05g02070.3	255	791	4170	173.349	917.864	-2.40461	0	0
LOC_Os03g18430.1	1779	186	979	5.8428	30.888	-2.40231	2.39314e-131	7.94033e-130
LOC_Os04g30800.2	648	19	100	1.63856	8.66179	-2.40224	8.97798e-15	4.97928e-14
LOC_Os04g44924.1	930	590	3101	35.453	187.155	-2.40025	0	0
LOC_Os08g29770.1	1551	67	352	2.41405	12.7384	-2.39965	2.9175e-48	3.70554e-47
LOC_Os04g49560.1	1851	219	1150	6.61183	34.8718	-2.39894	1.03569e-153	4.05642e-152
LOC_Os08g37890.1	351	8	42	1.2737	6.71622	-2.39863	6.35478e-07	2.27367e-06
LOC_Os01g55160.1	552	12	63	1.21486	6.40596	-2.39863	8.9364e-10	3.86283e-09
LOC_Os02g06070.1	2166	8	42	0.206403	1.08836	-2.39863	6.35478e-07	2.27345e-06
LOC_Os10g06580.1	1008	8	42	0.44352	2.33868	-2.39863	6.35478e-07	2.27322e-06
LOC_Os05g05490.1	1776	12	63	0.377591	1.99104	-2.39863	8.9364e-10	3.86329e-09
LOC_Os02g44860.1	1089	97	509	4.97769	26.2345	-2.39792	5.45278e-69	9.383e-68
LOC_Os09g29820.1	522	9	47	0.963509	5.05371	-2.39097	1.39449e-07	5.2303e-07
LOC_Os07g43350.1	3180	449	2344	7.89047	41.3726	-2.39049	0	0
LOC_Os01g51700.1	624	19	99	1.70158	8.90499	-2.38774	1.51791e-14	8.32872e-14
LOC_Os08g39570.1	2487	24	125	0.539286	2.82109	-2.38713	5.34554e-18	3.33765e-17
LOC_Os12g06820.1	1419	5	26	0.196912	1.02843	-2.38482	0.000107665	0.000317054
LOC_Os09g27650.2	1515	10	52	0.368868	1.92652	-2.38482	3.0754e-08	1.21309e-07
LOC_Os11g43404.2	375	5	26	0.745114	3.89157	-2.38482	0.000107665	0.000317029
LOC_Os02g06630.1	1047	15	78	0.800624	4.18149	-2.38482	9.99136e-12	4.80345e-11
LOC_Os12g42044.4	354	5	26	0.789315	4.12242	-2.38482	0.000107665	0.000317132
LOC_Os12g32640.1	1257	5	26	0.222289	1.16097	-2.38482	0.000107665	0.000317106
LOC_Os05g28320.1	912	10	52	0.612758	3.2003	-2.38482	3.0754e-08	1.21296e-07
LOC_Os07g31194.1	213	5	26	1.31182	6.85135	-2.38482	0.000107665	0.00031708
LOC_Os05g48290.3	1356	278	1442	11.4569	59.6882	-2.38122	1.38996e-190	6.81422e-189
LOC_Os04g42720.1	1215	28	145	1.28785	6.69845	-2.37886	1.42453e-20	9.72164e-20
LOC_Os01g44069.1	1635	170	879	5.81052	30.1755	-2.37664	1.22566e-116	3.60229e-115
LOC_Os03g59240.1	1233	266	1375	12.056	62.5925	-2.37624	2.28474e-181	1.07056e-179
LOC_Os02g56010.1	1914	6	31	0.175183	0.909081	-2.37554	2.29752e-05	7.23279e-05
LOC_Os06g16000.1	1383	13	67	0.525297	2.71916	-2.37196	3.37304e-10	1.49386e-09
LOC_Os03g01270.1	984	20	103	1.13584	5.87523	-2.37088	5.78566e-15	3.22866e-14
LOC_Os02g54830.1	1287	48	247	2.08423	10.7721	-2.36971	7.49206e-34	7.23175e-33
LOC_Os01g10460.1	768	7	36	0.509355	2.63102	-2.36888	4.95816e-06	1.65592e-05
LOC_Os02g52510.1	2943	35	180	0.664602	3.43293	-2.36888	4.54166e-25	3.51255e-24
LOC_Os03g51200.1	414	14	72	1.88978	9.76146	-2.36888	7.5368e-11	3.45733e-10
LOC_Os03g63300.1	1335	29	149	1.21395	6.26452	-2.3675	5.45842e-21	3.76211e-20
LOC_Os01g69840.1	255	95	488	20.8194	107.414	-2.36719	3.14204e-65	5.13689e-64
LOC_Os07g23770.1	630	8	41	0.709632	3.6528	-2.36386	1.07908e-06	3.79452e-06
LOC_Os03g43510.1	1425	50	256	1.96083	10.0834	-2.36245	6.60612e-35	6.51981e-34
LOC_Os07g48760.1	1338	17	87	0.71003	3.6496	-2.36179	8.5114e-13	4.30625e-12
LOC_Os04g56180.1	1014	70	358	3.85784	19.8165	-2.36084	3.82194e-48	4.84404e-47
LOC_Os05g51220.1	1446	90	460	3.47823	17.8555	-2.35994	2.30512e-61	3.57095e-60
LOC_Os01g53370.1	1476	9	46	0.340753	1.74926	-2.35994	2.36404e-07	8.73587e-07
LOC_Os02g46140.1	504	10	51	1.1088	5.67966	-2.3568	5.20664e-08	2.01949e-07
LOC_Os08g38270.1	816	137	698	9.38241	48.0118	-2.35536	5.1851e-92	1.18175e-90
LOC_Os09g27230.1	768	64	326	4.65696	23.8253	-2.35504	7.3465e-44	8.58911e-43
LOC_Os05g29880.2	1398	23	117	0.9194	4.69744	-2.35311	1.12778e-16	6.70806e-16
LOC_Os03g25120.1	918	12	61	0.730504	3.72966	-2.35208	2.55694e-09	1.07571e-08
LOC_Os04g46980.1	1392	48	244	1.92702	9.8386	-2.35208	3.55144e-33	3.36938e-32
LOC_Os01g12690.1	1185	27	137	1.2733	6.48911	-2.34945	2.98652e-19	1.93933e-18
LOC_Os05g50120.1	1749	32	162	1.02245	5.19886	-2.34616	1.81956e-22	1.30919e-21
LOC_Os09g20820.1	1440	166	836	6.44213	32.5857	-2.33863	6.31944e-109	1.71081e-107
LOC_Os05g41990.1	981	355	1776	20.2229	101.615	-2.32905	3.6552e-228	2.27475e-226
LOC_Os07g46970.1	954	8	40	0.468625	2.35339	-2.32824	1.82596e-06	6.3028e-06
LOC_Os12g37290.1	1677	7	35	0.233265	1.17143	-2.32824	8.40374e-06	2.75034e-05
LOC_Os07g11020.1	1422	6	30	0.235795	1.18414	-2.32824	3.90242e-05	0.000120154
LOC_Os03g62160.1	651	6	30	0.515056	2.58656	-2.32824	3.90242e-05	0.000120174
LOC_Os10g39970.1	729	13	65	0.996551	5.00459	-2.32824	9.59054e-10	4.13863e-09
LOC_Os01g72150.1	693	6	30	0.48384	2.4298	-2.32824	3.90242e-05	0.000120195
LOC_Os06g10590.1	252	6	30	1.33056	6.68195	-2.32824	3.90242e-05	0.000120164
LOC_Os03g31430.1	1836	23	115	0.700066	3.51567	-2.32824	3.18146e-16	1.86281e-15
LOC_Os02g58470.1	783	23	115	1.64153	8.24363	-2.32824	3.18146e-16	1.86312e-15
LOC_Os03g14140.1	756	11	55	0.81312	4.08342	-2.32824	1.94253e-08	7.754e-08
LOC_Os10g40660.1	1080	13	65	0.672672	3.3781	-2.32824	9.59054e-10	4.13814e-09
LOC_Os01g19440.1	1008	8	40	0.44352	2.22732	-2.32824	1.82596e-06	6.30341e-06
LOC_Os07g34750.1	3222	10	50	0.173444	0.871018	-2.32824	8.78948e-08	3.34436e-07
LOC_Os06g11650.1	945	5	25	0.29568	1.48488	-2.32824	0.000183395	0.000526346
LOC_Os09g32150.1	525	8	40	0.851559	4.27645	-2.32824	1.82596e-06	6.3022e-06
LOC_Os11g39260.1	723	6	30	0.463764	2.32898	-2.32824	3.90242e-05	0.000120185
LOC_Os09g32540.1	2901	196	977	3.77565	18.9029	-2.32381	4.9609e-126	1.57494e-124
LOC_Os03g17840.1	2268	358	1782	8.82112	44.1009	-2.32177	4.55318e-228	2.8287e-226
LOC_Os03g18910.1	2016	168	836	4.65696	23.2755	-2.32135	5.72364e-108	1.53681e-106
LOC_Os06g44310.1	810	119	592	8.21005	41.0222	-2.32094	5.88894e-77	1.1269e-75
LOC_Os02g56570.1	1284	36	179	1.56683	7.82475	-2.3202	2.31194e-24	1.75086e-23
LOC_Os03g04830.1	1374	31	154	1.26084	6.29096	-2.3189	3.7643e-21	2.60894e-20
LOC_Os01g61620.1	2190	211	1048	5.38421	26.8596	-2.31863	1.07478e-134	3.66044e-133
LOC_Os02g04110.1	1143	29	144	1.41787	7.07129	-2.31825	7.27484e-20	4.83286e-19
LOC_Os05g30820.1	1137	25	124	1.22875	6.1213	-2.31665	2.737e-17	1.66564e-16
LOC_Os04g24290.1	1611	22	109	0.763152	3.79764	-2.31506	2.3569e-15	1.33343e-14
LOC_Os01g55740.1	924	43	213	2.60064	12.9387	-2.31475	1.25199e-28	1.06928e-27
LOC_Os01g56320.1	2550	225	1114	4.9309	24.5204	-2.31406	1.00948e-142	3.63381e-141
LOC_Os04g02580.1	900	41	202	2.54581	12.5977	-2.30697	4.00574e-27	3.30446e-26
LOC_Os06g02370.1	1758	1006	4956	31.9789	158.232	-2.30685	0	0
LOC_Os03g28330.5	1704	80	394	2.62364	12.978	-2.30643	2.11206e-51	2.83864e-50
LOC_Os01g66700.1	1581	13	64	0.45951	2.27212	-2.30587	1.61152e-09	6.86545e-09
LOC_Os04g11524.1	465	37	182	4.44665	21.9685	-2.30465	1.47406e-24	1.12341e-23
LOC_Os01g60340.1	1563	86	423	3.07485	15.1902	-2.30456	5.1971e-55	7.39894e-54
LOC_Os10g34700.1	1458	11	54	0.421618	2.07883	-2.30176	3.26738e-08	1.28642e-07
LOC_Os07g47400.1	933	33	162	1.97659	9.74577	-2.30176	5.45586e-22	3.8783e-21
LOC_Os05g25770.1	981	109	535	6.20928	30.6103	-2.30152	5.06542e-69	8.72477e-68
LOC_Os12g40890.1	834	277	1358	18.5608	91.3937	-2.29983	2.76994e-172	1.22616e-170
LOC_Os04g22910.1	777	10	49	0.719222	3.53963	-2.29909	1.47936e-07	5.53652e-07
LOC_Os01g52450.1	1509	10	49	0.370335	1.82259	-2.29909	1.47936e-07	5.53595e-07
LOC_Os01g40550.1	810	20	98	1.37984	6.79084	-2.29909	7.73258e-14	4.11381e-13
LOC_Os12g02910.1	1980	86	421	2.42726	11.9344	-2.29772	1.44429e-54	2.04567e-53
LOC_Os09g19930.1	1758	541	2645	17.1974	84.448	-2.29587	0	0
LOC_Os03g51090.1	1407	34	166	1.35042	6.62211	-2.29388	2.0753e-22	1.49022e-21
LOC_Os04g22900.2	453	25	122	3.08408	15.1163	-2.29319	7.6554e-17	4.5723e-16
LOC_Os03g06890.1	2187	25	122	0.638815	3.13108	-2.29319	7.6554e-17	4.57306e-16
LOC_Os06g09630.1	1398	424	2068	16.9489	83.0283	-2.29241	2.58556e-260	1.88977e-258
LOC_Os11g44800.1	558	8	39	0.801198	3.92295	-2.29171	3.07858e-06	1.04701e-05
LOC_Os11g01790.1	1263	102	497	4.51316	22.0869	-2.29098	6.83854e-64	1.10006e-62
LOC_Os01g42294.1	2055	447	2177	12.1557	59.4606	-2.2903	1.26889e-273	9.8327e-272
LOC_Os01g70930.1	1101	201	978	10.2022	49.8579	-2.28895	6.86418e-124	2.13774e-122
LOC_Os01g61330.1	1281	96	467	4.18799	20.4621	-2.28862	4.6046e-60	7.06935e-59
LOC_Os01g65150.1	1614	43	209	1.48884	7.26818	-2.2874	9.71406e-28	8.13259e-27
LOC_Os02g41770.1	870	14	68	0.899275	4.38705	-2.28642	6.0245e-10	2.62682e-09
LOC_Os11g43420.1	2919	21	102	0.40204	1.96132	-2.28642	2.9179e-14	1.58059e-13
LOC_Os07g34598.1	2016	7	34	0.19404	0.94661	-2.28642	1.41857e-05	4.55087e-05
LOC_Os04g55620.1	2133	171	830	4.48011	21.8409	-2.28542	3.19198e-105	8.32248e-104
LOC_Os07g41360.1	1101	906	4396	45.9859	224.106	-2.28492	0	0
LOC_Os10g38020.1	1314	46	223	1.95635	9.5256	-2.28365	1.93575e-29	1.68318e-28
LOC_Os02g57910.1	1473	65	315	2.46601	12.003	-2.28315	6.23708e-41	6.89177e-40
LOC_Os02g33705.1	747	25	121	1.87027	9.09175	-2.28131	1.27777e-16	7.57765e-16
LOC_Os12g42760.1	1464	115	556	4.38976	21.3165	-2.27976	7.40504e-71	1.30477e-69
LOC_Os04g38400.1	1338	6	29	0.250599	1.21653	-2.27933	6.5976e-05	0.00019806
LOC_Os06g40850.1	1299	78	377	3.35559	16.2898	-2.27933	1.42236e-48	1.81615e-47
LOC_Os06g10990.1	1413	30	145	1.18649	5.75981	-2.27933	1.2875e-19	8.47039e-19
LOC_Os10g35820.1	291	18	87	3.45671	16.7807	-2.27933	2.5459e-12	1.25856e-11
LOC_Os01g73160.1	540	238	1150	24.6301	119.533	-2.27891	1.39853e-144	5.09538e-143
LOC_Os03g40930.1	1329	65	314	2.73321	13.2613	-2.27856	1.0377e-40	1.14103e-39
LOC_Os02g44720.1	393	17	82	2.41735	11.7113	-2.2764	1.13235e-11	5.42795e-11
LOC_Os01g74152.1	846	51	246	3.36887	16.321	-2.2764	3.37208e-32	3.12596e-31
LOC_Os11g07140.1	2001	112	540	3.12791	15.1471	-2.27577	1.00738e-68	1.72523e-67
LOC_Os01g34870.1	1185	130	626	6.13068	29.651	-2.27396	2.56692e-79	5.07929e-78
LOC_Os09g38700.1	1752	5	24	0.159485	0.768882	-2.26934	0.000310706	0.000865265
LOC_Os05g29880.3	2175	65	312	1.67008	8.05152	-2.26934	2.86784e-40	3.12858e-39
LOC_Os10g30719.1	825	5	24	0.338688	1.63283	-2.26934	0.000310706	0.000865533
LOC_Os05g32860.1	309	5	24	0.904264	4.35949	-2.26934	0.000310706	0.000865132
LOC_Os01g09080.1	1524	5	24	0.183345	0.883912	-2.26934	0.000310706	0.000865199
LOC_Os07g15930.1	1722	5	24	0.162263	0.782277	-2.26934	0.000310706	0.000865466
LOC_Os02g09070.1	699	5	24	0.399739	1.92716	-2.26934	0.000310706	0.000865399
LOC_Os06g10300.1	1557	10	48	0.358918	1.73036	-2.26934	2.48224e-07	9.16232e-07
LOC_Os05g45940.1	213	5	24	1.31182	6.32433	-2.26934	0.000310706	0.000865332
LOC_Os10g26500.1	1068	109	522	5.70347	27.4335	-2.26603	3.77666e-66	6.25388e-65
LOC_Os03g43670.1	2706	380	1819	7.84765	37.7301	-2.26538	6.32372e-226	3.87521e-224
LOC_Os06g13070.1	834	28	134	1.87619	9.01823	-2.26504	4.1479e-18	2.60023e-17
LOC_Os01g39860.1	939	98	469	5.83236	28.0343	-2.26504	1.42045e-59	2.16602e-58
LOC_Os01g20780.1	579	32	153	3.08855	14.8319	-2.2637	1.84877e-20	1.25716e-19
LOC_Os09g13540.1	1728	9	43	0.29106	1.39671	-2.26265	1.12964e-06	3.96689e-06
LOC_Os08g34720.1	1866	1172	5594	35.0994	168.265	-2.26122	0	0
LOC_Os06g46350.1	1215	57	272	2.6217	12.5654	-2.26088	3.73008e-35	3.69857e-34
LOC_Os07g30690.1	1473	35	167	1.32785	6.3635	-2.26073	3.63932e-22	2.59983e-21
LOC_Os02g51720.1	939	33	157	1.96396	9.38462	-2.25653	7.00188e-21	4.81211e-20
LOC_Os08g35110.1	402	8	38	1.11211	5.30567	-2.25424	5.17088e-06	1.72537e-05
LOC_Os06g03890.1	546	8	38	0.818806	3.90637	-2.25424	5.17088e-06	1.72521e-05
LOC_Os01g72740.1	1572	12	57	0.426592	2.03519	-2.25424	2.0313e-08	8.09935e-08
LOC_Os04g55570.1	2751	352	1670	7.15049	34.0729	-2.25251	3.86448e-206	2.05989e-204
LOC_Os10g05660.1	978	27	128	1.5428	7.34605	-2.25142	3.03628e-17	1.84527e-16
LOC_Os01g41120.1	1713	19	90	0.619841	2.94895	-2.25023	1.59342e-12	7.95674e-12
LOC_Os05g27000.1	681	11	52	0.902671	4.28587	-2.24732	9.16518e-08	3.48474e-07
LOC_Os06g20960.1	1080	29	137	1.50058	7.11999	-2.24636	2.60568e-18	1.64345e-17
LOC_Os07g41180.1	1710	131	618	4.28114	20.285	-2.24435	4.23946e-77	8.13854e-76
LOC_Os03g55830.1	2052	165	778	4.49356	21.2807	-2.24361	1.45204e-96	3.49042e-95
LOC_Os04g53070.1	1017	7	33	0.384646	1.82128	-2.24335	2.38434e-05	7.49367e-05
LOC_Os04g50950.1	1782	7	33	0.21952	1.03941	-2.24335	2.38434e-05	7.49432e-05
LOC_Os09g32210.1	2967	31	146	0.583886	2.76196	-2.24194	2.2402e-19	1.46181e-18
LOC_Os12g09580.1	1830	416	1959	12.7036	60.085	-2.24177	4.6542e-240	3.08281e-238
LOC_Os02g37590.1	2250	247	1163	6.13477	29.0121	-2.24158	2.76606e-143	9.99693e-142
LOC_Os09g13820.1	3237	24	113	0.414336	1.95938	-2.24152	2.5992e-15	1.46844e-14
LOC_Os05g49860.1	459	397	1869	48.335	228.549	-2.24136	4.53282e-229	2.8258e-227
LOC_Os07g36500.1	312	27	127	4.83607	22.8471	-2.2401	5.04244e-17	3.03177e-16
LOC_Os02g52190.1	1005	20	94	1.11211	5.24982	-2.23897	5.97626e-13	3.05407e-12
LOC_Os04g59624.2	2964	60	282	1.13125	5.34015	-2.23897	5.64718e-36	5.69666e-35
LOC_Os02g19850.1	1518	10	47	0.368139	1.73784	-2.23897	4.15168e-07	1.50819e-06
LOC_Os11g42970.1	555	10	47	1.00691	4.75322	-2.23897	4.15168e-07	1.50804e-06
LOC_Os03g54890.1	621	26	122	2.33973	11.0268	-2.23661	2.22024e-16	1.30701e-15
LOC_Os02g03900.1	1638	13	61	0.44352	2.09025	-2.23661	7.5337e-09	3.08374e-08
LOC_Os05g39840.1	1701	141	661	4.63232	21.8112	-2.23526	6.14044e-82	1.2593e-80
LOC_Os02g13510.1	3060	497	2329	9.07651	42.7199	-2.2347	6.51452e-284	5.2514e-282
LOC_Os02g38970.2	2154	6	28	0.155664	0.729617	-2.2287	0.000110994	0.000326432
LOC_Os08g42550.3	1362	6	28	0.246183	1.15389	-2.2287	0.000110994	0.000326379
LOC_Os04g58734.1	162	12	56	4.13952	19.4024	-2.2287	3.38744e-08	1.33137e-07
LOC_Os06g18850.1	3438	51	238	0.828988	3.88556	-2.2287	1.93502e-30	1.71905e-29
LOC_Os11g36450.1	1566	33	154	1.17762	5.51965	-2.2287	3.1968e-20	2.15631e-19
LOC_Os12g25700.2	1443	6	28	0.232364	1.08912	-2.2287	0.000110994	0.000326459
LOC_Os01g65830.1	1146	6	28	0.292584	1.37137	-2.2287	0.000110994	0.000326406
LOC_Os02g41780.1	1026	144	671	7.8433	36.7078	-2.22655	9.30356e-83	1.92664e-81
LOC_Os09g27160.1	1074	26	121	1.35286	6.32359	-2.22473	3.6813e-16	2.14711e-15
LOC_Os11g44660.1	1371	23	107	0.937506	4.38055	-2.22421	1.90335e-14	1.04024e-13
LOC_Os04g01500.1	393	115	535	16.3527	76.4089	-2.22421	2.98558e-66	4.95073e-65
LOC_Os03g56590.1	1488	80	372	3.00449	14.0321	-2.22354	1.47338e-46	1.82566e-45
LOC_Os03g51880.1	420	28	130	3.72557	17.3731	-2.22132	3.14974e-17	1.91165e-16
LOC_Os09g37920.1	4101	56	260	0.763101	3.55849	-2.22132	5.56224e-33	5.25358e-32
LOC_Os01g27490.1	1128	61	283	3.02207	14.0819	-2.22023	9.70522e-36	9.74389e-35
LOC_Os01g43430.1	399	11	51	1.54065	7.17431	-2.2193	1.52816e-07	5.71503e-07
LOC_Os05g07280.1	684	19	88	1.55232	7.2212	-2.21781	4.39702e-12	2.14714e-11
LOC_Os12g36810.1	1374	214	990	8.70384	40.4419	-2.21613	1.49836e-120	4.54464e-119
LOC_Os03g41170.1	816	8	37	0.547878	2.54504	-2.21576	8.65078e-06	2.82785e-05
LOC_Os10g41410.2	456	106	490	12.9905	60.3134	-2.21503	1.6146e-60	2.48628e-59
LOC_Os01g73310.1	1134	713	3294	35.1366	163.04	-2.21417	0	0
LOC_Os10g41410.1	525	92	425	9.79292	45.4373	-2.21406	1.09954e-52	1.50473e-51
LOC_Os01g52160.1	429	63	291	8.20667	38.0731	-2.2139	1.39796e-36	1.42377e-35
LOC_Os10g06610.1	1953	157	724	4.49243	20.8075	-2.21153	2.0171e-88	4.42106e-87
LOC_Os11g43980.1	1008	59	272	3.27096	15.1458	-2.21113	3.0353e-34	2.95278e-33
LOC_Os08g10010.1	1215	133	613	6.11729	28.3183	-2.21077	4.20064e-75	7.83445e-74
LOC_Os07g22840.1	348	33	152	5.2993	24.5159	-2.20984	8.7498e-20	5.79349e-19
LOC_Os04g34490.1	1125	10	46	0.496743	2.29503	-2.20794	6.92094e-07	2.47133e-06
LOC_Os02g11820.2	2184	10	46	0.255877	1.18219	-2.20794	6.92094e-07	2.47109e-06
LOC_Os12g37580.1	3516	12	55	0.190729	0.878004	-2.2027	5.63296e-08	2.17712e-07
LOC_Os02g39510.1	765	12	55	0.876604	4.03538	-2.2027	5.63296e-08	2.17665e-07
LOC_Os11g37870.1	2751	12	55	0.243767	1.12216	-2.2027	5.63296e-08	2.17688e-07
LOC_Os01g71790.1	615	14	64	1.27215	5.841	-2.19895	4.64084e-09	1.92211e-08
LOC_Os11g19840.1	1125	21	96	1.04316	4.78962	-2.19895	6.14982e-13	3.14054e-12
LOC_Os02g51620.1	2343	474	2165	11.3055	51.8643	-2.19772	1.15996e-258	8.44379e-257
LOC_Os08g42080.1	1407	23	105	0.913519	4.18869	-2.19699	5.21386e-14	2.79362e-13
LOC_Os04g57650.1	444	34	155	4.27937	19.5944	-2.19497	5.44486e-20	3.63593e-19
LOC_Os11g03530.1	963	18	82	1.04455	4.77937	-2.19393	3.23042e-11	1.51486e-10
LOC_Os04g32030.1	1158	558	2541	26.9283	123.163	-2.19337	1.7456e-302	1.51564e-300
LOC_Os10g25590.1	735	280	1274	21.289	97.2892	-2.19217	1.5537e-152	6.01982e-151
LOC_Os03g47140.1	1281	97	441	4.23162	19.3229	-2.19103	6.41506e-54	8.98383e-53
LOC_Os03g11950.1	1317	44	200	1.86703	8.52367	-2.19073	2.61408e-25	2.03793e-24
LOC_Os11g04370.1	480	66	300	7.68399	35.0802	-2.19073	3.413e-37	3.52987e-36
LOC_Os10g42110.1	1539	126	572	4.57526	20.8612	-2.1889	2.38e-69	4.10721e-68
LOC_Os07g13950.1	210	13	59	3.45946	15.7694	-2.18851	2.07912e-08	8.28544e-08
LOC_Os05g38850.1	2121	13	59	0.34252	1.56133	-2.18851	2.07912e-08	8.28635e-08
LOC_Os12g40760.1	630	17	77	1.50797	6.86014	-2.18563	1.43465e-10	6.48373e-10
LOC_Os08g42350.1	924	68	308	4.11264	18.7095	-2.18563	4.89946e-38	5.15151e-37
LOC_Os06g46970.1	312	21	95	3.76139	17.0904	-2.18385	1.01602e-12	5.12388e-12
LOC_Os08g04190.1	2250	142	642	3.52687	16.0153	-2.18299	2.2871e-77	4.42119e-76
LOC_Os01g55720.1	336	27	122	4.49064	20.38	-2.18216	6.2429e-16	3.61134e-15
LOC_Os10g35750.1	1638	35	158	1.19409	5.41409	-2.18081	3.37944e-20	2.2778e-19
LOC_Os08g38092.1	1245	85	383	3.81534	17.2668	-2.17812	1.0384e-46	1.28889e-45
LOC_Os05g27350.1	279	10	45	2.00299	9.05297	-2.17623	1.14978e-06	4.03565e-06
LOC_Os07g31800.1	2736	10	45	0.204253	0.923164	-2.17623	1.14978e-06	4.03487e-06
LOC_Os04g50090.1	1089	8	36	0.410531	1.85548	-2.17623	1.44128e-05	4.6196e-05
LOC_Os10g25560.1	1359	6	27	0.246726	1.11513	-2.17623	0.000185759	0.000532833
LOC_Os03g56270.2	3090	8	36	0.144682	0.653923	-2.17623	1.44128e-05	4.61837e-05
LOC_Os10g02880.1	1101	16	72	0.812113	3.67052	-2.17623	6.3808e-10	2.78016e-09
LOC_Os04g34050.1	900	10	45	0.620928	2.80642	-2.17623	1.14978e-06	4.03526e-06
LOC_Os07g33550.1	1440	8	36	0.310464	1.40321	-2.17623	1.44128e-05	4.61878e-05
LOC_Os10g25780.2	1686	8	36	0.265165	1.19847	-2.17623	1.44128e-05	4.61919e-05
LOC_Os01g56900.1	1464	6	27	0.229031	1.03515	-2.17623	0.000185759	0.000532791
LOC_Os05g38500.1	1326	98	440	4.13016	18.6248	-2.17296	2.91618e-53	4.03683e-52
LOC_Os10g28440.1	1152	27	121	1.30977	5.89543	-2.17028	1.02832e-15	5.9068e-15
LOC_Os05g04890.1	2607	75	336	1.6077	7.23404	-2.16981	5.47842e-41	6.06464e-40
LOC_Os05g46830.1	681	23	103	1.8874	8.48932	-2.16925	1.41903e-13	7.45906e-13
LOC_Os04g34190.1	3390	82	366	1.35176	6.05988	-2.16446	2.27352e-44	2.68508e-43
LOC_Os12g05050.1	717	2531	11282	197.268	883.181	-2.16255	0	0
LOC_Os07g35750.1	1974	33	147	0.934223	4.17977	-2.16159	1.06299e-18	6.78167e-18
LOC_Os03g25450.1	1776	128	570	4.02764	18.0142	-2.16113	4.86706e-68	8.26849e-67
LOC_Os04g30770.1	1440	42	187	1.62994	7.2889	-2.16088	2.20964e-23	1.63289e-22
LOC_Os12g05890.1	837	20	89	1.33533	5.96825	-2.16011	7.40128e-12	3.58166e-11
LOC_Os11g05050.1	714	7640	33989	597.969	2671.92	-2.15973	0	0
LOC_Os08g43680.1	3765	291	1294	4.31929	19.2909	-2.15905	5.41804e-152	2.088e-150
LOC_Os05g39950.1	1419	9	40	0.354441	1.5822	-2.15831	5.22844e-06	1.74328e-05
LOC_Os01g65490.1	1155	9	40	0.435456	1.94384	-2.15831	5.22844e-06	1.74312e-05
LOC_Os03g20850.1	1407	43	191	1.70788	7.61942	-2.15747	8.32484e-24	6.21826e-23
LOC_Os11g19480.1	1674	34	151	1.13503	5.06296	-2.15725	3.99404e-19	2.5824e-18
LOC_Os06g19550.1	993	16	71	0.90044	4.01321	-2.15605	1.05278e-09	4.52901e-09
LOC_Os10g19190.1	423	16	71	2.1138	9.42108	-2.15605	1.05278e-09	4.52955e-09
LOC_Os01g10140.2	1749	23	102	0.734889	3.27335	-2.15517	2.3352e-13	1.21455e-12
LOC_Os05g50730.1	849	7	31	0.460759	2.04945	-2.15315	6.64414e-05	0.000199374
LOC_Os06g30700.1	4989	7	31	0.0784094	0.348763	-2.15315	6.64414e-05	0.000199391
LOC_Os04g53200.2	783	7	31	0.499597	2.2222	-2.15315	6.64414e-05	0.000199424
LOC_Os09g32350.1	612	7	31	0.639191	2.84311	-2.15315	6.64414e-05	0.000199407
LOC_Os02g54190.1	1746	77	341	2.46451	10.9621	-2.15315	3.45914e-41	3.83872e-40
LOC_Os11g24374.1	1182	113	499	5.3425	23.6955	-2.14902	2.29266e-59	3.48131e-58
LOC_Os06g51410.1	2241	107	472	2.66825	11.8218	-2.14748	3.3939e-56	4.92717e-55
LOC_Os06g13760.1	1116	90	397	4.50674	19.9668	-2.14745	1.57278e-47	1.9767e-46
LOC_Os08g30870.1	2118	15	66	0.395776	1.74904	-2.14381	4.686e-09	1.94037e-08
LOC_Os03g58190.1	897	31	136	1.93131	8.50999	-2.13957	3.335e-17	2.02102e-16
LOC_Os05g07980.1	2169	88	386	2.26729	9.98873	-2.13933	4.80444e-46	5.87838e-45
LOC_Os08g40180.1	1686	171	749	5.6679	24.9349	-2.13728	1.22113e-87	2.64429e-86
LOC_Os04g07920.1	972	24	105	1.37984	6.06325	-2.13559	1.43173e-13	7.52251e-13
LOC_Os01g54080.1	2916	942	4119	18.0529	79.2843	-2.1348	0	0
LOC_Os03g50885.1	1134	2523	11024	124.333	545.643	-2.13374	0	0
LOC_Os07g47450.1	318	19	83	3.33895	14.6499	-2.13342	5.37758e-11	2.49126e-10
LOC_Os09g35010.1	657	19	83	1.61611	7.0908	-2.13342	5.37758e-11	2.49094e-10
LOC_Os05g50500.1	894	38	166	2.37536	10.4221	-2.13342	1.30473e-20	8.91251e-20
LOC_Os06g49810.1	1767	290	1266	9.1716	40.2142	-2.13246	1.88158e-146	6.99681e-145
LOC_Os05g05560.1	315	63	275	11.1767	49.001	-2.13232	3.92382e-33	3.71778e-32
LOC_Os04g52880.1	693	360	1571	29.0304	127.241	-2.13192	3.24694e-181	1.51944e-179
LOC_Os01g72120.1	720	11	48	0.853776	3.74189	-2.13184	6.94958e-07	2.48082e-06
LOC_Os06g04870.1	927	166	724	10.0072	43.8371	-2.13111	1.80722e-84	3.81262e-83
LOC_Os04g45821.1	957	25	109	1.45986	6.39289	-2.13064	5.3455e-14	2.8616e-13
LOC_Os11g03540.1	1350	14	61	0.579533	2.53617	-2.12969	2.08934e-08	8.32432e-08
LOC_Os05g32440.1	1158	62	270	2.99204	13.0869	-2.12893	1.69882e-32	1.58666e-31
LOC_Os05g32270.1	945	38	165	2.24717	9.8002	-2.1247	2.13404e-20	1.44841e-19
LOC_Os05g03100.1	3612	9	39	0.139245	0.606038	-2.12178	8.64582e-06	2.82648e-05
LOC_Os01g12640.1	1236	6	26	0.271279	1.18069	-2.12178	0.00030917	0.000861987
LOC_Os06g51510.2	639	6	26	0.524728	2.28378	-2.12178	0.00030917	0.000862054
LOC_Os05g15040.3	3435	6	26	0.0976132	0.424844	-2.12178	0.00030917	0.000861854
LOC_Os02g37700.1	1308	9	39	0.38452	1.67355	-2.12178	8.64582e-06	2.82674e-05
LOC_Os04g55950.1	438	6	26	0.765528	3.33182	-2.12178	0.00030917	0.000861921
LOC_Os10g23050.1	987	6	26	0.339718	1.47856	-2.12178	0.00030917	0.000862121
LOC_Os01g61310.1	639	15	65	1.31182	5.70946	-2.12178	7.70494e-09	3.15204e-08
LOC_Os04g55710.1	1002	1697	7350	94.6451	411.72	-2.12107	0	0
LOC_Os06g12280.1	1515	251	1086	9.25859	40.2346	-2.11957	6.10456e-125	1.91942e-123
LOC_Os04g38620.1	780	83	359	5.94658	25.8335	-2.11911	1.92342e-42	2.17945e-41
LOC_Os04g01710.1	1152	366	1583	17.7547	77.1278	-2.11905	3.4111e-181	1.59419e-179
LOC_Os01g57690.1	744	31	134	2.32848	10.1091	-2.1182	8.93468e-17	5.32754e-16
LOC_Os07g41410.1	342	90	389	14.7062	63.842	-2.11808	7.96288e-46	9.69674e-45
LOC_Os03g51910.1	984	53	229	3.00999	13.0624	-2.11759	1.28114e-27	1.07108e-26
LOC_Os07g46480.1	1350	594	2566	24.5888	106.686	-2.11729	3.64248e-292	3.03117e-290
LOC_Os02g56300.1	1446	142	613	5.48787	23.7944	-2.1163	3.61738e-71	6.40831e-70
LOC_Os09g34890.1	351	35	151	5.57243	24.1464	-2.11543	1.07817e-18	6.87605e-18
LOC_Os01g52770.1	1092	478	2062	24.4618	105.986	-2.11527	6.83744e-235	4.4074e-233
LOC_Os03g57330.1	1269	16	69	0.704599	3.0519	-2.11483	2.84534e-09	1.193e-08
LOC_Os01g57150.1	837	16	69	1.06826	4.62707	-2.11483	2.84534e-09	1.19286e-08
LOC_Os11g45990.1	1902	58	250	1.70412	7.37755	-2.11411	5.96174e-30	5.23439e-29
LOC_Os07g44780.1	1176	62	267	2.94624	12.7434	-2.11281	7.38184e-32	6.77336e-31
LOC_Os02g51280.1	1233	63	271	2.85536	12.3364	-2.11118	2.78316e-32	2.58535e-31
LOC_Os08g22004.1	5151	10	43	0.108491	0.468554	-2.11064	3.13914e-06	1.0668e-05
LOC_Os08g08230.1	639	10	43	0.874547	3.77703	-2.11064	3.13914e-06	1.0667e-05
LOC_Os02g09530.1	648	17	73	1.46608	6.32311	-2.10867	1.05209e-09	4.52709e-09
LOC_Os07g40150.1	1557	151	648	5.41966	23.3598	-2.10775	9.4098e-75	1.74505e-73
LOC_Os12g23760.1	1509	104	446	3.85148	16.5893	-2.10677	5.9433e-52	8.04489e-51
LOC_Os03g25050.1	297	56	240	10.537	45.3563	-2.10584	1.11586e-28	9.55056e-28
LOC_Os06g34650.1	453	7	30	0.863542	3.71711	-2.10584	0.000110098	0.000323877
LOC_Os02g38410.1	507	14	60	1.54314	6.64241	-2.10584	3.43118e-08	1.34723e-07
LOC_Os08g32540.1	1065	18	77	0.94451	4.05811	-2.10317	3.89462e-10	1.71916e-09
LOC_Os03g25760.1	1734	18	77	0.580106	2.49244	-2.10317	3.89462e-10	1.71874e-09
LOC_Os01g37600.1	2625	18	77	0.383201	1.64643	-2.10317	3.89462e-10	1.71895e-09
LOC_Os11g35030.1	1230	18	77	0.817808	3.51373	-2.10317	3.89462e-10	1.71853e-09
LOC_Os02g43640.1	1248	276	1180	12.3589	53.0701	-2.10235	3.3327e-134	1.13076e-132
LOC_Os04g29550.1	552	22	94	2.22724	9.5581	-2.10146	4.52362e-12	2.20717e-11
LOC_Os08g41800.1	1032	11	47	0.595658	2.55624	-2.10146	1.14365e-06	4.01531e-06
LOC_Os04g41810.1	1146	333	1421	16.2384	69.5973	-2.09962	5.85028e-161	2.40368e-159
LOC_Os08g10400.1	285	19	81	3.72557	15.9523	-2.09823	1.44322e-10	6.52e-10
LOC_Os12g41860.1	2568	740	3149	16.1035	68.8272	-2.0956	0	0
LOC_Os02g32760.1	342	99	421	16.1768	69.0937	-2.09463	8.7724e-49	1.1221e-47
LOC_Os03g18970.1	1299	123	523	5.29151	22.5983	-2.09446	3.44176e-60	5.28857e-59
LOC_Os03g19520.2	2970	8	34	0.150528	0.642547	-2.09377	3.94818e-05	0.00012148
LOC_Os08g01190.1	816	8	34	0.547878	2.33868	-2.09377	3.94818e-05	0.000121469
LOC_Os01g66930.2	756	8	34	0.59136	2.52429	-2.09377	3.94818e-05	0.000121459
LOC_Os05g08410.1	807	8	34	0.553988	2.36477	-2.09377	3.94818e-05	0.00012149
LOC_Os01g64100.1	894	12	51	0.750115	3.20196	-2.09377	4.17864e-07	1.51737e-06
LOC_Os12g40900.1	594	97	412	9.12576	38.9308	-2.0929	9.98976e-48	1.25905e-46
LOC_Os07g31840.1	1917	288	1223	8.39565	35.8086	-2.09259	3.3029e-138	1.14989e-136
LOC_Os03g28330.4	2451	150	636	3.42004	14.5645	-2.09037	1.21025e-72	2.1914e-71
LOC_Os08g37250.1	858	21	89	1.36778	5.82218	-2.08972	1.98739e-11	9.41762e-11
LOC_Os06g08100.1	711	42	178	3.30114	14.0518	-2.08972	1.83855e-21	1.28738e-20
LOC_Os04g56390.1	381	17	72	2.49349	10.6069	-2.08877	1.72126e-09	7.3191e-09
LOC_Os01g40570.1	828	260	1101	17.548	74.6345	-2.08854	2.65856e-124	8.32284e-123
LOC_Os05g01140.1	1122	77	326	3.83514	16.3083	-2.08825	5.32582e-38	5.59817e-37
LOC_Os01g08260.1	1839	434	1835	13.1884	56.0063	-2.08632	1.29404e-205	6.86718e-204
LOC_Os03g55350.1	2295	1056	4463	25.7137	109.151	-2.08571	0	0
LOC_Os07g41600.1	927	18	76	1.08512	4.60168	-2.08431	6.36536e-10	2.77377e-09
LOC_Os12g07380.1	549	9	38	0.916123	3.88503	-2.08431	1.42374e-05	4.56543e-05
[truncated: 2,653 more rows]
