# Supplementary material for: Transcriptome Analysis of Salt Stress Responsiveness in the Seedlings of Dongxiang Wild Rice (Oryza rufipogon Griff.)
Source: PLoS One. 2016 Jan 11;11(1):e0146242. doi: 10.1371/journal.pone.0146242 (PMC4709063; doi:10.1371/journal.pone.0146242)
Supplement: S3 Table — (XLS) [file pone.0146242.s006.xls]

## Sheet: Sheet1
S3 Table. List of up-regulated genes in RS vs. RCK.
Gene ID	Gene Length	RS-Expression	RCK-Expression	RS-RPKM	RCK-RPKM	log2 Ratio(RS/RCK)	P-value	FDR
LOC_Os07g23660.1	744	2828	0	222.654	0.001	17.7644	0	0
LOC_Os08g08570.1	579	443	0	44.8176	0.001	15.4518	1.30548e-132	6.39198e-131
LOC_Os05g48740.1	228	155	0	39.8217	0.001	15.2813	7.20378e-47	1.3324e-45
LOC_Os03g22590.1	903	414	0	26.8557	0.001	14.7129	5.61686e-124	2.55498e-122
LOC_Os03g12510.1	510	231	0	26.5317	0.001	14.6954	1.70316e-69	4.37302e-68
LOC_Os01g71810.1	957	301	0	18.4237	0.001	14.1693	2.46172e-90	8.05785e-89
LOC_Os04g12970.1	1401	420	0	17.5604	0.001	14.1	9.1877e-126	4.23945e-124
LOC_Os01g55060.1	270	80	0	17.356	0.001	14.0831	1.53515e-24	1.66982e-23
LOC_Os01g33615.1	324	95	0	17.1752	0.001	14.068	5.25332e-29	6.47762e-28
LOC_Os02g51020.1	546	149	0	15.9852	0.001	13.9644	4.404e-45	7.83321e-44
LOC_Os07g41400.1	342	81	0	13.8734	0.001	13.76	7.73458e-25	8.49695e-24
LOC_Os10g40040.1	834	187	0	13.1341	0.001	13.681	2.14138e-56	4.61149e-55
LOC_Os04g02880.1	249	54	0	12.7033	0.001	13.6329	8.44754e-17	6.87921e-16
LOC_Os05g14820.1	1371	280	0	11.9631	0.001	13.5463	4.39788e-84	1.35405e-82
LOC_Os12g36860.1	408	75	0	10.7677	0.001	13.3944	4.72852e-23	4.91289e-22
LOC_Os08g29809.1	2778	510	0	10.7538	0.001	13.3926	1.47536e-152	8.33506e-151
LOC_Os10g13850.1	831	151	0	10.6439	0.001	13.3777	1.11794e-45	2.00871e-44
LOC_Os12g25090.2	270	46	0	9.97969	0.001	13.2848	2.03444e-14	1.48828e-13
LOC_Os10g09240.1	411	68	0	9.69148	0.001	13.2425	5.73754e-21	5.56133e-20
LOC_Os04g38540.1	1092	175	0	9.38725	0.001	13.1965	8.00332e-53	1.64131e-51
LOC_Os02g10280.1	1332	200	0	8.79526	0.001	13.1025	2.88674e-60	6.5783e-59
LOC_Os08g23870.1	453	68	0	8.79293	0.001	13.1021	5.73754e-21	5.56286e-20
LOC_Os04g51300.1	1062	156	0	8.60445	0.001	13.0709	3.6295e-47	6.76273e-46
LOC_Os07g08669.1	207	29	0	8.20636	0.001	13.0025	2.34204e-09	1.28805e-08
LOC_Os08g08650.1	597	80	0	7.84944	0.001	12.9384	1.53515e-24	1.6693e-23
LOC_Os11g47560.1	855	112	0	7.67317	0.001	12.9056	4.56338e-34	6.36364e-33
LOC_Os10g09620.1	2121	271	0	7.48431	0.001	12.8697	2.1022e-81	6.30177e-80
LOC_Os08g34390.1	684	84	0	7.1936	0.001	12.8125	9.89222e-26	1.12096e-24
LOC_Os01g71800.1	1092	132	0	7.08067	0.001	12.7897	5.06986e-40	8.10557e-39
LOC_Os07g19000.1	207	24	0	6.79147	0.001	12.7295	7.21384e-08	3.55528e-07
LOC_Os03g37290.1	1644	185	0	6.59163	0.001	12.6864	8.43576e-56	1.80343e-54
LOC_Os08g06415.1	591	64	0	6.34331	0.001	12.631	8.90398e-20	8.24729e-19
LOC_Os01g34020.1	222	24	0	6.33259	0.001	12.6286	7.21384e-08	3.55678e-07
LOC_Os07g17010.1	1209	125	0	6.05629	0.001	12.5642	6.15174e-38	9.4578e-37
LOC_Os01g24764.1	219	20	0	5.34945	0.001	12.3852	1.1195e-06	4.97113e-06
LOC_Os04g56900.1	897	81	0	5.28951	0.001	12.3689	7.73458e-25	8.4943e-24
LOC_Os04g12720.1	1365	123	0	5.27832	0.001	12.3659	2.4234e-37	3.6745e-36
LOC_Os06g38764.1	294	26	0	5.18023	0.001	12.3388	1.83121e-08	9.467e-08
LOC_Os10g31420.1	693	61	0	5.15608	0.001	12.3321	6.9619e-19	6.20551e-18
LOC_Os01g45659.1	165	14	0	4.97012	0.001	12.2791	6.84402e-05	0.000252166
LOC_Os08g36920.1	849	69	0	4.76063	0.001	12.2169	2.89076e-21	2.83393e-20
LOC_Os10g37160.1	1551	125	0	4.72086	0.001	12.2048	6.15174e-38	9.45367e-37
LOC_Os07g11739.1	1554	120	0	4.52328	0.001	12.1432	1.89483e-36	2.79257e-35
LOC_Os02g03130.1	399	30	0	4.40425	0.001	12.1047	1.17999e-09	6.61866e-09
LOC_Os06g39780.1	1503	113	0	4.40395	0.001	12.1046	2.29918e-34	3.23436e-33
LOC_Os04g28470.1	1881	139	0	4.32862	0.001	12.0797	4.17824e-42	7.01073e-41
LOC_Os10g17080.1	564	41	0	4.25822	0.001	12.056	6.26642e-13	4.24012e-12
LOC_Os04g41220.1	2208	155	0	4.11203	0.001	12.0056	7.20378e-47	1.3331e-45
LOC_Os12g38270.2	246	17	0	4.04797	0.001	11.983	8.75322e-06	3.57232e-05
LOC_Os09g17930.1	1584	106	0	3.91989	0.001	11.9366	2.7898e-32	3.73808e-31
LOC_Os07g07715.1	420	28	0	3.9051	0.001	11.9311	4.64846e-09	2.51068e-08
LOC_Os03g03034.5	591	39	0	3.86545	0.001	11.9164	2.46858e-12	1.61636e-11
LOC_Os01g26340.1	654	43	0	3.85136	0.001	11.9112	1.59071e-13	1.11286e-12
LOC_Os11g38220.1	429	28	0	3.82317	0.001	11.9006	4.64846e-09	2.5103e-08
LOC_Os10g01080.1	942	61	0	3.79317	0.001	11.8892	6.9619e-19	6.20708e-18
LOC_Os01g73540.1	594	38	0	3.74732	0.001	11.8716	4.89962e-12	3.16291e-11
LOC_Os01g29104.1	228	14	0	3.5968	0.001	11.8125	6.84402e-05	0.000251981
LOC_Os07g39860.1	384	23	0	3.50849	0.001	11.7766	1.4318e-07	6.87204e-07
LOC_Os02g28110.1	1374	80	0	3.41057	0.001	11.7358	1.53515e-24	1.66879e-23
LOC_Os03g32220.1	603	35	0	3.39996	0.001	11.7313	3.83094e-11	2.34792e-10
LOC_Os11g03390.1	693	40	0	3.38104	0.001	11.7232	1.24375e-12	8.28377e-12
LOC_Os01g37200.1	330	19	0	3.37258	0.001	11.7196	2.22198e-06	9.59474e-06
LOC_Os02g42470.1	246	14	0	3.33362	0.001	11.7029	6.84402e-05	0.000252139
LOC_Os03g50250.1	2010	114	0	3.32225	0.001	11.6979	1.1584e-34	1.64136e-33
LOC_Os02g02230.1	1581	88	0	3.26042	0.001	11.6708	6.37434e-27	7.46064e-26
LOC_Os01g71930.1	1899	104	0	3.20798	0.001	11.6474	1.09901e-31	1.45161e-30
LOC_Os06g37320.1	387	21	0	3.17857	0.001	11.6342	5.6404e-07	2.56801e-06
LOC_Os03g10700.1	927	50	0	3.15946	0.001	11.6255	1.31096e-15	1.0126e-14
LOC_Os10g15300.1	669	36	0	3.1521	0.001	11.6221	1.93015e-11	1.20581e-10
LOC_Os07g01480.2	669	36	0	3.1521	0.001	11.6221	1.93015e-11	1.20538e-10
LOC_Os02g37060.1	360	19	0	3.09154	0.001	11.5941	2.22198e-06	9.59944e-06
LOC_Os11g04770.1	441	23	0	3.05501	0.001	11.577	1.4318e-07	6.87391e-07
LOC_Os09g25400.1	390	20	0	3.00392	0.001	11.5526	1.1195e-06	4.968e-06
LOC_Os05g17800.1	357	18	0	2.95343	0.001	11.5282	4.41016e-06	1.85283e-05
LOC_Os07g24000.1	522	25	0	2.80539	0.001	11.454	3.63456e-08	1.83777e-07
LOC_Os05g33140.1	1005	48	0	2.79768	0.001	11.45	5.16436e-15	3.88434e-14
LOC_Os01g28970.2	483	23	0	2.78936	0.001	11.4457	1.4318e-07	6.87017e-07
LOC_Os02g37390.1	345	16	0	2.71659	0.001	11.4076	1.73733e-05	6.85387e-05
LOC_Os02g49986.1	768	35	0	2.6695	0.001	11.3824	3.83094e-11	2.3471e-10
LOC_Os08g24840.1	264	12	0	2.66257	0.001	11.3786	0.000269614	0.00091824
LOC_Os12g30800.1	630	28	0	2.6034	0.001	11.3462	4.64846e-09	2.51145e-08
LOC_Os01g64440.1	456	20	0	2.56914	0.001	11.3271	1.1195e-06	4.96988e-06
LOC_Os01g62980.2	342	15	0	2.56914	0.001	11.3271	3.44824e-05	0.000131289
LOC_Os08g14810.1	1893	81	0	2.50644	0.001	11.2914	7.73458e-25	8.4996e-24
LOC_Os04g43200.1	735	31	0	2.47057	0.001	11.2706	5.94518e-10	3.39905e-09
LOC_Os06g23350.1	834	35	0	2.45824	0.001	11.2634	3.83094e-11	2.34751e-10
LOC_Os09g20260.1	1032	43	0	2.44069	0.001	11.2531	1.59071e-13	1.11308e-12
LOC_Os11g47700.1	513	21	0	2.39787	0.001	11.2275	5.6404e-07	2.56901e-06
LOC_Os04g10569.1	642	25	0	2.28101	0.001	11.1555	3.63456e-08	1.83829e-07
LOC_Os02g11870.1	543	21	0	2.26539	0.001	11.1455	5.6404e-07	2.56834e-06
LOC_Os12g06410.1	1314	50	0	2.22894	0.001	11.1221	1.31096e-15	1.01282e-14
LOC_Os09g04430.1	984	37	0	2.20257	0.001	11.105	9.72472e-12	6.18261e-11
LOC_Os04g52110.1	825	31	0	2.20105	0.001	11.104	5.94518e-10	3.3974e-09
LOC_Os04g30060.1	1038	39	0	2.20085	0.001	11.1038	2.46858e-12	1.61696e-11
LOC_Os01g40820.1	1881	70	0	2.17988	0.001	11.09	1.45646e-21	1.44388e-20
LOC_Os04g33630.1	459	17	0	2.1695	0.001	11.0831	8.75322e-06	3.57439e-05
LOC_Os05g17810.1	2613	94	0	2.10723	0.001	11.0411	1.04267e-28	1.27586e-27
LOC_Os08g04480.1	564	20	0	2.07718	0.001	11.0204	1.1195e-06	4.96738e-06
LOC_Os03g47160.1	459	16	0	2.04188	0.001	10.9957	1.73733e-05	6.84468e-05
LOC_Os04g30110.1	804	28	0	2.03998	0.001	10.9943	4.64846e-09	2.51107e-08
LOC_Os06g34180.1	345	12	0	2.03744	0.001	10.9925	0.000269614	0.000918684
LOC_Os10g39744.1	579	20	0	2.02337	0.001	10.9825	1.1195e-06	4.97301e-06
LOC_Os06g44240.1	1926	66	0	2.00729	0.001	10.971	2.26024e-20	2.13677e-19
LOC_Os05g08890.1	2433	83	0	1.99829	0.001	10.9646	1.9634e-25	2.20012e-24
LOC_Os02g29000.1	651	22	0	1.97954	0.001	10.951	2.84182e-07	1.33045e-06
LOC_Os09g27260.1	957	32	0	1.95867	0.001	10.9357	2.99536e-10	1.74394e-09
LOC_Os01g03280.1	723	24	0	1.94445	0.001	10.9251	7.21384e-08	3.55628e-07
LOC_Os09g29480.1	753	24	0	1.86698	0.001	10.8665	7.21384e-08	3.55727e-07
LOC_Os01g24550.1	1086	34	0	1.83389	0.001	10.8407	7.60362e-11	4.58912e-10
LOC_Os10g03100.1	2502	74	0	1.73248	0.001	10.7586	9.3851e-23	9.64305e-22
LOC_Os10g20780.1	1053	31	0	1.72447	0.001	10.7519	5.94518e-10	3.3996e-09
LOC_Os12g36430.1	720	21	0	1.70848	0.001	10.7385	5.6404e-07	2.56735e-06
LOC_Os11g31560.1	756	22	0	1.70461	0.001	10.7352	2.84182e-07	1.33009e-06
LOC_Os07g47620.1	516	15	0	1.7028	0.001	10.7337	3.44824e-05	0.000131304
LOC_Os08g24130.1	2349	68	0	1.6957	0.001	10.7277	5.73754e-21	5.56439e-20
LOC_Os01g60490.1	798	23	0	1.68829	0.001	10.7214	1.4318e-07	6.8711e-07
LOC_Os01g61044.2	1371	39	0	1.66629	0.001	10.7024	2.46858e-12	1.61666e-11
LOC_Os03g26490.1	600	17	0	1.65967	0.001	10.6967	8.75322e-06	3.57315e-05
LOC_Os12g12080.2	495	14	0	1.65671	0.001	10.6941	6.84402e-05	0.000252192
LOC_Os08g20480.1	3312	93	0	1.64481	0.001	10.6837	2.06948e-28	2.51051e-27
LOC_Os04g10630.1	612	17	0	1.62712	0.001	10.6681	8.75322e-06	3.57605e-05
LOC_Os02g26480.2	1512	42	0	1.62712	0.001	10.6681	3.15722e-13	2.17216e-12
LOC_Os12g08260.2	1464	40	0	1.60045	0.001	10.6443	1.24375e-12	8.28533e-12
LOC_Os11g46000.1	1797	49	0	1.59724	0.001	10.6414	2.60198e-15	1.98159e-14
LOC_Os06g28790.1	810	22	0	1.59097	0.001	10.6357	2.84182e-07	1.32956e-06
LOC_Os06g09190.1	921	25	0	1.59002	0.001	10.6348	3.63456e-08	1.83856e-07
LOC_Os04g43730.1	2121	57	0	1.57419	0.001	10.6204	1.0804e-17	9.15125e-17
LOC_Os09g17540.1	1353	36	0	1.55858	0.001	10.606	1.93015e-11	1.20559e-10
LOC_Os03g06280.1	531	14	0	1.54439	0.001	10.5928	6.84402e-05	0.00025206
LOC_Os08g39300.3	687	18	0	1.53475	0.001	10.5838	4.41016e-06	1.85261e-05
LOC_Os08g15450.1	1710	44	0	1.50723	0.001	10.5577	8.01448e-14	5.69396e-13
LOC_Os12g30790.1	1614	41	0	1.488	0.001	10.5392	6.26642e-13	4.24175e-12
LOC_Os03g07060.1	672	17	0	1.48184	0.001	10.5332	8.75322e-06	3.57356e-05
LOC_Os08g17140.1	636	16	0	1.47362	0.001	10.5252	1.73733e-05	6.8485e-05
LOC_Os06g10820.1	636	16	0	1.47362	0.001	10.5252	1.73733e-05	6.84621e-05
LOC_Os11g31530.1	603	15	0	1.45713	0.001	10.5089	3.44824e-05	0.000131332
LOC_Os03g12879.1	771	19	0	1.44352	0.001	10.4954	2.22198e-06	9.59827e-06
LOC_Os06g09610.2	654	16	0	1.43306	0.001	10.4849	1.73733e-05	6.85004e-05
LOC_Os02g26800.1	2511	61	0	1.423	0.001	10.4747	6.9619e-19	6.20865e-18
LOC_Os08g04240.1	825	20	0	1.42004	0.001	10.4717	1.1195e-06	4.96925e-06
LOC_Os02g12380.1	1530	36	0	1.37827	0.001	10.4286	1.93015e-11	1.20602e-10
LOC_Os02g54870.1	612	14	0	1.33998	0.001	10.388	6.84402e-05	0.000251876
LOC_Os01g27590.1	1131	25	0	1.29479	0.001	10.3385	3.63456e-08	1.83909e-07
LOC_Os04g31300.1	684	15	0	1.28457	0.001	10.3271	3.44824e-05	0.00013136
LOC_Os12g08260.4	1461	32	0	1.28299	0.001	10.3253	2.99536e-10	1.74365e-09
LOC_Os06g07590.1	693	15	0	1.26789	0.001	10.3082	3.44824e-05	0.000131275
LOC_Os07g38960.1	792	17	0	1.25732	0.001	10.2961	8.75322e-06	3.57646e-05
LOC_Os04g29580.1	2325	49	0	1.23451	0.001	10.2697	2.60198e-15	1.98201e-14
LOC_Os04g32320.1	1191	25	0	1.22956	0.001	10.2639	3.63456e-08	1.83803e-07
LOC_Os12g10520.2	606	12	0	1.15993	0.001	10.1798	0.000269614	0.000918329
LOC_Os04g05470.1	2076	41	0	1.15686	0.001	10.176	6.26642e-13	4.24093e-12
LOC_Os05g45100.1	1419	28	0	1.15584	0.001	10.1747	4.64846e-09	2.51184e-08
LOC_Os02g09440.1	1170	23	0	1.1515	0.001	10.1693	1.4318e-07	6.87297e-07
LOC_Os08g14800.1	816	16	0	1.14856	0.001	10.1656	1.73733e-05	6.85157e-05
LOC_Os03g41170.1	816	16	0	1.14856	0.001	10.1656	1.73733e-05	6.84315e-05
LOC_Os05g49630.1	1995	39	0	1.1451	0.001	10.1613	2.46858e-12	1.61726e-11
LOC_Os07g43220.1	666	13	0	1.14338	0.001	10.1591	0.00013584	0.000481814
LOC_Os08g24060.1	1239	24	0	1.13465	0.001	10.148	7.21384e-08	3.55578e-07
LOC_Os05g46050.1	1143	22	0	1.12746	0.001	10.1389	2.84182e-07	1.32974e-06
LOC_Os07g32050.1	630	12	0	1.11574	0.001	10.1238	0.000269614	0.000916293
LOC_Os01g24050.1	2214	42	0	1.11121	0.001	10.1179	3.15722e-13	2.17131e-12
LOC_Os08g13380.1	741	14	0	1.10671	0.001	10.1121	6.84402e-05	0.000252113
LOC_Os03g49590.1	654	12	0	1.0748	0.001	10.0698	0.000269614	0.000918063
LOC_Os06g18770.1	939	17	0	1.06049	0.001	10.0505	8.75322e-06	3.57522e-05
LOC_Os01g57960.1	1560	28	0	1.05137	0.001	10.0381	4.64846e-09	2.51299e-08
LOC_Os06g48210.1	1860	33	0	1.03926	0.001	10.0213	1.50916e-10	8.9672e-10
LOC_Os02g03050.2	678	12	0	1.03675	0.001	10.0179	0.000269614	0.000916381
LOC_Os05g46830.1	681	12	0	1.03218	0.001	10.0115	0.000269614	0.000916558
LOC_Os05g08900.1	705	12	0	0.997046	0.001	9.96152	0.000269614	0.000918151
LOC_Os07g39740.1	1218	20	0	0.961847	0.001	9.90966	1.1195e-06	4.97176e-06
LOC_Os05g22830.1	1722	28	0	0.952463	0.001	9.89552	4.64846e-09	2.51222e-08
LOC_Os09g04280.1	1908	31	0	0.951714	0.001	9.89438	5.94518e-10	3.39795e-09
LOC_Os09g02750.1	993	16	0	0.94383	0.001	9.88238	1.73733e-05	6.84544e-05
LOC_Os05g13490.1	870	14	0	0.94261	0.001	9.88052	6.84402e-05	0.000252219
LOC_Os10g03850.3	996	16	0	0.940987	0.001	9.87803	1.73733e-05	6.84774e-05
LOC_Os11g04680.1	810	13	0	0.940116	0.001	9.8767	0.00013584	0.000481911
LOC_Os03g31750.3	2679	42	0	0.918332	0.001	9.84287	3.15722e-13	2.17174e-12
LOC_Os01g33869.1	2340	36	0	0.901176	0.001	9.81567	1.93015e-11	1.20517e-10
LOC_Os05g46300.1	1632	25	0	0.897311	0.001	9.80946	3.63456e-08	1.83882e-07
LOC_Os11g07930.1	990	15	0	0.887522	0.001	9.79364	3.44824e-05	0.000131261
LOC_Os05g06390.1	5811	85	0	0.856823	0.001	9.74285	4.98402e-26	5.69166e-25
LOC_Os01g09930.1	1239	18	0	0.85099	0.001	9.733	4.41016e-06	1.85306e-05
LOC_Os12g26390.1	1941	28	0	0.844998	0.001	9.7228	4.64846e-09	2.51338e-08
LOC_Os08g24050.1	1116	16	0	0.839806	0.001	9.71391	1.73733e-05	6.85233e-05
LOC_Os01g43740.1	1605	2538	3	92.6275	0.11118	9.7024	0	0
LOC_Os01g02190.1	861	12	0	0.816397	0.001	9.67313	0.000269614	0.000918506
LOC_Os01g68450.1	939	13	0	0.810963	0.001	9.66349	0.00013584	0.000481621
LOC_Os11g47510.1	939	13	0	0.810963	0.001	9.66349	0.00013584	0.000481524
LOC_Os12g31860.4	1167	16	0	0.803105	0.001	9.64944	1.73733e-05	6.84927e-05
LOC_Os05g36100.1	1095	15	0	0.802417	0.001	9.64821	3.44824e-05	0.000131318
LOC_Os08g24080.1	1467	20	0	0.798588	0.001	9.64131	1.1195e-06	4.96863e-06
LOC_Os07g11700.1	1395	19	0	0.797816	0.001	9.63991	2.22198e-06	9.59592e-06
LOC_Os02g56420.1	1035	14	0	0.792339	0.001	9.62997	6.84402e-05	0.000252087
LOC_Os07g43370.1	1422	19	0	0.782667	0.001	9.61226	2.22198e-06	9.59357e-06
LOC_Os12g27830.1	1050	14	0	0.781019	0.001	9.60921	6.84402e-05	0.000252034
LOC_Os04g08190.1	2262	30	0	0.776876	0.001	9.60154	1.17999e-09	6.6176e-09
LOC_Os03g05900.1	1224	16	0	0.765705	0.001	9.58065	1.73733e-05	6.84391e-05
LOC_Os12g36350.1	2163	28	0	0.758271	0.001	9.56657	4.64846e-09	2.51261e-08
LOC_Os03g51680.1	1083	14	0	0.757221	0.001	9.56457	6.84402e-05	0.000252008
LOC_Os12g31860.2	1257	16	0	0.745603	0.001	9.54226	1.73733e-05	6.84697e-05
LOC_Os04g39814.1	951	12	0	0.739135	0.001	9.52969	0.000269614	0.000917974
LOC_Os08g06810.1	1521	19	0	0.731724	0.001	9.51516	2.22198e-06	9.60062e-06
LOC_Os02g36140.3	1794	22	0	0.718329	0.001	9.4885	2.84182e-07	1.33027e-06
LOC_Os06g38080.1	1749	21	0	0.703319	0.001	9.45804	5.6404e-07	2.56867e-06
LOC_Os07g10860.1	1119	13	0	0.680513	0.001	9.41048	0.00013584	0.000481669
LOC_Os02g57290.4	1932	22	0	0.66702	0.001	9.38159	2.84182e-07	1.32992e-06
LOC_Os04g05400.1	2310	26	0	0.659302	0.001	9.3648	1.83121e-08	9.46839e-08
LOC_Os10g39350.1	1191	13	0	0.639374	0.001	9.32052	0.00013584	0.000481427
LOC_Os10g09550.1	1839	20	0	0.637047	0.001	9.31526	1.1195e-06	4.97238e-06
LOC_Os01g04620.1	1296	14	0	0.63277	0.001	9.30554	6.84402e-05	0.000251824
LOC_Os04g28480.2	1947	20	0	0.60171	0.001	9.23292	1.1195e-06	4.9705e-06
LOC_Os04g44630.1	3099	31	0	0.585954	0.001	9.19464	5.94518e-10	3.3985e-09
LOC_Os05g38790.1	1617	16	0	0.579606	0.001	9.17893	1.73733e-05	6.8531e-05
LOC_Os01g12770.1	1623	16	0	0.577464	0.001	9.17359	1.73733e-05	6.84238e-05
LOC_Os07g47550.1	1425	14	0	0.575488	0.001	9.16864	6.84402e-05	0.000251797
LOC_Os01g15250.1	1368	13	0	0.556648	0.001	9.12062	0.00013584	0.000481766
LOC_Os06g10920.1	1698	16	0	0.551957	0.001	9.10841	1.73733e-05	6.8554e-05
LOC_Os07g23640.1	744	10642	19	837.864	1.51901	9.10744	0	0
LOC_Os01g49630.1	1290	12	0	0.544897	0.001	9.08984	0.000269614	0.000916823
LOC_Os05g45150.1	1323	12	0	0.531306	0.001	9.0534	0.000269614	0.000916911
LOC_Os11g31020.1	1791	16	0	0.523296	0.001	9.03148	1.73733e-05	6.8508e-05
LOC_Os03g20080.1	3726	32	0	0.503072	0.001	8.97462	2.99536e-10	1.74423e-09
LOC_Os12g44290.1	1542	13	0	0.493835	0.001	8.94789	0.00013584	0.000481717
LOC_Os12g14610.1	1458	12	0	0.482111	0.001	8.91322	0.000269614	0.000917442
LOC_Os05g18720.1	1581	13	0	0.481653	0.001	8.91185	0.00013584	0.000481572
LOC_Os10g41780.4	1581	13	0	0.481653	0.001	8.91185	0.00013584	0.000481379
LOC_Os07g46650.1	2076	17	0	0.479672	0.001	8.90591	8.75322e-06	3.57274e-05
LOC_Os10g38120.1	1599	13	0	0.476231	0.001	8.89552	0.00013584	0.000481475
LOC_Os01g29880.1	1854	15	0	0.47392	0.001	8.8885	3.44824e-05	0.000131346
LOC_Os04g48940.3	1485	12	0	0.473345	0.001	8.88675	0.000269614	0.000918595
LOC_Os03g14560.1	1500	12	0	0.468612	0.001	8.87225	0.000269614	0.000917177
LOC_Os09g28390.1	1503	12	0	0.467676	0.001	8.86937	0.000269614	0.000917708
LOC_Os09g27580.1	2148	17	0	0.463594	0.001	8.85672	8.75322e-06	3.57481e-05
LOC_Os03g16320.1	2442	19	0	0.455755	0.001	8.83211	2.22198e-06	9.59709e-06
LOC_Os12g23980.1	2202	17	0	0.452225	0.001	8.8209	8.75322e-06	3.57398e-05
LOC_Os11g47500.1	915	457	1	29.2562	0.0650067	8.81394	2.0238e-134	1.00628e-132
LOC_Os01g21160.1	1572	12	0	0.447149	0.001	8.80461	0.000269614	0.000918417
LOC_Os06g46730.1	1866	14	0	0.43948	0.001	8.77966	6.84402e-05	0.000251929
LOC_Os02g26770.1	1602	12	0	0.438775	0.001	8.77734	0.000269614	0.000917531
LOC_Os07g24400.1	2820	21	0	0.436208	0.001	8.76887	5.6404e-07	2.56768e-06
LOC_Os01g34920.1	2484	18	0	0.424467	0.001	8.72951	4.41016e-06	1.8535e-05
LOC_Os09g37880.1	2517	18	0	0.418902	0.001	8.71047	4.41016e-06	1.85328e-05
LOC_Os07g01270.1	4407	31	0	0.412042	0.001	8.68665	5.94518e-10	3.40015e-09
LOC_Os05g30480.1	2010	14	0	0.407995	0.001	8.67241	6.84402e-05	0.000251771
LOC_Os02g56354.1	1878	13	0	0.405481	0.001	8.66349	0.00013584	0.000481863
LOC_Os09g27580.2	2124	14	0	0.386097	0.001	8.59282	6.84402e-05	0.000251955
LOC_Os02g51440.1	1740	779	2	26.2247	0.0683692	8.58337	9.13902e-228	7.52752e-226
LOC_Os08g39850.4	2472	16	0	0.379136	0.001	8.56657	1.73733e-05	6.84162e-05
LOC_Os04g30040.2	2172	14	0	0.377565	0.001	8.56058	6.84402e-05	0.000251903
LOC_Os09g29690.1	405	362	1	52.3572	0.146867	8.47773	3.08028e-106	1.19856e-104
LOC_Os03g31750.1	2664	16	0	0.351811	0.001	8.45866	1.73733e-05	6.85464e-05
LOC_Os05g35400.1	2064	12	0	0.340561	0.001	8.41177	0.000269614	0.000917265
LOC_Os02g54820.3	2253	12	0	0.311992	0.001	8.28536	0.000269614	0.000916204
LOC_Os06g26234.3	2331	12	0	0.301552	0.001	8.23626	0.000269614	0.000917354
LOC_Os11g18690.1	2382	12	0	0.295096	0.001	8.20504	0.000269614	0.000917088
LOC_Os02g38050.2	2562	12	0	0.274363	0.001	8.09994	0.000269614	0.000916469
LOC_Os01g71670.1	1005	1090	4	63.5307	0.236741	8.068	0	0
LOC_Os11g42370.1	1347	270	1	11.7414	0.0441583	8.0547	5.65202e-79	1.65079e-77
LOC_Os06g37720.1	5955	27	0	0.265586	0.001	8.05304	9.2262e-09	4.87999e-08
LOC_Os06g42380.1	3342	15	0	0.262911	0.001	8.03843	3.44824e-05	0.000131374
LOC_Os06g34510.1	2790	12	0	0.251942	0.001	7.97695	0.000269614	0.000917797
LOC_Os04g14570.1	4032	17	0	0.246974	0.001	7.94822	8.75322e-06	3.57563e-05
LOC_Os04g34190.1	3390	12	0	0.20735	0.001	7.69593	0.000269614	0.000916646
LOC_Os01g28450.1	495	397	2	46.9795	0.240328	7.61088	1.27677e-114	5.39688e-113
LOC_Os01g71340.1	993	10449	53	616.38	3.17473	7.60104	0	0
LOC_Os12g26400.1	4227	14	0	0.194008	0.001	7.59997	6.84402e-05	0.00025185
LOC_Os10g31320.1	669	379	2	33.1846	0.177821	7.54394	2.66094e-109	1.06356e-107
LOC_Os08g23050.1	3891	12	0	0.180652	0.001	7.49707	0.000269614	0.000917
LOC_Os04g56910.1	1350	365	2	15.8373	0.0881203	7.48964	3.63624e-105	1.40557e-103
LOC_Os05g47730.1	291	361	2	72.667	0.408805	7.47374	5.52116e-104	2.09965e-102
LOC_Os03g52360.1	234	889	5	222.54	1.27097	7.452	3.09586e-254	2.94173e-252
LOC_Os10g13430.1	4332	12	0	0.162262	0.001	7.34218	0.000269614	0.000917885
LOC_Os01g63960.1	4350	12	0	0.16159	0.001	7.3362	0.000269614	0.000916734
LOC_Os04g56430.1	777	43252	287	3260.68	21.9705	7.21346	0	0
LOC_Os03g46070.1	690	7861	54	667.347	4.65505	7.1635	0	0
LOC_Os06g31280.1	408	820	6	117.727	0.874723	7.07241	4.94534e-232	4.19082e-230
LOC_Os11g26570.1	981	266	2	15.8831	0.121266	7.03317	5.78966e-76	1.62891e-74
LOC_Os11g26790.1	519	1039	8	117.266	0.916858	6.99887	6.19544e-293	6.88984e-291
LOC_Os02g58150.1	1260	636	5	29.5672	0.236036	6.96884	1.2308e-179	8.1559e-178
LOC_Os08g40680.1	894	1240	10	81.247	0.665338	6.93208	0	0
LOC_Os09g21610.1	6042	12	0	0.116339	0.001	6.86219	0.000269614	0.000917619
LOC_Os02g36110.1	1500	1487	13	58.0688	0.515504	6.81564	0	0
LOC_Os04g27980.1	906	1590	14	102.8	0.919135	6.80534	0	0
LOC_Os01g28500.1	504	205	2	23.8257	0.236036	6.65737	5.01598e-58	1.10795e-56
LOC_Os02g37350.1	603	284	3	27.5883	0.295926	6.54267	1.37846e-79	4.05295e-78
LOC_Os04g33920.1	351	1755	20	292.882	3.38924	6.43322	0	0
LOC_Os07g47640.1	354	169	2	27.9645	0.336052	6.37877	1.79253e-47	3.3595e-46
LOC_Os11g07020.1	1167	166	2	8.33221	0.101939	6.35293	1.35324e-46	2.48727e-45
LOC_Os10g28299.1	186	551	7	173.525	2.23854	6.27644	2.24226e-151	1.2587e-149
LOC_Os06g35700.1	1587	3456	44	127.562	1.64913	6.27334	0	0
LOC_Os07g23570.1	1560	152	2	5.70745	0.0762579	6.22582	1.67692e-42	2.83804e-41
LOC_Os11g26750.1	456	749	10	96.2144	1.30441	6.20478	1.5844e-204	1.1884e-202
LOC_Os04g10160.1	1599	4360	59	159.721	2.19474	6.18536	0	0
LOC_Os10g31460.4	513	145	2	16.5567	0.231895	6.1578	1.85572e-40	3.00504e-39
LOC_Os02g57010.1	951	145	2	8.93122	0.125092	6.1578	1.85572e-40	3.00642e-39
LOC_Os10g31460.1	558	289	4	30.338	0.426388	6.15281	1.72461e-79	5.05804e-78
LOC_Os03g08624.1	1026	685	10	39.1081	0.579739	6.07592	7.40834e-186	5.13097e-184
LOC_Os01g61044.1	1380	338	5	14.347	0.215512	6.05684	2.82742e-92	9.50191e-91
LOC_Os09g20220.1	687	134	2	11.4254	0.173162	6.04398	2.99598e-37	4.53293e-36
LOC_Os04g01354.1	1182	194	3	9.61407	0.150967	5.99284	2.78988e-53	5.77181e-52
LOC_Os05g35960.1	663	64	1	5.65444	0.0897152	5.97789	2.96066e-18	2.56884e-17
LOC_Os04g12960.1	1389	249	4	10.5007	0.171292	5.93789	7.77648e-68	1.96097e-66
LOC_Os06g11200.1	1176	249	4	12.4027	0.202317	5.93789	7.77648e-68	1.96238e-66
LOC_Os05g38040.1	438	62	1	8.29165	0.135802	5.93208	1.13151e-17	9.56805e-17
LOC_Os07g41070.1	1023	62	1	3.55009	0.0581439	5.93208	1.13151e-17	9.56575e-17
LOC_Os01g71410.1	1092	123	2	6.5979	0.10894	5.9204	4.77518e-34	6.65373e-33
LOC_Os06g12290.1	780	120	2	9.01176	0.152516	5.88478	3.5587e-33	4.86259e-32
LOC_Os08g04560.1	1572	1006	17	37.486	0.643244	5.86484	7.9746e-269	7.98661e-267
LOC_Os10g09920.1	387	118	2	17.8605	0.307396	5.86053	1.35688e-32	1.83343e-31
LOC_Os05g25150.1	1434	234	4	9.5585	0.165917	5.84825	1.78057e-63	4.24698e-62
LOC_Os11g42200.1	1773	4936	85	163.076	2.85161	5.83762	0	0
LOC_Os10g31460.2	558	2328	41	244.384	4.37048	5.80521	0	0
LOC_Os10g03440.1	1383	56	1	2.37186	0.0430088	5.78524	6.27908e-16	4.90378e-15
LOC_Os01g03390.1	558	16209	296	1701.55	31.5527	5.75294	0	0
LOC_Os12g24020.3	312	54	1	10.1382	0.190645	5.73278	2.38974e-15	1.82271e-14
LOC_Os04g52440.1	1494	592	11	23.211	0.437947	5.72791	2.3277e-157	1.35858e-155
LOC_Os11g26780.1	495	161	3	19.0521	0.360492	5.72384	1.07812e-43	1.87318e-42
LOC_Os12g32850.1	1569	160	3	5.97338	0.113731	5.71485	2.10118e-43	3.62038e-42
LOC_Os07g31830.1	501	53	1	6.19671	0.118725	5.70581	4.65996e-15	3.50796e-14
LOC_Os12g24020.2	423	1217	23	168.528	3.2342	5.70344	0	0
LOC_Os08g04540.1	1545	1470	28	55.7329	1.07798	5.69213	0	0
LOC_Os07g48010.1	948	1562	30	96.5152	1.88232	5.68018	0	0
LOC_Os02g37480.1	315	624	12	116.037	2.26595	5.67833	3.23278e-165	1.982e-163
LOC_Os03g44250.1	849	104	2	7.17544	0.140121	5.67833	1.56401e-28	1.90453e-27
LOC_Os08g15710.1	780	104	2	7.81019	0.152516	5.67833	1.56401e-28	1.90519e-27
LOC_Os01g56680.1	375	150	3	23.4306	0.475849	5.62174	1.65066e-40	2.67913e-39
LOC_Os10g21350.1	3693	50	1	0.793074	0.0161065	5.62174	3.44842e-14	2.49215e-13
LOC_Os01g52470.1	2562	491	10	11.226	0.232167	5.59554	1.58081e-129	7.56149e-128
LOC_Os10g39150.1	519	48	1	5.41748	0.114607	5.56285	1.30722e-13	9.18178e-13
LOC_Os03g46200.1	612	144	3	13.7827	0.291574	5.56285	8.95738e-39	1.39723e-37
LOC_Os12g36880.1	477	11929	249	1464.9	31.0499	5.56007	0	0
LOC_Os06g24070.1	1368	94	2	4.02499	0.0869608	5.53248	1.22069e-25	1.38015e-24
LOC_Os03g39830.1	357	94	2	15.4235	0.333228	5.53248	1.22069e-25	1.3797e-24
LOC_Os11g40970.1	3021	187	4	3.62588	0.0787569	5.52478	7.27668e-50	1.42356e-48
LOC_Os12g15530.1	2763	602	13	12.7626	0.279861	5.51107	1.7653e-157	1.03204e-155
LOC_Os09g29710.1	405	2105	46	304.453	6.75589	5.49393	0	0
LOC_Os02g40200.1	3096	802	18	15.1739	0.345821	5.45542	2.17704e-208	1.67205e-206
LOC_Os04g10060.1	2529	3458	78	80.0939	1.83453	5.44821	0	0
LOC_Os06g37300.1	1533	1767	40	67.5177	1.55202	5.44305	0	0
LOC_Os02g04340.1	2010	747	17	21.7695	0.503075	5.43539	6.91454e-194	4.92441e-192
LOC_Os11g07225.1	4017	86	2	1.25406	0.0296147	5.40415	2.47734e-23	2.58997e-22
LOC_Os02g02210.1	1452	429	10	17.3067	0.40965	5.40079	1.20342e-111	4.91591e-110
LOC_Os10g20610.1	1800	772	18	25.1228	0.594812	5.40042	9.4532e-200	6.97183e-198
LOC_Os12g25090.1	303	2935	69	567.399	13.5452	5.38851	0	0
LOC_Os03g46060.1	669	13687	324	1198.41	28.807	5.37856	0	0
LOC_Os03g55660.1	2025	83	2	2.40091	0.0587468	5.35293	1.80937e-22	1.8398e-21
LOC_Os04g22470.1	2586	332	8	7.52026	0.18401	5.35293	2.28228e-86	7.20943e-85
LOC_Os02g36280.1	1629	162	4	5.82528	0.146056	5.31774	1.15302e-42	1.95609e-41
LOC_Os11g20770.1	363	40	1	6.45471	0.16386	5.29982	2.65452e-11	1.64348e-10
LOC_Os10g36180.1	1341	240	6	10.4835	0.266135	5.29982	1.61771e-62	3.79436e-61
LOC_Os09g08130.2	1146	80	2	4.08911	0.103807	5.29982	1.31833e-21	1.30842e-20
LOC_Os12g30824.1	2448	238	6	5.69493	0.145787	5.28774	6.06762e-62	1.41657e-60
LOC_Os04g57490.1	1473	117	3	4.65271	0.121143	5.26329	5.3472e-31	6.94821e-30
LOC_Os12g03830.1	1233	39	1	1.85278	0.048241	5.26329	5.1462e-11	3.13169e-10
LOC_Os06g51060.1	1050	10559	273	589.056	15.4651	5.25132	0	0
LOC_Os11g06150.1	951	462	12	28.4567	0.750551	5.24467	1.57552e-118	6.84857e-117
LOC_Os05g15880.1	882	422	11	28.0264	0.741829	5.23956	2.43784e-108	9.69991e-107
LOC_Os03g17174.1	699	38	1	3.18441	0.0850947	5.22582	9.97102e-11	5.97499e-10
LOC_Os02g56940.1	396	38	1	5.62097	0.150205	5.22582	9.97102e-11	5.97397e-10
LOC_Os01g50170.1	1362	74	2	3.18257	0.0873439	5.18734	6.94342e-20	6.45507e-19
LOC_Os02g02780.1	1752	4254	117	142.228	3.9722	5.16213	0	0
LOC_Os07g10570.1	471	36	1	4.47718	0.126287	5.14781	3.73644e-10	2.16219e-09
LOC_Os11g40600.1	396	36	1	5.32513	0.150205	5.14781	3.73644e-10	2.16184e-09
LOC_Os02g49680.1	1164	139	4	6.99496	0.204403	5.09683	4.4782e-36	6.55062e-35
LOC_Os01g71820.1	957	1421	41	86.9772	2.54831	5.09303	0	0
LOC_Os02g37380.1	285	8040	239	1652.47	49.8807	5.05	0	0
LOC_Os09g38090.1	2652	67	2	1.47987	0.0448576	5.04398	6.9726e-18	5.95458e-17
LOC_Os10g31330.1	645	133	4	12.0786	0.368875	5.03317	2.30792e-34	3.24536e-33
LOC_Os03g52390.1	249	4894	148	1151.3	35.3543	5.02523	0	0
LOC_Os05g15770.1	894	58356	1765	3823.59	117.432	5.02503	0	0
LOC_Os08g43110.1	4323	66	2	0.894297	0.0275185	5.02228	1.34495e-17	1.13321e-16
LOC_Os04g10530.1	1515	131	4	5.06503	0.157046	5.01131	8.57444e-34	1.18772e-32
LOC_Os02g36210.1	2403	2568	79	62.5986	1.95548	5.00054	0	0
LOC_Os05g31670.1	522	130	4	14.588	0.455794	5.00026	1.65218e-33	2.27517e-32
LOC_Os10g19160.1	3102	130	4	2.45485	0.0767004	5.00026	1.65218e-33	2.27606e-32
LOC_Os02g51570.1	693	65	2	5.49418	0.171663	5.00026	2.59324e-17	2.15765e-16
LOC_Os11g31540.1	753	2644	82	205.679	6.47737	4.98884	0	0
LOC_Os08g02700.1	1089	1961	61	105.481	3.33182	4.98452	0	0
LOC_Os07g04840.1	765	900	28	68.9135	2.17709	4.98431	9.8526e-224	7.94814e-222
LOC_Os09g01130.1	882	32	1	2.12522	0.067439	4.97789	5.20402e-09	2.79788e-08
LOC_Os01g73110.1	993	1024	32	60.4051	1.91682	4.97789	3.6483e-254	3.45735e-252
LOC_Os01g66000.1	636	32	1	2.94724	0.0935239	4.97789	5.20402e-09	2.79831e-08
LOC_Os12g38270.1	324	11900	375	2151.42	68.844	4.96582	0	0
LOC_Os07g03730.1	498	949	30	111.625	3.5832	4.96126	2.97572e-235	2.57115e-233
LOC_Os11g38890.1	4410	187	6	2.48385	0.0809268	4.93982	2.26046e-47	4.23197e-46
LOC_Os06g43080.1	279	31	1	6.5085	0.213194	4.93208	1.00339e-08	5.29608e-08
LOC_Os02g11990.1	897	31	1	2.02438	0.0663112	4.93208	1.00339e-08	5.29766e-08
LOC_Os03g42600.1	318	155	5	28.5514	0.935239	4.93208	1.89497e-39	2.99836e-38
LOC_Os11g05494.1	273	31	1	6.65154	0.21788	4.93208	1.00339e-08	5.29687e-08
LOC_Os08g24300.1	159	305	10	112.364	3.74095	4.90863	3.51446e-76	9.94344e-75
LOC_Os06g51050.1	963	3132	103	190.51	6.36195	4.90426	0	0
LOC_Os03g45960.1	699	5133	169	430.147	14.381	4.9026	0	0
LOC_Os02g36070.1	1503	785	26	30.5938	1.02895	4.894	1.84381e-193	1.31048e-191
LOC_Os07g10590.1	1548	30	1	1.1352	0.0384245	4.88478	1.93297e-08	9.9814e-08
LOC_Os11g20090.1	1107	267	9	14.1282	0.483587	4.86866	1.42781e-66	3.54468e-65
LOC_Os10g39680.1	786	17838	603	1329.37	45.6325	4.86454	0	0
LOC_Os04g41620.1	690	118	4	10.0174	0.344818	4.86053	4.24968e-30	5.39676e-29
LOC_Os09g18090.1	1629	29	1	1.0428	0.0365139	4.83587	3.72034e-08	1.87925e-07
LOC_Os05g05930.1	582	29	1	2.91876	0.102201	4.83587	3.72034e-08	1.87952e-07
LOC_Os02g24614.1	2049	435	15	12.4357	0.435441	4.83587	3.4772e-107	1.36963e-105
LOC_Os03g22120.3	1929	174	6	5.28372	0.185011	4.83587	1.10241e-43	1.91256e-42
LOC_Os09g17152.1	1404	376	13	15.6871	0.550752	4.83204	8.3748e-93	2.82794e-91
LOC_Os08g30100.1	1125	576	20	29.9911	1.05744	4.82588	2.76336e-141	1.4475e-139
LOC_Os05g48630.1	450	86	3	11.1946	0.396541	4.81919	3.73104e-22	3.75908e-21
LOC_Os06g39370.1	1146	314	11	16.0497	0.570936	4.81308	1.44082e-77	4.12618e-76
LOC_Os12g33300.1	1122	450	16	23.4932	0.848216	4.79167	2.83984e-110	1.14546e-108
LOC_Os06g13720.1	1197	1236	44	60.485	2.18644	4.78992	4.31434e-300	4.95418e-298
LOC_Os03g19380.1	396	309	11	45.7074	1.65225	4.78992	3.73622e-76	1.05624e-74
LOC_Os05g08480.1	1635	28	1	1.00314	0.0363799	4.78524	7.15344e-08	3.52897e-07
LOC_Os03g47280.1	432	56	2	7.59324	0.275376	4.78524	9.35424e-15	6.94388e-14
LOC_Os04g06590.1	2256	167	6	4.33611	0.158195	4.77663	1.05372e-41	1.75139e-40
LOC_Os03g28090.1	1812	111	4	3.58829	0.131305	4.7723	4.0756e-28	4.91204e-27
LOC_Os04g34180.1	1299	249	9	11.2283	0.41211	4.76796	1.77007e-61	4.10529e-60
LOC_Os08g07240.1	441	83	3	11.0246	0.404634	4.76796	2.63532e-21	2.5871e-20
LOC_Os01g41240.1	909	961	35	61.9274	2.29025	4.757	8.72648e-233	7.44878e-231
LOC_Os05g07890.1	543	82	3	8.8458	0.328625	4.75048	5.05236e-21	4.91476e-20
LOC_Os07g12810.1	1446	82	3	3.32176	0.123405	4.75048	5.05236e-21	4.9134e-20
LOC_Os04g09390.1	684	572	21	48.985	1.82618	4.74544	5.26078e-139	2.71138e-137
LOC_Os02g52650.1	786	27	1	2.01217	0.0756758	4.73278	1.37403e-07	6.60198e-07
LOC_Os07g02850.1	432	27	1	3.66103	0.137688	4.73278	1.37403e-07	6.60288e-07
LOC_Os06g36390.1	786	81	3	6.03651	0.227027	4.73278	9.68232e-21	9.31072e-20
LOC_Os02g43330.1	786	188	7	14.0107	0.529731	4.72512	1.64118e-46	3.00865e-45
LOC_Os01g62610.1	558	294	11	30.8629	1.17257	4.71813	6.4064e-72	1.69426e-70
LOC_Os07g36560.1	1332	80	3	3.51811	0.133967	4.71485	1.85475e-20	1.76004e-19
LOC_Os02g40330.3	324	80	3	14.4633	0.550752	4.71485	1.85475e-20	1.75957e-19
LOC_Os10g34930.1	690	693	26	58.8311	2.24132	4.71416	1.89198e-167	1.17014e-165
LOC_Os10g20794.1	2403	53	2	1.29195	0.0495058	4.70581	6.59556e-14	4.7077e-13
LOC_Os01g47070.1	906	3581	136	231.526	8.92874	4.69657	0	0
LOC_Os08g01380.1	420	184	7	25.6621	0.991353	4.69409	2.20138e-45	3.93735e-44
LOC_Os04g09900.1	2304	676	26	17.1865	0.671229	4.67833	1.15832e-162	7.00418e-161
LOC_Os03g64260.1	678	130	5	11.2315	0.438652	4.67833	2.24742e-32	3.02052e-31
LOC_Os03g13140.1	501	153	6	17.8886	0.712349	4.65031	9.33802e-38	1.42879e-36
LOC_Os12g18560.1	687	51	2	4.34847	0.173162	4.65031	2.4177e-13	1.67481e-12
LOC_Os10g30390.1	1575	329	13	12.236	0.490956	4.63939	1.5156e-79	4.45245e-78
LOC_Os04g59190.1	1023	4450	176	254.805	10.2333	4.63805	0	0
LOC_Os03g16950.1	798	3761	149	276.073	11.1061	4.63562	0	0
LOC_Os06g48250.1	1515	1559	62	60.2777	2.43421	4.6301	0	0
LOC_Os07g29330.2	1317	150	6	6.67158	0.270985	4.62174	6.51066e-37	9.74195e-36
LOC_Os08g02630.1	618	100	4	9.47839	0.384991	4.62174	5.14382e-25	5.68984e-24
LOC_Os10g33130.1	3147	250	10	4.65336	0.189009	4.62174	1.20113e-60	2.76034e-59
LOC_Os03g24590.1	906	50	2	3.2327	0.131305	4.62174	4.6243e-13	3.15259e-12
LOC_Os03g18030.1	1164	199	8	10.0144	0.408805	4.61451	1.66257e-48	3.16814e-47
LOC_Os04g25650.1	846	99	4	6.85469	0.281235	4.60724	9.82442e-25	1.07559e-23
LOC_Os11g45990.1	1902	5989	242	184.445	7.56806	4.60712	0	0
LOC_Os06g39120.1	375	247	10	38.5824	1.58616	4.60433	8.3532e-60	1.89009e-58
LOC_Os04g30240.1	2274	320	13	8.24295	0.340042	4.59938	5.10114e-77	1.45376e-75
LOC_Os05g04210.1	933	123	5	7.7223	0.318763	4.59847	2.0899e-30	2.68203e-29
LOC_Os02g09120.1	1092	172	7	9.22633	0.38129	4.5968	5.212e-42	8.72868e-41
LOC_Os10g18480.1	867	49	2	3.31055	0.137211	4.5926	8.83868e-13	5.93392e-12
LOC_Os12g05510.1	1173	122	5	6.09235	0.253543	4.5867	3.98856e-30	5.07429e-29
LOC_Os06g01610.1	1359	364	15	15.6894	0.656525	4.57879	3.52174e-87	1.12253e-85
LOC_Os10g36170.1	276	144	6	30.5616	1.29307	4.56285	3.14356e-35	4.50487e-34
LOC_Os05g08830.1	249	24	1	5.64592	0.23888	4.56285	9.66958e-07	4.31824e-06
LOC_Os08g08960.1	666	599	25	52.6836	2.23278	4.56044	3.77444e-142	1.9979e-140
LOC_Os02g12070.1	261	71	3	15.9346	0.683692	4.54267	6.3121e-18	5.40361e-17
LOC_Os05g48630.2	429	140	6	19.1159	0.831905	4.52221	4.14614e-34	5.78867e-33
LOC_Os10g35050.1	795	232	10	17.094	0.748191	4.51394	1.32988e-55	2.83619e-54
LOC_Os04g10010.1	825	1249	54	88.6812	3.89331	4.50956	1.31732e-292	1.46036e-290
LOC_Os01g04620.3	1293	69	3	3.12589	0.138007	4.50145	2.29308e-17	1.91514e-16
LOC_Os07g11110.1	1179	23	1	1.14271	0.0504505	4.50145	1.84817e-06	8.04463e-06
LOC_Os03g52370.2	249	1701	74	400.155	17.6771	4.5006	0	0
LOC_Os10g09990.1	1587	182	8	6.71765	0.299842	4.48568	9.5945e-44	1.66865e-42
LOC_Os04g11430.1	2259	135	6	3.50059	0.157985	4.46974	1.03548e-32	1.40237e-31
LOC_Os04g13210.1	3624	1702	76	27.5102	1.2474	4.46298	0	0
LOC_Os02g37360.1	270	4564	204	990.159	44.9413	4.46155	0	0
LOC_Os02g46980.1	1842	67	3	2.13063	0.0968749	4.45901	8.3116e-17	6.7732e-16
LOC_Os08g28710.1	1464	223	10	8.92251	0.406292	4.45686	4.33454e-53	8.94123e-52
LOC_Os07g47390.1	699	44	2	3.68722	0.170189	4.43732	2.22904e-11	1.38761e-10
LOC_Os05g38570.1	1611	198	9	7.19934	0.332297	4.43732	3.6584e-47	6.81297e-46
LOC_Os05g04830.1	879	44	2	2.93216	0.135338	4.43732	2.22904e-11	1.38785e-10
LOC_Os07g35560.1	1809	44	2	1.42475	0.0657614	4.43732	2.22904e-11	1.38736e-10
LOC_Os06g04480.1	372	22	1	3.4642	0.159896	4.43732	3.52722e-06	1.49741e-05
LOC_Os10g09850.1	1161	373	17	18.8191	0.870956	4.43346	1.46082e-87	4.68591e-86
LOC_Os09g13440.1	693	87	4	7.35375	0.343326	4.42083	2.24364e-21	2.20936e-20
LOC_Os10g34920.1	540	1192	55	129.302	6.05827	4.4157	1.17929e-275	1.22636e-273
LOC_Os12g43410.1	453	1319	61	170.557	8.00961	4.41238	1e-304	1.1712e-302
LOC_Os03g21560.1	498	108	5	12.7033	0.597201	4.41085	3.27598e-26	3.75938e-25
LOC_Os03g59290.1	993	194	9	11.4439	0.539104	4.40788	4.75504e-46	8.62291e-45
LOC_Os05g01530.1	318	43	2	7.92072	0.374095	4.40415	4.24006e-11	2.591e-10
LOC_Os06g04220.1	285	64	3	13.154	0.626118	4.39293	5.70998e-16	4.46724e-15
LOC_Os03g18130.3	1467	426	20	17.0099	0.810923	4.39067	3.49332e-99	1.26828e-97
LOC_Os10g23900.1	1581	191	9	7.0766	0.338603	4.38539	3.24744e-45	5.78484e-44
LOC_Os07g23430.1	1410	1078	51	44.784	2.15145	4.3796	3.83974e-248	3.54352e-246
LOC_Os01g15270.1	339	3938	187	680.455	32.8111	4.37424	0	0
LOC_Os10g31440.1	843	42	2	2.9184	0.141118	4.37021	8.05798e-11	4.85089e-10
LOC_Os06g38780.1	2793	21	1	0.440425	0.0212965	4.37021	6.72094e-06	2.7783e-05
LOC_Os05g41190.1	519	21	1	2.37015	0.114607	4.37021	6.72094e-06	2.77797e-05
LOC_Os07g46846.1	903	815	39	52.868	2.56895	4.36314	1.48582e-187	1.04135e-185
LOC_Os12g43440.1	549	1084	52	115.659	5.63392	4.3596	8.9881e-249	8.31647e-247
LOC_Os01g22249.1	1044	83	4	4.65694	0.227897	4.35293	2.9122e-20	2.74722e-19
LOC_Os05g45090.1	1434	83	4	3.39041	0.165917	4.35293	2.9122e-20	2.74796e-19
LOC_Os10g40460.1	396	207	10	30.6195	1.50205	4.34945	1.2247e-48	2.34389e-47
LOC_Os01g01280.1	774	62	3	4.69217	0.230547	4.34712	2.05688e-15	1.57394e-14
LOC_Os08g39730.1	1521	392	19	15.0966	0.743026	4.34467	8.97112e-91	2.95569e-89
LOC_Os03g50310.1	1266	165	8	7.63437	0.375868	4.34421	5.18704e-39	8.1379e-38
LOC_Os01g22430.1	1302	103	5	4.63393	0.228422	4.34246	8.04836e-25	8.8334e-24
LOC_Os03g19290.1	540	41	2	4.44747	0.220301	4.33544	1.5299e-10	9.08582e-10
LOC_Os04g42830.1	1350	82	4	3.55798	0.176241	4.33544	5.5206e-20	5.15134e-19
LOC_Os10g10170.1	2793	123	6	2.57963	0.127779	4.33544	2.2657e-29	2.81738e-28
LOC_Os06g21590.1	726	407	20	32.8383	1.6386	4.32484	6.53272e-94	2.23373e-92
LOC_Os03g16050.1	1221	244	12	11.7057	0.584582	4.32366	7.17968e-57	1.55757e-55
LOC_Os07g35560.2	1677	691	34	24.1362	1.20594	4.32297	2.61164e-158	1.53703e-156
LOC_Os09g19800.1	1512	527	26	20.4165	1.02282	4.31911	4.82114e-121	2.14325e-119
LOC_Os02g41840.1	513	424	21	48.4141	2.4349	4.31349	1.32676e-97	4.71972e-96
LOC_Os02g09980.1	603	20	1	1.94283	0.0986421	4.29982	1.27842e-05	5.12778e-05
LOC_Os12g42010.1	1155	40	2	2.02862	0.102998	4.29982	2.90176e-10	1.6914e-09
LOC_Os03g22370.1	387	80	4	12.1088	0.614792	4.29982	1.98068e-19	1.80286e-18
LOC_Os07g46980.1	933	40	2	2.51132	0.127505	4.29982	2.90176e-10	1.69168e-09
LOC_Os06g08340.1	537	20	1	2.18162	0.110766	4.29982	1.27842e-05	5.12895e-05
LOC_Os09g15480.1	801	40	2	2.92517	0.148517	4.29982	2.90176e-10	1.69112e-09
LOC_Os08g44780.1	333	20	1	3.51811	0.178622	4.29982	1.27842e-05	5.12836e-05
LOC_Os02g44990.1	1134	1099	55	56.7685	2.88489	4.2985	7.38188e-250	6.86632e-248
LOC_Os04g38410.1	759	594	30	45.8424	2.35103	4.28532	1.57793e-135	7.92406e-134
LOC_Os05g33280.1	1086	59	3	3.18233	0.164313	4.27557	1.39896e-14	1.03132e-13
LOC_Os06g30370.1	531	216	11	23.8277	1.23219	4.27334	3.99332e-50	7.8427e-49
LOC_Os01g24710.4	414	39	2	5.51807	0.287349	4.26329	5.49796e-10	3.15205e-09
LOC_Os02g05470.1	1449	39	2	1.57659	0.0820996	4.26329	5.49796e-10	3.15103e-09
LOC_Os02g10550.1	1494	39	2	1.5291	0.0796267	4.26329	5.49796e-10	3.15256e-09
LOC_Os02g37890.1	1329	39	2	1.71895	0.0895127	4.26329	5.49796e-10	3.15154e-09
LOC_Os04g01810.1	1494	252	13	9.88037	0.517574	4.25473	4.41866e-58	9.76621e-57
LOC_Os09g38834.1	2313	155	8	3.92536	0.205728	4.25401	3.04388e-36	4.46178e-35
LOC_Os04g10000.1	825	773	40	54.8844	2.88394	4.25028	6.43806e-175	4.13408e-173
LOC_Os12g38640.1	573	135	7	13.8007	0.726646	4.24735	1.05769e-31	1.3986e-30
LOC_Os12g32390.1	309	1001	52	189.757	10.0098	4.24467	8.18082e-226	6.66047e-224
LOC_Os07g13969.1	366	19	1	3.04085	0.162517	4.22582	2.42714e-05	9.40263e-05
LOC_Os10g25430.1	1134	19	1	0.98144	0.0524525	4.22582	2.42714e-05	9.4016e-05
LOC_Os06g36390.2	693	57	3	4.81798	0.257494	4.22582	5.00326e-14	3.59226e-13
LOC_Os12g23200.1	627	76	4	7.10018	0.379465	4.22582	2.53226e-18	2.20474e-17
LOC_Os01g07040.1	564	19	1	1.97332	0.105463	4.22582	2.42714e-05	9.40057e-05
LOC_Os01g42860.1	219	2617	138	699.975	37.4813	4.22306	0	0
LOC_Os09g31130.1	1632	1020	54	36.6103	1.96813	4.21735	4.64682e-229	3.88186e-227
LOC_Os03g12500.1	1437	1127	60	45.9399	2.48356	4.20927	1.41745e-252	1.32898e-250
LOC_Os02g26720.1	1068	75	4	4.11352	0.222776	4.20671	4.7811e-18	4.11897e-17
LOC_Os08g33820.1	735	1197	64	95.396	5.17931	4.2031	6.9521e-268	6.92323e-266
LOC_Os06g49160.1	720	56	3	4.55595	0.247838	4.20028	9.45056e-14	6.68729e-13
LOC_Os01g06560.1	810	37	2	2.67571	0.146867	4.18734	1.96708e-09	1.0876e-08
LOC_Os01g73200.1	1071	1054	57	57.6467	3.16566	4.18666	1.87745e-235	1.62619e-233
LOC_Os06g38660.1	210	563	31	157.041	8.78055	4.16068	5.35818e-126	2.48215e-124
LOC_Os10g42020.1	408	926	51	132.946	7.43515	4.16033	3.64826e-206	2.75992e-204
LOC_Os07g25430.1	450	343	19	44.6483	2.51143	4.15203	2.97898e-77	8.50348e-76
LOC_Os04g31710.1	825	18	1	1.27803	0.0720984	4.14781	4.59856e-05	0.000172828
LOC_Os06g49350.1	6657	36	2	0.316772	0.0178703	4.14781	3.7141e-09	2.02026e-08
LOC_Os09g15389.2	225	18	1	4.68612	0.264361	4.14781	4.59856e-05	0.000172792
LOC_Os12g24870.1	1236	18	1	0.853055	0.0481239	4.14781	4.59856e-05	0.000172847
LOC_Os03g22120.1	2430	36	2	0.867799	0.0489557	4.14781	3.7141e-09	2.01995e-08
LOC_Os07g03020.1	1437	18	1	0.733734	0.0413926	4.14781	4.59856e-05	0.000172884
LOC_Os01g40499.2	2571	36	2	0.820207	0.0462708	4.14781	3.7141e-09	2.02057e-08
LOC_Os10g40950.1	471	18	1	2.23859	0.126287	4.14781	4.59856e-05	0.00017281
LOC_Os03g48710.2	534	18	1	1.97449	0.111388	4.14781	4.59856e-05	0.000172865
LOC_Os03g18130.1	1815	2027	113	65.4184	3.70324	4.14284	0	0
LOC_Os05g40180.1	1776	143	8	4.71646	0.267933	4.13776	6.13604e-33	8.33901e-32
LOC_Os01g64120.1	498	231	13	27.171	1.55272	4.1292	2.65362e-52	5.39182e-51
LOC_Os07g34260.1	1200	124	7	6.0529	0.346974	4.12473	1.12833e-28	1.37971e-27
LOC_Os01g04620.2	1278	283	16	12.9712	0.744678	4.12255	1.10175e-63	2.63859e-62
LOC_Os10g28080.1	861	2460	140	167.361	9.67174	4.11305	0	0
LOC_Os06g38730.1	3009	35	2	0.681348	0.0395355	4.10717	7.00374e-09	3.7336e-08
LOC_Os06g07220.1	741	174	10	13.7548	0.802715	4.0989	1.53948e-39	2.43806e-38
LOC_Os06g38750.1	447	261	15	34.2024	1.99601	4.0989	1.2977e-58	2.88994e-57
LOC_Os01g59080.1	630	504	29	46.8612	2.73802	4.09719	9.33974e-112	3.82409e-110
LOC_Os12g19470.2	528	191	11	21.1896	1.23919	4.09589	3.01332e-43	5.17431e-42
LOC_Os11g37210.1	687	208	12	17.7349	1.03897	4.09337	5.92132e-47	1.0975e-45
LOC_Os05g15530.1	1023	207	12	11.8527	0.697726	4.08641	1.11177e-46	2.04771e-45
LOC_Os01g62980.1	357	69	4	11.3215	0.666456	4.08641	2.1362e-16	1.70726e-15
LOC_Os12g36830.1	483	16171	944	1961.16	116.253	4.07637	0	0
LOC_Os06g37140.2	531	51	3	5.62599	0.336052	4.06535	2.24294e-12	1.47409e-11
LOC_Os01g23980.1	4638	34	2	0.429409	0.0256495	4.06535	1.31893e-08	6.8996e-08
LOC_Os11g47690.1	513	17	1	1.94113	0.115948	4.06535	8.69286e-05	0.000315634
LOC_Os01g02420.1	1743	17	1	0.571314	0.0341257	4.06535	8.69286e-05	0.000315602
LOC_Os07g34980.1	1977	17	1	0.503692	0.0300866	4.06535	8.69286e-05	0.000315569
LOC_Os11g34624.1	1791	34	2	1.112	0.0664223	4.06535	1.31893e-08	6.89857e-08
LOC_Os04g30200.1	1449	51	3	2.0617	0.123149	4.06535	2.24294e-12	1.47354e-11
LOC_Os06g33970.1	435	34	2	4.57839	0.273477	4.06535	1.31893e-08	6.89755e-08
LOC_Os12g33750.1	243	51	3	12.2938	0.734335	4.06535	2.24294e-12	1.47382e-11
LOC_Os09g10010.1	204	1221	72	350.597	20.9934	4.06181	1.0094e-266	1.00238e-264
LOC_Os04g16820.1	3204	386	23	7.05696	0.426987	4.04678	3.31398e-85	1.03114e-83
LOC_Os01g51050.1	732	117	7	9.36263	0.568809	4.0409	9.29582e-27	1.08189e-25
LOC_Os01g47290.1	456	50	3	6.42286	0.391324	4.03678	4.21366e-12	2.72808e-11
LOC_Os10g40934.9	585	33	2	3.30431	0.203354	4.02228	2.48028e-08	1.27015e-07
LOC_Os06g30640.1	1518	33	2	1.2734	0.0783678	4.02228	2.48028e-08	1.26997e-07
LOC_Os01g59000.1	1548	33	2	1.24872	0.0768491	4.02228	2.48028e-08	1.27052e-07
LOC_Os05g25650.1	297	33	2	6.5085	0.400547	4.02228	2.48028e-08	1.27034e-07
LOC_Os08g24120.1	1752	33	2	1.10332	0.0679009	4.02228	2.48028e-08	1.26978e-07
LOC_Os01g04860.1	972	99	6	5.96612	0.367168	4.02228	9.16264e-23	9.42821e-22
LOC_Os11g25060.1	1176	66	4	3.28745	0.202317	4.02228	1.41411e-15	1.09084e-14
LOC_Os01g14550.1	723	1267	77	102.651	6.33479	4.0183	1.50136e-274	1.53858e-272
LOC_Os01g71350.1	999	4652	284	272.77	16.9096	4.01178	0	0
LOC_Os07g37240.1	873	475	29	31.8715	1.97589	4.01169	7.63398e-104	2.89689e-102
LOC_Os10g01134.1	1419	442	27	18.2458	1.13178	4.0109	1.00492e-96	3.55329e-95
LOC_Os09g31478.1	1242	438	27	20.6574	1.29307	3.99779	1.23064e-95	4.29117e-94
LOC_Os11g10590.1	267	1427	88	313.066	19.6043	3.99723	8e-308	9.46389e-306
LOC_Os05g28740.1	540	2746	170	297.872	18.7256	3.99161	0	0
LOC_Os07g03600.1	531	657	41	72.476	4.59271	3.98009	3.41562e-142	1.81069e-140
LOC_Os06g45184.2	495	16	1	1.89338	0.120164	3.97789	0.000163915	0.000574745
LOC_Os05g06380.1	1401	32	2	1.33793	0.0849125	3.97789	4.65726e-08	2.32982e-07
LOC_Os04g13364.1	5622	16	1	0.166706	0.0105801	3.97789	0.000163915	0.000574688
LOC_Os02g28220.1	1305	32	2	1.43636	0.0911589	3.97789	4.65726e-08	2.33015e-07
LOC_Os10g10180.1	1095	32	2	1.71182	0.108641	3.97789	4.65726e-08	2.33048e-07
LOC_Os10g41040.2	1938	32	2	0.967207	0.0613841	3.97789	4.65726e-08	2.32949e-07
LOC_Os02g56700.1	1020	16	1	0.918846	0.0583149	3.97789	0.000163915	0.00057486
LOC_Os01g53820.1	318	32	2	5.89449	0.374095	3.97789	4.65726e-08	2.32916e-07
LOC_Os04g34699.1	852	16	1	1.10003	0.0698136	3.97789	0.000163915	0.000574802
LOC_Os05g49620.1	834	207	13	14.5388	0.927165	3.97094	9.42592e-46	1.69883e-44
LOC_Os12g19381.1	528	1909	120	211.785	13.5184	3.9696	0	0
LOC_Os02g36140.2	2490	763	48	17.9493	1.14663	3.96846	1.6414e-164	9.99381e-163
LOC_Os06g10830.1	2043	302	19	8.65888	0.553178	3.96837	4.65398e-66	1.14893e-64
LOC_Os11g07160.1	3039	143	9	2.75631	0.176154	3.96783	5.21398e-32	6.94403e-31
LOC_Os10g41040.1	1941	95	6	2.86696	0.183868	3.96278	1.1253e-21	1.11779e-20
LOC_Os10g21790.1	492	348	22	41.4321	2.65973	3.9614	8.5253e-76	2.39476e-74
LOC_Os12g23180.1	1131	142	9	7.35443	0.473325	3.95771	9.7444e-32	1.289e-30
LOC_Os01g71330.1	438	47	3	6.2856	0.407405	3.94751	2.7762e-11	1.71821e-10
LOC_Os03g03720.1	1335	672	43	29.4857	1.91587	3.94394	2.00192e-144	1.07582e-142
LOC_Os03g55590.1	1047	4091	262	228.879	14.8845	3.9427	0	0
LOC_Os08g10020.2	393	171	11	25.4875	1.66487	3.93631	8.46348e-38	1.2961e-36
LOC_Os04g39520.1	2142	31	2	0.847745	0.055538	3.93208	8.7312e-08	4.27027e-07
LOC_Os08g28240.1	1725	31	2	1.05268	0.0689637	3.93208	8.7312e-08	4.27086e-07
LOC_Os08g38130.1	1185	31	2	1.53238	0.10039	3.93208	8.7312e-08	4.26968e-07
LOC_Os04g24460.1	1089	139	9	7.4767	0.49158	3.9269	6.34522e-31	8.23897e-30
LOC_Os12g28177.1	1533	92	6	3.51535	0.232803	3.91649	7.33704e-21	7.07862e-20
LOC_Os08g06530.1	783	168	11	12.5681	0.835623	3.91077	5.49524e-37	8.24707e-36
LOC_Os01g61630.1	1998	76	5	2.22813	0.148852	3.90389	2.08876e-17	1.74781e-16
LOC_Os07g02610.1	1593	182	12	6.69235	0.448069	3.90072	7.02252e-40	1.12071e-38
LOC_Os06g38040.1	1869	60	4	1.88046	0.127301	3.88478	6.05986e-14	4.33235e-13
LOC_Os11g31040.1	408	30	2	4.30709	0.291574	3.88478	1.63415e-07	7.80182e-07
LOC_Os01g06310.1	375	582	39	90.9107	6.18604	3.87736	1.03099e-123	4.67167e-122
LOC_Os10g21418.1	2205	89	6	2.36431	0.161854	3.86866	4.75676e-20	4.4551e-19
LOC_Os06g18990.1	2757	59	4	1.25354	0.0862984	3.86053	1.12999e-13	7.96709e-13
LOC_Os06g15400.1	471	206	14	25.6194	1.76802	3.85703	1.38674e-44	2.44557e-43
LOC_Os07g37030.1	678	1088	74	93.9988	6.49205	3.8559	7.94704e-229	6.6231e-227
LOC_Os03g60580.1	453	379	26	49.0077	3.41393	3.8435	1.40553e-80	4.17432e-79
LOC_Os12g26960.1	276	1787	123	379.261	26.5079	3.8387	0	0
LOC_Os07g35960.1	2991	58	4	1.13589	0.0795469	3.83587	2.10502e-13	1.46454e-12
LOC_Os02g56630.1	2295	29	2	0.740182	0.0518354	3.83587	3.05308e-07	1.42519e-06
LOC_Os01g08350.1	351	58	4	9.6793	0.677848	3.83587	2.10502e-13	1.46483e-12
LOC_Os03g50080.1	759	87	6	6.7143	0.470207	3.83587	1.64839e-19	1.50624e-18
LOC_Os01g02390.2	1659	29	2	1.02394	0.0717073	3.83587	3.05308e-07	1.425e-06
LOC_Os04g02980.1	2085	58	4	1.62947	0.114113	3.83587	2.10502e-13	1.46425e-12
LOC_Os11g42290.1	1338	188	13	8.23047	0.577919	3.83204	1.29198e-40	2.0989e-39
LOC_Os02g08030.1	951	144	10	8.86962	0.625459	3.82588	2.16062e-31	2.83998e-30
LOC_Os06g20790.1	1113	430	30	22.6306	1.60327	3.81919	9.01856e-91	2.96855e-89
LOC_Os11g03820.1	3804	860	60	13.2428	0.938189	3.81919	6.61496e-180	4.39995e-178
LOC_Os10g20810.1	1917	43	3	1.31392	0.0930848	3.81919	3.37352e-10	1.95732e-09
LOC_Os06g46740.1	840	172	12	11.9942	0.849731	3.81919	3.4894e-37	5.27043e-36
LOC_Os10g39800.1	948	71	5	4.38706	0.313719	3.80571	4.68038e-16	3.67969e-15
LOC_Os11g47600.1	906	312	22	20.172	1.44436	3.80386	4.4287e-66	1.09485e-64
LOC_Os08g31980.1	2589	2679	189	60.6127	4.34219	3.80312	0	0
LOC_Os01g39960.1	1623	85	6	3.06778	0.219893	3.80232	5.69632e-19	5.09935e-18
LOC_Os08g25710.1	3348	99	7	1.7321	0.124363	3.79989	7.02338e-22	7.01204e-21
LOC_Os04g27810.1	462	141	10	17.8772	1.28747	3.79551	1.38329e-30	1.783e-29
LOC_Os12g36850.1	477	9551	680	1172.88	84.795	3.78993	0	0
LOC_Os10g29020.1	939	42	3	2.62003	0.190036	3.78524	6.27816e-10	3.58477e-09
LOC_Os01g21590.1	1644	28	2	0.997653	0.0723615	3.78524	5.69336e-07	2.58945e-06
LOC_Os03g02874.2	582	42	3	4.22717	0.306604	3.78524	6.27816e-10	3.58419e-09
LOC_Os08g08920.1	660	56	4	4.97012	0.360492	3.78524	7.28246e-13	4.90689e-12
LOC_Os07g02570.1	1533	196	14	7.48923	0.543207	3.78524	6.76628e-42	1.12995e-40
LOC_Os10g36070.1	303	28	2	5.41301	0.392615	3.78524	5.69336e-07	2.58911e-06
LOC_Os03g60840.1	384	462	33	70.4748	5.11166	3.78524	9.70238e-97	3.43412e-95
LOC_Os02g36030.1	1506	28	2	1.08907	0.0789923	3.78524	5.69336e-07	2.58978e-06
LOC_Os10g31670.1	582	878	63	88.3679	6.43868	3.77869	4.1141e-182	2.77312e-180
LOC_Os07g48020.1	954	12464	903	765.301	56.3014	3.76479	0	0
LOC_Os02g40530.1	870	110	8	7.40622	0.546953	3.75925	5.579e-24	5.95448e-23
LOC_Os04g33830.1	429	316	23	43.1472	3.18897	3.75811	2.7477e-66	6.80707e-65
LOC_Os11g39450.1	1371	219	16	9.35685	0.694164	3.75267	2.43794e-46	4.44848e-45
LOC_Os01g06990.1	561	41	3	4.28099	0.318081	3.75048	1.16673e-09	6.54737e-09
LOC_Os11g47530.1	879	123	9	8.19671	0.609022	3.75048	1.29571e-26	1.50108e-25
LOC_Os01g12220.1	801	68	5	4.97278	0.371293	3.74342	2.99292e-15	2.27391e-14
LOC_Os10g29470.1	1101	163	12	8.67208	0.648296	3.74165	9.03146e-35	1.28175e-33
LOC_Os01g51870.1	792	855	63	63.236	4.73146	3.74039	5.79022e-176	3.7661e-174
LOC_Os11g47970.1	1401	1342	99	56.1096	4.20317	3.7387	4.40058e-275	4.54937e-273
LOC_Os02g51080.1	1392	772	57	32.4864	2.43565	3.73745	5.98728e-159	3.54144e-157
LOC_Os05g43895.1	240	54	4	13.1797	0.991353	3.73278	2.50848e-12	1.64157e-11
LOC_Os01g27630.1	645	54	4	4.90408	0.368875	3.73278	2.50848e-12	1.64188e-11
LOC_Os08g03630.1	852	81	6	5.56889	0.418882	3.73278	6.74216e-18	5.76477e-17
LOC_Os04g25060.1	846	148	11	10.2474	0.773396	3.72791	1.31317e-31	1.73058e-30
LOC_Os03g17810.1	720	67	5	5.45087	0.413064	3.72205	5.545e-15	4.16087e-14
LOC_Os03g08530.1	1512	1185	89	45.9081	3.50121	3.71283	9.19972e-242	8.23141e-240
LOC_Os01g43760.1	1416	106	8	4.38496	0.336052	3.70581	6.54844e-23	6.76193e-22
LOC_Os11g31550.1	945	53	4	3.28524	0.251772	3.70581	4.64758e-12	3.00405e-11
LOC_Os12g32400.1	597	198	15	19.4274	1.4945	3.70035	1.39992e-41	2.32023e-40
LOC_Os08g40690.1	948	92	7	5.68464	0.439207	3.69409	5.26048e-20	4.91382e-19
LOC_Os01g37630.1	798	183	14	13.4329	1.04353	3.68623	2.01124e-38	3.11111e-37
LOC_Os01g09100.1	660	235	18	20.8568	1.62221	3.68448	6.44522e-49	1.23889e-47
LOC_Os07g46852.1	813	26	2	1.87329	0.146325	3.67833	1.9677e-06	8.54277e-06
LOC_Os04g45890.1	1314	78	6	3.47714	0.271604	3.67833	4.26662e-17	3.52333e-16
LOC_Os12g24020.1	453	26	2	3.362	0.26261	3.67833	1.9677e-06	8.54172e-06
LOC_Os03g13740.1	1338	52	4	2.27651	0.177821	3.67833	8.60046e-12	5.48367e-11
LOC_Os11g05380.1	1563	182	14	6.8208	0.532781	3.67833	3.7113e-38	5.7258e-37
LOC_Os07g46130.1	2478	26	2	0.614604	0.0480074	3.67833	1.9677e-06	8.54383e-06
LOC_Os10g33990.1	534	765	59	83.9157	6.57189	3.67456	2.16296e-155	1.25001e-153
LOC_Os04g27060.1	1068	311	24	17.0574	1.33666	3.6737	4.1527e-64	1.00065e-62
LOC_Os08g32840.1	834	478	37	33.5726	2.63885	3.6693	1.33168e-97	4.73242e-96
LOC_Os07g37550.1	801	856	67	62.5986	4.97533	3.65327	7.50998e-173	4.77026e-171
LOC_Os05g02200.1	819	396	31	28.3227	2.25142	3.65305	7.6701e-81	2.28373e-79
LOC_Os03g51350.1	522	51	4	5.72299	0.455794	3.65031	1.58955e-11	9.97977e-11
LOC_Os03g61150.1	459	586	46	74.7839	5.96108	3.64908	9.41122e-119	4.10104e-117
LOC_Os01g54030.1	1758	304	24	10.1293	0.81203	3.64085	2.99058e-62	7.00511e-61
LOC_Os01g71830.1	957	7573	598	463.531	37.168	3.64054	0	0
LOC_Os01g69190.1	1119	101	8	5.28706	0.425245	3.6361	1.40254e-21	1.39082e-20
LOC_Os06g01210.1	465	656	52	82.6369	6.65166	3.635	2.54596e-132	1.24484e-130
LOC_Os01g19740.1	375	377	30	58.8889	4.75849	3.62942	1.23482e-76	3.50775e-75
LOC_Os12g08770.1	450	138	11	17.9634	1.45398	3.62698	6.01426e-29	7.40296e-28
LOC_Os02g16050.1	4749	25	2	0.308362	0.02505	3.62174	3.64584e-06	1.54572e-05
LOC_Os02g28074.2	2271	50	4	1.28966	0.104766	3.62174	2.93404e-11	1.81431e-10
LOC_Os09g23590.1	297	150	12	29.5841	2.40328	3.62174	2.60292e-31	3.41372e-30
LOC_Os02g26430.1	762	25	2	1.9218	0.156119	3.62174	3.64584e-06	1.54609e-05
LOC_Os04g23550.1	933	25	2	1.56957	0.127505	3.62174	3.64584e-06	1.54591e-05
LOC_Os03g09910.1	1323	498	40	22.0492	1.79837	3.61596	2.04562e-100	7.49628e-99
LOC_Os07g03580.1	519	1220	98	137.694	11.2315	3.61584	1.602e-243	1.44809e-241
LOC_Os12g08730.1	519	695	56	78.4405	6.41801	3.6114	2.44374e-139	1.2669e-137
LOC_Os04g55600.1	333	458	37	80.5646	6.60902	3.60764	2.63826e-92	8.87467e-91
LOC_Os09g30340.1	426	394	32	54.1764	4.46807	3.59994	1.72641e-79	5.05912e-78
LOC_Os03g16960.1	798	2322	189	170.444	14.0876	3.5968	0	0
LOC_Os10g35370.1	1209	86	7	4.16673	0.344391	3.5968	2.06764e-18	1.80825e-17
LOC_Os06g45340.1	657	86	7	7.66754	0.633742	3.5968	2.06764e-18	1.8078e-17
LOC_Os02g32140.1	783	86	7	6.43369	0.53176	3.5968	2.06764e-18	1.80735e-17
LOC_Os06g39240.1	468	147	12	18.399	1.52516	3.5926	1.61838e-30	2.08298e-29
LOC_Os07g05480.1	402	158	13	23.0226	1.92352	3.58123	1.28942e-32	1.74295e-31
LOC_Os03g38800.1	1590	363	30	13.3731	1.12229	3.57482	6.14936e-73	1.65737e-71
LOC_Os03g51495.1	1194	121	10	5.93614	0.498167	3.57482	2.93382e-25	3.27297e-24
LOC_Os01g01340.1	387	807	67	122.148	10.2978	3.56822	6.59474e-160	3.9271e-158
LOC_Os11g13390.1	228	24	2	6.16594	0.521765	3.56285	6.73872e-06	2.78402e-05
LOC_Os07g43160.1	1101	264	22	14.0456	1.18854	3.56285	2.5849e-53	5.35088e-52
LOC_Os11g24510.1	1440	24	2	0.976274	0.0826127	3.56285	6.73872e-06	2.78239e-05
LOC_Os12g31460.1	708	36	3	2.97846	0.252039	3.56285	2.52606e-08	1.29266e-07
LOC_Os03g15780.4	1545	24	2	0.909926	0.0769983	3.56285	6.73872e-06	2.78369e-05
LOC_Os05g48040.2	1227	24	2	1.14575	0.0969538	3.56285	6.73872e-06	2.78304e-05
LOC_Os07g02690.1	429	36	3	4.91551	0.415952	3.56285	2.52606e-08	1.29247e-07
LOC_Os05g06880.1	750	24	2	1.87445	0.158616	3.56285	6.73872e-06	2.78206e-05
LOC_Os01g64270.1	561	24	2	2.50594	0.212054	3.56285	6.73872e-06	2.78271e-05
LOC_Os03g58290.1	981	24	2	1.43306	0.121266	3.56285	6.73872e-06	2.78336e-05
LOC_Os01g43320.1	1365	546	46	23.4306	2.00449	3.54708	3.39228e-108	1.3452e-106
LOC_Os01g34010.1	2334	71	6	1.78189	0.152908	3.54267	3.06388e-15	2.32682e-14
LOC_Os01g31690.1	1002	435	37	25.4299	2.19641	3.53331	3.00574e-86	9.48624e-85
LOC_Os02g17400.1	2883	94	8	1.90988	0.165054	3.53248	9.93662e-20	9.17244e-19
LOC_Os11g07020.6	618	82	7	7.77228	0.673735	3.52808	2.35166e-17	1.96174e-16
LOC_Os12g03899.1	1509	164	14	6.36616	0.551847	3.52808	2.13064e-33	2.92604e-32
LOC_Os10g07970.1	1230	82	7	3.9051	0.338511	3.52808	2.35166e-17	1.9622e-16
LOC_Os07g31070.1	2277	152	13	3.91024	0.339594	3.52538	4.90034e-31	6.3699e-30
LOC_Os08g43190.2	1110	362	31	19.1033	1.66119	3.52354	7.13412e-72	1.88248e-70
LOC_Os01g02130.1	528	140	12	15.5316	1.35184	3.52221	1.1303e-28	1.38164e-27
LOC_Os01g25600.1	1368	35	3	1.49867	0.130441	3.52221	4.64794e-08	2.32747e-07
LOC_Os07g41650.1	1119	35	3	1.83215	0.159467	3.52221	4.64794e-08	2.32714e-07
LOC_Os05g48730.1	252	35	3	8.13562	0.708109	3.52221	4.64794e-08	2.32681e-07
LOC_Os08g40919.2	423	35	3	4.84675	0.421852	3.52221	4.64794e-08	2.32648e-07
LOC_Os06g05440.1	360	826	71	134.4	11.731	3.51814	1.09313e-161	6.55376e-160
LOC_Os12g05690.1	390	93	8	13.9682	1.22013	3.51705	1.82075e-19	1.66029e-18
LOC_Os05g08750.1	1584	336	29	12.4253	1.08899	3.51222	1.21214e-66	3.0135e-65
LOC_Os02g36530.1	267	1031	89	226.189	19.8271	3.51198	4.4547e-201	3.30614e-199
LOC_Os02g04780.1	1080	23	2	1.24746	0.11015	3.50145	1.24227e-05	4.99187e-05
LOC_Os06g06520.1	1140	23	2	1.18181	0.104353	3.50145	1.24227e-05	4.9913e-05
LOC_Os07g26750.1	555	46	4	4.85499	0.428693	3.50145	3.35888e-10	1.94947e-09
LOC_Os04g09900.2	2166	92	8	2.48801	0.21969	3.50145	3.3336e-19	3.00561e-18
LOC_Os03g20700.2	4164	46	4	0.647098	0.0571385	3.50145	3.35888e-10	1.94915e-09
LOC_Os10g29570.1	486	23	2	2.77214	0.244778	3.50145	1.24227e-05	4.99073e-05
LOC_Os03g56600.1	633	80	7	7.40303	0.65777	3.49246	7.88886e-17	6.43615e-16
LOC_Os06g29730.1	249	2742	240	645.047	57.3313	3.49201	0	0
LOC_Os01g41710.1	786	1452	128	108.21	9.6865	3.48171	2.42534e-280	2.5599e-278
LOC_Os12g02400.1	1014	34	3	1.9641	0.17598	3.48039	8.53548e-08	4.17802e-07
LOC_Os04g56930.1	1518	430	38	16.5928	1.48899	3.47815	3.77982e-84	1.16579e-82
LOC_Os01g55510.1	282	269	24	55.8761	5.06223	3.46439	4.8144e-53	9.90788e-52
LOC_Os12g02060.1	876	703	63	47.0083	4.27776	3.45799	7.64836e-136	3.85733e-134
LOC_Os09g24530.1	1488	212	19	8.34557	0.759504	3.45788	4.74006e-42	7.94586e-41
LOC_Os03g39610.1	792	244	22	18.0463	1.65225	3.44919	4.48924e-48	8.4903e-47
LOC_Os09g30458.1	2433	2065	187	49.7166	4.57171	3.44292	0	0
LOC_Os04g59200.1	1059	3256	295	180.099	16.5694	3.4422	0	0
LOC_Os01g03330.1	780	4434	402	332.985	30.6557	3.44123	0	0
LOC_Os01g42380.1	4374	4432	402	59.3532	5.46672	3.44058	0	0
LOC_Os12g44350.1	1134	33	3	1.70461	0.157358	3.43732	1.56423e-07	7.47812e-07
LOC_Os05g50850.1	885	33	3	2.18421	0.201631	3.43732	1.56423e-07	7.47711e-07
LOC_Os01g71850.1	3183	44	4	0.809728	0.0747486	3.43732	1.12615e-09	6.32573e-09
LOC_Os05g11320.1	198	22	2	6.5085	0.60082	3.43732	2.28364e-05	8.88088e-05
LOC_Os12g42220.1	804	99	9	7.21277	0.665834	3.43732	2.88858e-20	2.7264e-19
LOC_Os12g22970.1	339	22	2	3.80142	0.350921	3.43732	2.28364e-05	8.8799e-05
LOC_Os01g43430.1	399	44	4	6.45956	0.596302	3.43732	1.12615e-09	6.32473e-09
LOC_Os01g66900.1	903	132	12	8.56267	0.790447	3.43732	1.40127e-26	1.62177e-25
LOC_Os06g40415.1	492	22	2	2.61927	0.241793	3.43732	2.28364e-05	8.87892e-05
LOC_Os05g01380.1	930	737	67	46.4203	4.2852	3.43732	1.36769e-141	7.19632e-140
LOC_Os04g45810.1	831	319	29	22.486	2.07576	3.43732	3.33482e-62	7.80627e-61
LOC_Os10g28970.2	1167	22	2	1.10427	0.101939	3.43732	2.28364e-05	8.87794e-05
LOC_Os05g41220.1	873	1748	159	117.287	10.8333	3.43649	0	0
LOC_Os06g39110.1	381	2988	273	459.387	42.6204	3.4301	0	0
LOC_Os10g31710.1	576	3988	365	405.561	37.6921	3.42758	0	0
LOC_Os12g43870.1	327	76	7	13.6141	1.2733	3.41846	8.77608e-16	6.81761e-15
LOC_Os01g09540.1	912	248	23	15.9287	1.50007	3.40852	2.39312e-48	4.55041e-47
LOC_Os08g08500.1	690	43	4	3.65042	0.344818	3.40415	2.0569e-09	1.13566e-08
LOC_Os11g20080.1	1041	43	4	2.41958	0.228554	3.40415	2.0569e-09	1.13584e-08
LOC_Os07g48610.1	1332	75	7	3.29822	0.312589	3.39935	1.59873e-15	1.22896e-14
LOC_Os04g24340.1	1089	149	14	8.01459	0.76468	3.3897	1.75698e-29	2.19175e-28
LOC_Os06g31800.1	408	3153	297	452.675	43.2988	3.38608	0	0
LOC_Os02g33590.1	1329	106	10	4.67201	0.447563	3.38388	2.48084e-21	2.43953e-20
LOC_Os03g04060.1	771	551	52	41.862	4.0117	3.38336	8.02262e-105	3.0842e-103
LOC_Os09g38239.1	1158	127	12	6.42419	0.616385	3.38161	2.79514e-25	3.12122e-24
LOC_Os01g41810.1	1608	772	73	28.1225	2.70033	3.38052	4.47312e-146	2.42975e-144
LOC_Os10g10175.1	384	21	2	3.2034	0.309798	3.37021	4.18518e-05	0.000157932
LOC_Os07g12330.1	2256	21	2	0.54526	0.0527315	3.37021	4.18518e-05	0.000157915
LOC_Os03g05700.1	309	21	2	3.98092	0.384991	3.37021	4.18518e-05	0.000157881
LOC_Os10g27360.1	1266	21	2	0.971647	0.0939671	3.37021	4.18518e-05	0.000157848
LOC_Os03g60950.1	432	21	2	2.84747	0.275376	3.37021	4.18518e-05	0.000157864
LOC_Os04g45210.1	669	21	2	1.83872	0.177821	3.37021	4.18518e-05	0.000157898
LOC_Os03g63620.1	858	598	57	40.826	3.95155	3.369	3.40636e-113	1.40779e-111
LOC_Os10g38110.1	1548	178	17	6.73554	0.653217	3.36616	9.6918e-35	1.37491e-33
LOC_Os07g47780.1	588	115	11	11.4563	1.11274	3.36395	6.43236e-23	6.64401e-22
LOC_Os11g42510.1	1359	668	64	28.7926	2.80117	3.36159	5.33574e-126	2.47501e-124
LOC_Os04g48390.1	2091	344	33	9.63668	0.938727	3.35976	1.21083e-65	2.96632e-64
LOC_Os07g06850.1	1008	978	94	56.8331	5.54686	3.35699	1.94608e-183	1.32187e-181
LOC_Os01g60020.1	957	373	36	22.8307	2.23754	3.35099	6.99908e-71	1.82769e-69
LOC_Os09g27930.1	423	31	3	4.29284	0.421852	3.34712	5.21866e-07	2.38524e-06
LOC_Os05g45030.1	816	318	31	22.8276	2.2597	3.33657	1.97673e-60	4.51625e-59
LOC_Os04g15530.1	495	41	4	4.85179	0.480656	3.33544	6.8253e-09	3.64178e-08
LOC_Os04g10640.1	546	92	9	9.87003	0.980459	3.33152	1.89664e-18	1.66035e-17
LOC_Os11g13970.1	1437	194	19	7.90803	0.78646	3.32987	2.20616e-37	3.34655e-36
LOC_Os02g43470.1	1236	51	5	2.41699	0.24062	3.32839	9.1764e-11	5.51194e-10
LOC_Os01g18530.1	399	51	5	7.48722	0.745378	3.32839	9.1764e-11	5.51288e-10
LOC_Os04g33240.1	828	640	63	45.2765	4.52574	3.32254	1.56261e-119	6.86009e-118
LOC_Os07g48730.1	1182	436	43	21.6069	2.16387	3.31981	6.71838e-82	2.02085e-80
LOC_Os10g17489.1	1458	395	39	15.8695	1.59106	3.31819	2.57008e-74	7.10612e-73
LOC_Os06g48300.1	984	435	43	25.8951	2.59928	3.31649	1.21431e-81	3.64945e-80
LOC_Os10g25040.2	978	101	10	6.04931	0.608192	3.31417	4.8723e-20	4.55968e-19
LOC_Os07g08160.1	579	575	57	58.1718	5.85566	3.31242	2.86594e-107	1.13139e-105
LOC_Os05g01950.1	396	131	13	19.3776	1.95266	3.31087	1.42468e-25	1.60359e-24
LOC_Os12g01449.1	2790	131	13	2.75036	0.277152	3.31087	1.42468e-25	1.60307e-24
LOC_Os04g16680.1	1179	312	31	15.5011	1.56397	3.30909	6.91258e-59	1.54527e-57
LOC_Os07g44410.1	1980	7296	729	215.845	21.8999	3.301	0	0
LOC_Os10g21396.1	1089	20	2	1.07578	0.10924	3.29982	7.64482e-05	0.000279451
LOC_Os05g33410.1	1314	40	4	1.78315	0.181069	3.29982	1.23978e-08	6.50386e-08
LOC_Os03g56010.1	498	20	2	2.35247	0.23888	3.29982	7.64482e-05	0.000279567
LOC_Os05g28090.1	594	30	3	2.95841	0.30041	3.29982	9.4981e-07	4.24542e-06
LOC_Os04g09604.1	1137	100	10	5.15184	0.523141	3.29982	8.81628e-20	8.17036e-19
LOC_Os10g02910.1	2214	20	2	0.529146	0.0537319	3.29982	7.64482e-05	0.000279596
LOC_Os07g33190.1	2964	20	2	0.395253	0.0401357	3.29982	7.64482e-05	0.000279538
LOC_Os03g08834.1	306	20	2	3.82853	0.388766	3.29982	7.64482e-05	0.000279509
LOC_Os02g34610.1	513	20	2	2.28368	0.231895	3.29982	7.64482e-05	0.00027948
LOC_Os06g25439.1	342	30	3	5.13829	0.521765	3.29982	9.4981e-07	4.24488e-06
LOC_Os10g34910.1	702	560	56	46.7277	4.74494	3.29982	3.7213e-104	1.41977e-102
LOC_Os03g31634.1	432	20	2	2.71187	0.275376	3.29982	7.64482e-05	0.000279393
LOC_Os03g03990.1	1167	90	9	4.51746	0.458724	3.29982	6.21944e-18	5.32557e-17
LOC_Os01g66980.1	690	20	2	1.69787	0.172409	3.29982	7.64482e-05	0.000279422
LOC_Os12g44110.2	1764	495	50	16.4373	1.68597	3.28532	6.82442e-92	2.27608e-90
LOC_Os01g12110.2	288	89	9	18.1018	1.85879	3.2837	1.12465e-17	9.5146e-17
LOC_Os09g20170.1	819	79	8	5.65023	0.581013	3.28167	7.98262e-16	6.21491e-15
LOC_Os02g40130.1	825	69	7	4.89912	0.504689	3.27906	5.70832e-14	4.086e-13
LOC_Os08g14450.1	1719	256	26	8.72343	0.899657	3.27745	3.53006e-48	6.68701e-47
LOC_Os02g13870.1	855	551	56	37.7493	3.89584	3.27644	7.52426e-102	2.80098e-100
LOC_Os04g16740.1	1524	176	18	6.76474	0.702534	3.26739	1.72363e-33	2.37171e-32
LOC_Os04g31040.1	1407	39	4	1.62365	0.169101	3.26329	2.2475e-08	1.1543e-07
LOC_Os04g55740.1	960	1413	145	86.2172	8.98414	3.26252	1.99982e-257	1.91575e-255
LOC_Os07g18990.1	315	574	59	106.739	11.1409	3.26015	1.50057e-105	5.81952e-104
LOC_Os01g03340.1	756	9303	961	720.816	75.6103	3.25298	0	0
LOC_Os05g43310.1	387	29	3	4.38945	0.461094	3.25091	1.72424e-06	7.52194e-06
LOC_Os06g47850.1	420	1015	105	141.56	14.8703	3.25091	7.98858e-185	5.46838e-183
LOC_Os04g49210.1	1059	357	37	19.7467	2.07819	3.24821	4.83924e-66	1.19383e-64
LOC_Os07g27390.1	312	106	11	19.901	2.09709	3.24638	1.33409e-20	1.27454e-19
LOC_Os10g39300.1	1185	1752	182	86.6042	9.13551	3.24488	0	0
LOC_Os05g33130.1	1023	14801	1544	847.498	89.7741	3.23884	0	0
LOC_Os02g54820.2	2544	105	11	2.41766	0.257191	3.2327	2.40356e-20	2.27165e-19
LOC_Os02g51930.1	1458	878	92	35.2744	3.75327	3.2324	2.83066e-159	1.67713e-157
LOC_Os01g54969.1	1137	19	2	0.97885	0.104628	3.22582	0.000139144	0.000492247
LOC_Os06g09610.1	798	19	2	1.39468	0.149076	3.22582	0.000139144	0.000492099
LOC_Os04g24510.1	2052	57	6	1.62712	0.173922	3.22582	1.34468e-11	8.48468e-11
LOC_Os03g17300.1	2532	19	2	0.439555	0.0469835	3.22582	0.000139144	0.000492395
LOC_Os03g14420.1	1503	19	2	0.740488	0.0791499	3.22582	0.000139144	0.000492148
LOC_Os08g43620.1	384	19	2	2.89831	0.309798	3.22582	0.000139144	0.000492297
LOC_Os08g37470.1	801	19	2	1.38945	0.148517	3.22582	0.000139144	0.000492346
LOC_Os04g29469.1	7083	19	2	0.15713	0.0167955	3.22582	0.000139144	0.000492198
LOC_Os12g33230.1	1506	38	4	1.47802	0.157985	3.22582	4.06576e-08	2.04641e-07
LOC_Os02g55600.1	459	199	21	25.3959	2.72136	3.2222	3.255e-37	4.9185e-36
LOC_Os11g25780.1	645	255	27	23.1581	2.48991	3.21735	3.325e-47	6.20192e-46
LOC_Os08g37210.1	1296	2028	215	91.6613	9.86763	3.21554	0	0
LOC_Os02g33720.1	609	47	5	4.52068	0.488351	3.21055	9.84088e-10	5.55162e-09
LOC_Os05g02240.1	2535	393	42	9.08108	0.985487	3.20396	1.2357e-71	3.24848e-70
LOC_Os12g31410.1	696	28	3	2.35652	0.256384	3.20028	3.1216e-06	1.33292e-05
LOC_Os09g08100.1	363	28	3	4.51829	0.49158	3.20028	3.1216e-06	1.33276e-05
LOC_Os09g37976.1	1065	28	3	1.54004	0.167553	3.20028	3.1216e-06	1.3326e-05
LOC_Os04g46970.1	1824	28	3	0.8992	0.0978309	3.20028	3.1216e-06	1.33308e-05
LOC_Os01g64000.1	1167	56	6	2.81087	0.305816	3.20028	2.4233e-11	1.50402e-10
LOC_Os02g15750.1	1437	186	20	7.58192	0.827852	3.19512	1.29362e-34	1.83075e-33
LOC_Os07g11050.1	1044	93	10	5.21802	0.569743	3.19512	5.46066e-18	4.69295e-17
LOC_Os03g13300.1	1479	1458	157	57.7447	6.31409	3.19304	2.8358e-260	2.74644e-258
LOC_Os01g71474.1	1047	639	69	35.7501	3.91996	3.18904	6.13608e-115	2.59994e-113
LOC_Os02g18080.1	3558	74	8	1.21829	0.133741	3.18734	1.51958e-14	1.11813e-13
LOC_Os08g23410.1	654	37	4	3.31396	0.363799	3.18734	7.33894e-08	3.61441e-07
LOC_Os08g26840.1	1641	434	47	15.4919	1.7036	3.18485	1.67329e-78	4.85103e-77
LOC_Os12g29605.1	192	120	13	36.6103	4.02737	3.18434	9.2681e-23	9.53395e-22
LOC_Os05g30660.1	1680	83	9	2.89396	0.318649	3.183	3.84974e-16	3.04225e-15
LOC_Os05g13770.1	2349	64	7	1.59595	0.177253	3.17053	1.08585e-12	7.25263e-12
LOC_Os06g19210.1	2421	274	30	6.62947	0.737065	3.16903	6.5146e-50	1.27518e-48
LOC_Os07g08150.1	603	219	24	21.274	2.36741	3.16771	3.51714e-40	5.65647e-39
LOC_Os11g45400.1	1632	747	82	26.8117	2.98864	3.1653	3.9179e-133	1.93172e-131
LOC_Os04g56930.2	1416	519	57	21.4698	2.39437	3.16459	5.34676e-93	1.80892e-91
LOC_Os01g65700.1	588	118	13	11.7551	1.31506	3.16009	2.9805e-22	3.01065e-21
LOC_Os02g07360.1	1788	154	17	5.04518	0.565537	3.15721	1.34727e-28	1.64571e-27
LOC_Os02g39710.1	999	650	72	38.1128	4.28693	3.15226	1.28245e-115	5.447e-114
LOC_Os12g23150.1	708	18	2	1.48923	0.168026	3.14781	0.00025227	0.000863425
LOC_Os03g20630.1	471	18	2	2.23859	0.252574	3.14781	0.00025227	0.00086309
LOC_Os01g20030.1	738	18	2	1.42869	0.161196	3.14781	0.00025227	0.000863006
LOC_Os10g25950.1	1419	18	2	0.743042	0.0838353	3.14781	0.00025227	0.000863509
LOC_Os11g44760.1	888	18	2	1.18736	0.133967	3.14781	0.00025227	0.000862671
LOC_Os08g07040.1	1584	18	2	0.665642	0.0751025	3.14781	0.00025227	0.000862587
LOC_Os11g04400.1	1650	18	2	0.639016	0.0720984	3.14781	0.00025227	0.000863592
LOC_Os02g45520.1	2094	36	4	1.00705	0.113622	3.14781	1.32168e-07	6.36257e-07
LOC_Os01g58310.1	246	18	2	4.28608	0.483587	3.14781	0.00025227	0.000862838
LOC_Os06g32240.1	408	18	2	2.58426	0.291574	3.14781	0.00025227	0.000863676
LOC_Os12g15314.1	1488	297	33	11.6917	1.31914	3.14781	1.22534e-53	2.5515e-52
LOC_Os09g26810.1	795	36	4	2.65252	0.299276	3.14781	1.32168e-07	6.3617e-07
LOC_Os05g36930.1	1329	18	2	0.793361	0.0895127	3.14781	0.00025227	0.000863257
LOC_Os10g08026.1	1299	36	4	1.62337	0.18316	3.14781	1.32168e-07	6.36344e-07
LOC_Os08g34490.1	1926	18	2	0.547444	0.0617665	3.14781	0.00025227	0.000863173
LOC_Os04g32960.1	3171	18	2	0.332506	0.0375157	3.14781	0.00025227	0.000862755
LOC_Os10g42040.1	243	135	15	32.5425	3.67168	3.14781	3.57264e-25	3.97432e-24
LOC_Os11g10990.1	849	18	2	1.2419	0.140121	3.14781	0.00025227	0.000863341
LOC_Os12g38030.1	5556	18	2	0.189773	0.0214115	3.14781	0.00025227	0.000862922
LOC_Os12g37690.1	903	153	17	9.92492	1.1198	3.14781	2.41164e-28	2.92157e-27
LOC_Os01g23970.1	1272	54	6	2.48674	0.280572	3.14781	7.83258e-11	4.72003e-10
LOC_Os03g50160.1	390	1461	163	219.436	24.8601	3.1419	7.8817e-257	7.50956e-255
LOC_Os06g44190.1	243	161	18	38.8099	4.40601	3.13888	1.12374e-29	1.4108e-28
LOC_Os02g13780.1	3135	213	24	3.97984	0.455358	3.12764	1.15133e-38	1.78959e-37
LOC_Os05g03770.1	1095	142	16	7.59622	0.869131	3.12764	2.96616e-26	3.40717e-25
LOC_Os11g37970.1	441	958	108	127.248	14.5668	3.12688	2.87068e-168	1.77856e-166
LOC_Os01g44250.1	1224	124	14	5.93422	0.68034	3.12473	4.41334e-23	4.58813e-22
LOC_Os06g10000.1	759	53	6	4.09032	0.470207	3.12085	1.40466e-10	8.35332e-10
LOC_Os09g30250.1	2418	353	40	8.55148	0.983973	3.11948	6.39708e-63	1.5115e-61
LOC_Os11g37940.1	477	881	100	108.188	12.4698	3.11703	2.02644e-154	1.16349e-152
LOC_Os03g57640.1	1083	185	21	10.0061	1.15337	3.11695	1.14204e-33	1.57636e-32
LOC_Os09g32952.1	1725	132	15	4.48237	0.517228	3.11539	2.04196e-24	2.20678e-23
LOC_Os02g33070.1	297	747	85	147.329	17.0232	3.11346	4.67218e-131	2.25628e-129
LOC_Os04g09920.1	1509	6240	713	242.225	28.1048	3.10746	0	0
LOC_Os02g47100.1	558	35	4	3.67415	0.426388	3.10717	2.37448e-07	1.11998e-06
LOC_Os12g32610.1	627	70	8	6.53964	0.75893	3.10717	1.56983e-13	1.09869e-12
LOC_Os03g55230.1	1038	35	4	1.97512	0.229215	3.10717	2.37448e-07	1.11983e-06
LOC_Os12g35630.1	3372	489	56	8.49463	0.987825	3.10422	3.90548e-86	1.23038e-84
LOC_Os11g02240.1	1305	1395	160	62.6162	7.29271	3.10201	2.60426e-242	2.33608e-240
LOC_Os03g49350.1	2094	4261	491	119.195	13.9471	3.09529	0	0
LOC_Os10g21268.1	1455	26	3	1.04673	0.122642	3.09337	1.01409e-05	4.11769e-05
LOC_Os11g02450.1	690	26	3	2.20723	0.258614	3.09337	1.01409e-05	4.11816e-05
LOC_Os11g08100.1	1392	5841	676	245.794	28.886	3.08901	0	0
LOC_Os04g05650.1	585	1674	194	167.619	19.7254	3.08706	4.96044e-289	5.4647e-287
LOC_Os12g16720.1	1572	2354	273	87.7156	10.3297	3.08603	0	0
LOC_Os01g22352.1	1062	3361	390	185.382	21.8434	3.08523	0	0
LOC_Os03g62630.1	660	284	33	25.2056	2.97406	3.08324	2.27208e-50	4.48475e-49
LOC_Os04g13000.1	2754	86	10	1.82919	0.215981	3.08222	3.22238e-16	2.5568e-15
LOC_Os06g45630.1	3186	43	5	0.79058	0.0933477	3.08222	1.02475e-08	5.40236e-08
LOC_Os01g71190.1	543	197	23	21.2515	2.51946	3.07638	2.5144e-35	3.61354e-34
LOC_Os09g00999.1	519	1771	207	199.882	23.7237	3.07475	1.6e-304	1.86771e-302
LOC_Os10g35810.1	711	205	24	16.8891	2.0078	3.07241	1.17455e-36	1.74269e-35
LOC_Os07g09710.1	1317	34	4	1.51222	0.180657	3.06535	4.25514e-07	1.95856e-06
LOC_Os09g19229.1	2565	34	4	0.776452	0.0927582	3.06535	4.25514e-07	1.95831e-06
LOC_Os01g43700.2	1644	34	4	1.21144	0.144723	3.06535	4.25514e-07	1.95882e-06
LOC_Os01g61510.1	1494	823	97	32.268	3.8619	3.06272	6.15092e-142	3.25095e-140
LOC_Os03g17680.1	315	229	27	42.5842	5.09839	3.0622	1.20166e-40	1.95307e-39
LOC_Os04g28250.1	456	1454	172	186.777	22.4359	3.05743	6.14048e-249	5.69659e-247
LOC_Os11g02100.1	765	600	71	45.9423	5.52047	3.05696	9.28514e-104	3.51589e-102
LOC_Os03g52380.1	279	169	20	35.4818	4.26388	3.05684	2.48656e-30	3.18759e-29
LOC_Os03g03910.1	1479	370	44	14.654	1.76955	3.04984	1.79882e-64	4.35236e-63
LOC_Os02g36190.1	1557	1358	162	51.0898	6.18879	3.04531	1.01635e-231	8.5922e-230
LOC_Os12g43490.1	777	4065	488	306.452	37.3575	3.03619	0	0
LOC_Os03g55670.1	675	497	60	43.1296	5.28722	3.0281	1.91359e-85	5.98578e-84
LOC_Os01g52240.1	798	240	29	17.617	2.1616	3.0268	4.64288e-42	7.78665e-41
LOC_Os07g44440.1	663	3997	483	353.137	43.3324	3.02671	0	0
LOC_Os06g34330.1	279	66	8	13.8568	1.70555	3.02228	1.58683e-12	1.05211e-11
LOC_Os01g16180.4	2262	66	8	1.70913	0.210367	3.02228	1.58683e-12	1.0523e-11
LOC_Os08g24000.1	867	222	27	14.9988	1.85235	3.01742	6.66672e-39	1.04361e-37
LOC_Os02g55380.1	519	49	6	5.53034	0.687644	3.00764	1.42697e-09	7.95837e-09
LOC_Os04g56000.1	291	163	20	32.8109	4.08805	3.00469	7.76314e-29	9.52904e-28
LOC_Os03g16940.1	651	114	14	10.2576	1.27917	3.00342	1.40926e-20	1.34417e-19
LOC_Os01g43851.1	1587	260	32	9.59665	1.19937	3.00026	4.6926e-45	8.34232e-44
LOC_Os06g17070.1	1989	81	10	2.38547	0.299051	2.99581	5.73428e-15	4.30016e-14
LOC_Os07g02970.1	1539	170	21	6.47043	0.811634	2.99496	6.38538e-30	8.08563e-29
LOC_Os07g35380.1	1950	428	53	12.8568	1.61667	2.99143	6.15124e-73	1.65661e-71
LOC_Os08g39840.1	2775	314	39	6.62811	0.835952	2.98711	7.3447e-54	1.53572e-52
LOC_Os05g09440.1	1713	1103	137	37.7174	4.75711	2.98707	5.54122e-185	3.80789e-183
LOC_Os05g05070.1	222	128	16	33.7738	4.28693	2.97789	9.36724e-23	9.6275e-22
LOC_Os07g06990.1	426	40	5	5.50014	0.698136	2.97789	5.80924e-08	2.884e-07
LOC_Os08g31880.1	1230	56	7	2.6669	0.338511	2.97789	1.12063e-10	6.68904e-10
LOC_Os07g14490.1	990	64	8	3.78676	0.480656	2.97789	5.00034e-12	3.22556e-11
LOC_Os10g33980.1	522	40	5	4.48862	0.569743	2.97789	5.80924e-08	2.88441e-07
LOC_Os06g14050.1	1866	160	20	5.02263	0.637526	2.97789	4.30028e-28	5.17575e-27
LOC_Os08g40919.1	483	32	4	3.88084	0.492598	2.97789	1.35539e-06	5.96969e-06
LOC_Os02g26810.1	1602	48	6	1.7551	0.222776	2.97789	2.53528e-09	1.39194e-08
LOC_Os12g08830.1	822	24	3	1.71026	0.217085	2.97789	3.25126e-05	0.000124219
LOC_Os08g44680.1	612	756	95	72.3592	9.23319	2.97027	1.22302e-126	5.7106e-125
LOC_Os05g30350.1	1602	318	40	11.6275	1.48517	2.96884	3.35616e-54	7.06778e-53
LOC_Os03g19427.1	999	1014	128	59.456	7.62121	2.96373	7.15142e-169	4.44637e-167
LOC_Os01g63480.1	1452	1139	144	45.9494	5.89896	2.96151	2.54438e-189	1.79754e-187
LOC_Os01g41770.1	2862	87	11	1.78063	0.228614	2.9614	8.16554e-16	6.35592e-15
LOC_Os01g06920.1	2991	87	11	1.70383	0.218754	2.9614	8.16554e-16	6.35452e-15
LOC_Os06g38760.1	3615	498	63	8.06945	1.0366	2.96061	9.84126e-84	3.01944e-82
LOC_Os10g20470.1	1461	813	103	32.5959	4.1934	2.9585	1.63274e-135	8.18763e-134
LOC_Os01g57510.1	2571	221	28	5.03516	0.647792	2.95844	5.25912e-38	8.09606e-37
LOC_Os04g56560.1	1896	71	9	2.19353	0.282347	2.95771	3.97866e-13	2.7219e-12
LOC_Os04g49460.1	969	197	25	11.9087	1.5346	2.95608	5.1666e-34	7.18777e-33
LOC_Os01g05585.1	195	63	8	18.9247	2.44025	2.95517	8.8553e-12	5.63902e-11
LOC_Os10g03320.1	1479	330	42	13.0698	1.68912	2.95189	7.17148e-56	1.53408e-54
LOC_Os06g01760.1	1500	110	14	4.29561	0.555158	2.95189	1.38003e-19	1.26661e-18
LOC_Os08g44550.1	1233	157	20	7.45864	0.96482	2.95058	2.36774e-27	2.801e-26
LOC_Os03g33090.1	615	416	53	39.6225	5.12602	2.95041	5.60738e-70	1.44818e-68
LOC_Os08g05980.1	234	39	5	9.76274	1.27097	2.94136	1.03092e-07	5.01213e-07
LOC_Os03g29410.1	1503	1285	165	50.0803	6.52987	2.93912	1.01921e-211	7.98446e-210
LOC_Os03g41438.1	1218	171	22	8.22379	1.07437	2.93631	1.58872e-29	1.98466e-28
LOC_Os01g53920.1	3201	132	17	2.41552	0.315895	2.93482	4.20154e-23	4.37052e-22
LOC_Os03g62780.1	1140	31	4	1.59287	0.208706	2.93208	2.40846e-06	1.03784e-05
LOC_Os01g04840.1	1347	31	4	1.34808	0.176633	2.93208	2.40846e-06	1.03771e-05
LOC_Os10g30790.1	1626	480	62	17.2919	2.26804	2.93058	5.97912e-80	1.76682e-78
LOC_Os01g07130.1	1509	872	113	33.8494	4.45419	2.92589	1.32787e-143	7.11421e-142
LOC_Os08g38920.1	705	54	7	4.48671	0.590593	2.92542	3.51154e-10	2.03472e-09
LOC_Os05g14360.1	1431	54	7	2.21043	0.290963	2.92542	3.51154e-10	2.03505e-09
LOC_Os01g40260.1	741	77	10	6.08689	0.802715	2.92275	5.60864e-14	4.01628e-13
LOC_Os02g09990.1	579	46	6	4.65374	0.616385	2.91649	7.95268e-09	4.22095e-08
LOC_Os03g35750.1	357	23	3	3.77383	0.499842	2.91649	5.78944e-05	0.000214927
LOC_Os05g29150.1	525	565	74	63.0394	8.38401	2.91054	3.65724e-93	1.24209e-91
LOC_Os02g30320.1	363	442	58	71.3245	9.50388	2.90781	3.5472e-73	9.61919e-72
LOC_Os12g08850.1	1875	38	5	1.18715	0.158616	2.90389	1.82483e-07	8.68159e-07
LOC_Os07g46870.1	906	493	65	31.8744	4.26741	2.90096	3.09996e-81	9.27699e-80
LOC_Os03g17070.1	636	424	56	39.051	5.23734	2.89845	4.90442e-70	1.26849e-68
LOC_Os10g38050.1	1761	53	7	1.76295	0.236439	2.89845	6.19832e-10	3.54033e-09
LOC_Os04g14990.1	1197	257	34	12.5766	1.68952	2.89605	4.88042e-43	8.34786e-42
LOC_Os06g46340.1	2661	2860	379	62.957	8.47176	2.89363	0	0
LOC_Os08g34300.1	3249	45	6	0.811308	0.109845	2.88478	1.40384e-08	7.32961e-08
LOC_Os02g57280.1	639	30	4	2.75007	0.372339	2.88478	4.26638e-06	1.79736e-05
LOC_Os04g49260.1	369	60	8	9.52463	1.28956	2.88478	4.86908e-11	2.96715e-10
LOC_Os01g32730.1	975	45	6	2.70353	0.366038	2.88478	1.40384e-08	7.32852e-08
LOC_Os10g21236.1	744	30	4	2.36195	0.319791	2.88478	4.26638e-06	1.79693e-05
LOC_Os04g12600.1	2415	30	4	0.727658	0.0985195	2.88478	4.26638e-06	1.79671e-05
LOC_Os06g05100.1	2169	30	4	0.810186	0.109693	2.88478	4.26638e-06	1.79714e-05
LOC_Os01g06890.1	2289	112	15	2.86613	0.389785	2.87835	1.88965e-19	1.72223e-18
LOC_Os05g10650.1	1629	908	122	32.6504	4.4547	2.8737	9.83328e-147	5.36614e-145
LOC_Os10g38340.1	720	363	49	29.5323	4.04802	2.867	1.55419e-59	3.50767e-58
LOC_Os03g56869.1	900	74	10	4.81629	0.660902	2.86541	3.0573e-13	2.10588e-12
LOC_Os09g21180.1	1002	1684	228	98.4459	13.5346	2.86267	1.81815e-269	1.82608e-267
LOC_Os12g24650.1	1629	140	19	5.0342	0.693764	2.85924	8.18584e-24	8.68418e-23
LOC_Os06g35520.1	1092	13138	1790	704.741	97.5012	2.8536	0	0
LOC_Os05g15690.1	795	198	27	14.5889	2.02012	2.85236	5.28224e-33	7.18144e-32
LOC_Os08g30980.1	753	22	3	1.7114	0.236977	2.85236	0.000102674	0.000370214
LOC_Os02g56334.1	627	22	3	2.05531	0.284599	2.85236	0.000102674	0.000370252
LOC_Os04g12950.1	1266	22	3	1.01792	0.140951	2.85236	0.000102674	0.000370176
LOC_Os01g57710.1	1386	110	15	4.64893	0.643736	2.85236	5.81112e-19	5.2008e-18
LOC_Os01g50680.1	1281	176	24	8.04798	1.1144	2.85236	1.68674e-29	2.10562e-28
LOC_Os02g30714.1	1188	461	63	22.7304	3.1543	2.84923	1.08373e-74	3.00588e-73
LOC_Os04g52260.1	465	117	16	14.7386	2.04666	2.84825	4.69892e-20	4.4021e-19
LOC_Os02g06160.1	1950	73	10	2.19286	0.305032	2.84578	5.36482e-13	3.64405e-12
LOC_Os05g34830.1	969	102	14	6.16594	0.859377	2.84296	1.26136e-17	1.0638e-16
LOC_Os03g50960.1	372	349	48	54.9548	7.67499	2.84001	9.40364e-57	2.03753e-55
LOC_Os05g33400.1	1314	1185	163	52.8258	7.37856	2.83983	1.32406e-188	9.33543e-187
LOC_Os06g37450.1	1173	465	64	23.2208	3.24535	2.83897	4.77788e-75	1.33045e-73
LOC_Os01g41820.1	1659	29	4	1.02394	0.143415	2.83587	7.5325e-06	3.09491e-05
LOC_Os10g39320.1	1242	203	28	9.57409	1.34096	2.83587	1.32267e-33	1.82355e-32
LOC_Os01g10210.1	651	87	12	7.82819	1.09643	2.83587	3.41998e-15	2.58889e-14
LOC_Os01g22980.1	1443	29	4	1.17721	0.164882	2.83587	7.5325e-06	3.09527e-05
LOC_Os09g19734.1	2445	123	17	2.94679	0.413571	2.83294	6.65792e-21	6.43751e-20
LOC_Os05g37190.1	1170	656	91	32.8429	4.62631	2.82765	9.65446e-105	3.7075e-103
LOC_Os01g32670.1	345	524	73	88.9683	12.5859	2.82149	8.04866e-84	2.47375e-82
LOC_Os01g59090.1	819	179	25	12.8024	1.81566	2.81785	1.28515e-29	1.61e-28
LOC_Os01g04430.1	1011	50	7	2.89696	0.411838	2.81439	3.3674e-09	1.83649e-08
LOC_Os06g19200.1	411	57	8	8.12374	1.15778	2.81078	2.63434e-10	1.54036e-09
LOC_Os02g15560.1	2226	605	85	15.9204	2.27129	2.80929	4.421e-96	1.54463e-94
LOC_Os06g28950.1	645	71	10	6.44795	0.922189	2.80571	1.64427e-12	1.08958e-11
LOC_Os10g37920.1	1620	177	25	6.40002	0.917919	2.80164	3.90754e-29	4.82834e-28
LOC_Os05g44300.1	921	92	13	5.85129	0.839582	2.80101	8.38048e-16	6.51747e-15
LOC_Os12g28015.1	294	566	80	112.77	16.1854	2.80062	1.04209e-89	3.39528e-88
LOC_Os07g09420.1	1551	2755	390	104.048	14.9566	2.79839	0	0
LOC_Os09g17740.1	798	2725	386	200.026	28.7716	2.79747	0	0
LOC_Os01g13480.1	1176	176	25	8.76655	1.26448	2.79346	6.80672e-29	8.36671e-28
LOC_Os02g47020.1	1212	393	56	18.9939	2.74831	2.78892	1.58705e-62	3.72493e-61
LOC_Os04g34010.1	1368	28	4	1.19893	0.173922	2.78524	1.32524e-05	5.31196e-05
LOC_Os01g48940.1	678	28	4	2.41909	0.350921	2.78524	1.32524e-05	5.30954e-05
LOC_Os09g37230.2	891	63	9	4.14177	0.60082	2.78524	3.62682e-11	2.22863e-10
LOC_Os05g01444.1	1206	63	9	3.05996	0.443889	2.78524	3.62682e-11	2.22824e-10
LOC_Os10g34940.1	339	63	9	10.8859	1.57915	2.78524	3.62682e-11	2.22785e-10
LOC_Os02g53350.1	594	42	6	4.14177	0.60082	2.78524	7.612e-08	3.74262e-07
LOC_Os03g42710.1	1482	91	13	3.5968	0.521765	2.78524	1.46184e-15	1.12618e-14
LOC_Os09g39850.1	651	28	4	2.51942	0.365476	2.78524	1.32524e-05	5.30834e-05
LOC_Os01g31450.1	474	28	4	3.46021	0.501951	2.78524	1.32524e-05	5.31136e-05
LOC_Os05g18670.1	1200	28	4	1.36678	0.198271	2.78524	1.32524e-05	5.31075e-05
LOC_Os01g12110.1	294	28	4	5.57871	0.809268	2.78524	1.32524e-05	5.31015e-05
LOC_Os01g02800.1	2058	21	3	0.597719	0.0867073	2.78524	0.000181298	0.000632239
LOC_Os09g24180.1	438	28	4	3.74461	0.543207	2.78524	1.32524e-05	5.30774e-05
LOC_Os02g42810.1	948	49	7	3.02769	0.439207	2.78524	5.8942e-09	3.15884e-08
LOC_Os04g31960.1	1863	42	6	1.32056	0.191566	2.78524	7.612e-08	3.74314e-07
LOC_Os08g44190.1	477	21	3	2.57884	0.374095	2.78524	0.000181298	0.000632177
LOC_Os04g02530.1	420	28	4	3.9051	0.566487	2.78524	1.32524e-05	5.30894e-05
LOC_Os04g54600.1	906	21	3	1.35773	0.196958	2.78524	0.000181298	0.000632302
LOC_Os06g41670.1	1740	98	14	3.29913	0.478584	2.78524	1.17459e-16	9.49287e-16
LOC_Os03g15870.1	972	287	41	17.2957	2.50898	2.78524	4.9894e-46	9.04326e-45
LOC_Os05g27780.1	522	1572	225	176.403	25.6384	2.78249	2.82378e-244	2.56564e-242
LOC_Os11g32290.1	960	111	16	6.7729	0.991353	2.7723	1.3296e-18	1.1724e-17
LOC_Os12g08130.1	1428	291	42	11.9368	1.74945	2.77045	2.15492e-46	3.93817e-45
LOC_Os01g64960.1	807	83	12	6.02459	0.884478	2.76796	3.17912e-14	2.30036e-13
LOC_Os06g44170.1	1092	885	128	47.4727	6.97215	2.76742	1.53043e-137	7.83052e-136
LOC_Os03g59320.1	588	159	23	15.8396	2.32664	2.76721	5.3809e-26	6.14092e-25
LOC_Os05g15390.1	693	76	11	6.42397	0.944146	2.76638	3.98192e-13	2.72361e-12
LOC_Os05g31730.1	1362	2719	394	116.938	17.2067	2.7647	0	0
LOC_Os06g25010.1	747	207	30	16.232	2.3888	2.76448	2.2809e-33	3.12996e-32
LOC_Os10g23310.1	1311	138	20	6.16594	0.907417	2.76448	9.97454e-23	1.02397e-21
LOC_Os10g26510.1	1002	62	9	3.62449	0.534262	2.76216	6.32644e-11	3.83602e-10
LOC_Os07g04560.1	1032	1115	162	63.2876	9.33716	2.76087	2.23726e-172	1.41598e-170
LOC_Os08g43120.1	3975	406	59	5.9829	0.882865	2.76058	7.39514e-64	1.7771e-62
LOC_Os03g21710.1	1071	199	29	10.884	1.6106	2.75653	4.8339e-32	6.44027e-31
LOC_Os06g43370.1	1539	96	14	3.65389	0.541089	2.7555	3.55882e-16	2.81614e-15
LOC_Os03g56200.1	723	48	7	3.88889	0.57589	2.7555	1.02935e-08	5.42579e-08
LOC_Os01g17170.1	1227	240	35	11.4575	1.69669	2.7555	2.55326e-38	3.94435e-37
LOC_Os09g18010.1	2049	41	6	1.1721	0.174176	2.75048	1.33047e-07	6.40142e-07
LOC_Os02g19650.1	1191	34	5	1.67221	0.249711	2.74342	1.74197e-06	7.59643e-06
LOC_Os10g38350.1	696	231	34	19.4413	2.90569	2.74217	9.34678e-37	1.39383e-35
LOC_Os09g02180.1	228	61	9	15.6718	2.34794	2.7387	1.10148e-10	6.5781e-10
LOC_Os07g40000.1	681	786	116	67.6081	10.1319	2.73829	5.46832e-121	2.42789e-119
LOC_Os01g03360.1	765	8576	1266	656.669	98.4355	2.73792	0	0
LOC_Os07g09190.1	2142	2933	433	80.2076	12.024	2.73783	0	0
LOC_Os10g31250.1	2391	473	70	11.5879	1.7414	2.7343	2.21972e-73	6.05196e-72
LOC_Os02g05640.1	714	27	4	2.21508	0.333228	2.73278	2.32292e-05	9.02368e-05
LOC_Os07g39720.1	879	216	32	14.3942	2.16541	2.73278	2.4036e-34	3.37586e-33
LOC_Os04g55980.1	234	27	4	6.75882	1.01677	2.73278	2.32292e-05	9.02467e-05
LOC_Os04g58280.2	777	4032	598	303.964	45.7783	2.73117	0	0
LOC_Os07g45490.1	2895	175	26	3.54089	0.534201	2.72866	4.598e-28	5.53031e-27
LOC_Os08g43230.1	720	195	29	15.8645	2.39577	2.72724	4.36272e-31	5.68153e-30
LOC_Os05g49060.1	894	885	132	57.9868	8.78246	2.72303	3.4333e-135	1.71923e-133
LOC_Os01g64520.1	924	1628	243	103.206	15.6428	2.72196	5.082e-247	4.66551e-245
LOC_Os04g01890.1	1998	1212	181	35.5329	5.38843	2.72122	2.48172e-184	1.69551e-182
LOC_Os10g01410.1	870	40	6	2.69317	0.410215	2.71485	2.31912e-07	1.09446e-06
LOC_Os06g48500.1	696	1763	265	148.377	22.6473	2.71186	2.86556e-266	2.82968e-264
LOC_Os12g36310.1	2418	332	50	8.04276	1.22997	2.70907	1.7322e-51	3.47356e-50
LOC_Os04g45970.1	669	4805	724	420.717	64.3713	2.70836	0	0
LOC_Os02g07170.1	708	33	5	2.73026	0.420065	2.70035	3.0384e-06	1.29897e-05
LOC_Os05g42210.1	2514	508	77	11.8365	1.82182	2.69979	1.24873e-77	3.58191e-76
LOC_Os01g49320.1	909	1833	278	118.12	18.1912	2.69894	2.47764e-275	2.56895e-273
LOC_Os02g38820.1	797	507	77	37.2626	5.74661	2.69694	2.15356e-77	6.1573e-76
LOC_Os12g36220.1	282	1014	154	210.626	32.4826	2.69694	4.91636e-153	2.79092e-151
LOC_Os08g27720.1	1059	151	23	8.35226	1.29185	2.69273	4.36386e-24	4.67738e-23
LOC_Os03g63560.1	1548	59	9	2.23257	0.345821	2.69061	3.31952e-10	1.92694e-09
LOC_Os02g51820.1	1143	85	13	4.35608	0.676514	2.68684	4.00386e-14	2.88587e-13
LOC_Os03g63950.1	930	483	74	30.422	4.73291	2.68431	1.93595e-73	5.28236e-72
LOC_Os03g60560.1	513	163	25	18.612	2.89869	2.68276	8.67252e-26	9.84645e-25
LOC_Os12g34300.1	1761	26	4	0.864843	0.135108	2.67833	4.05556e-05	0.00015327
LOC_Os09g33850.1	522	26	4	2.9176	0.455794	2.67833	4.05556e-05	0.000153303
LOC_Os03g08660.1	906	39	6	2.5215	0.393915	2.67833	4.03088e-07	1.85947e-06
LOC_Os04g27340.1	1800	39	6	1.26916	0.198271	2.67833	4.03088e-07	1.85971e-06
LOC_Os05g05100.1	246	26	4	6.19101	0.967174	2.67833	4.05556e-05	0.000153287
LOC_Os06g36880.1	1029	39	6	2.2201	0.346829	2.67833	4.03088e-07	1.85898e-06
LOC_Os01g70490.1	2313	195	30	4.93835	0.771481	2.67833	1.64054e-30	2.11073e-29
LOC_Os06g20820.1	237	156	24	38.5567	6.02341	2.67833	1.06093e-24	1.16008e-23
LOC_Os06g02630.1	1320	39	6	1.73067	0.270369	2.67833	4.03088e-07	1.85923e-06
LOC_Os07g36690.1	2670	104	16	2.28163	0.356441	2.67833	6.25056e-17	5.12444e-16
LOC_Os06g49640.1	774	317	49	23.9906	3.7656	2.67152	1.63727e-48	3.12162e-47
LOC_Os05g32860.1	309	194	30	36.7762	5.77487	2.67091	2.82648e-30	3.61808e-29
LOC_Os04g45970.2	651	2818	436	253.561	39.8369	2.67016	0	0
LOC_Os06g34530.1	573	84	13	8.58713	1.34949	2.66977	6.91716e-14	4.92628e-13
LOC_Os02g05890.1	498	58	9	6.82216	1.07496	2.66594	5.7452e-10	3.28845e-09
LOC_Os06g35560.1	1605	979	152	35.7298	5.63311	2.66513	6.36874e-146	3.44352e-144
LOC_Os01g49740.1	1830	103	16	3.29693	0.520054	2.66439	1.07836e-16	8.72914e-16
LOC_Os08g39430.1	732	45	7	3.60101	0.568809	2.66239	5.40302e-08	2.68877e-07
LOC_Os10g37180.1	495	64	10	7.57352	1.20164	2.65596	7.85964e-11	4.73472e-10
LOC_Os01g46600.1	252	32	5	7.43828	1.18018	2.65596	5.28164e-06	2.20348e-05
LOC_Os12g03450.1	1818	64	10	2.0621	0.327179	2.65596	7.85964e-11	4.73553e-10
LOC_Os11g24450.1	930	32	5	2.01553	0.319791	2.65596	5.28164e-06	2.20321e-05
LOC_Os06g48500.2	645	403	63	36.5989	5.80979	2.65524	7.7616e-61	1.7872e-59
LOC_Os10g21190.1	858	179	28	12.2205	1.94111	2.65435	7.22338e-28	8.64672e-27
LOC_Os02g39930.1	588	5478	859	545.717	86.8951	2.65081	0	0
LOC_Os04g59540.1	4146	51	8	0.72055	0.114773	2.65031	7.29934e-09	3.88648e-08
LOC_Os07g33610.1	1311	102	16	4.55744	0.725933	2.65031	1.85811e-16	1.48839e-15
LOC_Os11g05360.1	1059	634	100	35.0684	5.61673	2.64237	3.03906e-94	1.0483e-92
LOC_Os02g36150.1	1548	38	6	1.43792	0.230547	2.64085	6.98522e-07	3.15948e-06
LOC_Os02g11790.1	1290	38	6	1.72551	0.276657	2.64085	6.98522e-07	3.15989e-06
LOC_Os02g39740.1	1179	196	31	9.7379	1.56397	2.6384	3.49344e-30	4.45243e-29
LOC_Os02g37330.1	402	82	13	11.9484	1.92352	2.635	2.05526e-13	1.43105e-12
LOC_Os08g37660.1	519	321	51	36.2294	5.84497	2.63189	2.50968e-48	4.7669e-47
LOC_Os10g04510.1	984	44	7	2.61927	0.423138	2.62996	9.34136e-08	4.55605e-07
LOC_Os04g53490.1	1029	94	15	5.35101	0.867073	2.62559	3.95182e-15	2.98124e-14
LOC_Os06g08220.1	297	25	4	4.93068	0.801093	2.62174	7.05076e-05	0.000258971
LOC_Os02g36850.1	678	25	4	2.1599	0.350921	2.62174	7.05076e-05	0.000258944
LOC_Os05g07130.1	2322	50	8	1.26134	0.204931	2.62174	1.25973e-08	6.59967e-08
LOC_Os07g05000.1	1134	100	16	5.16547	0.839241	2.62174	5.4959e-16	4.30645e-15
LOC_Os07g24680.1	1245	443	71	20.8429	3.3921	2.6193	9.82312e-66	2.41152e-64
LOC_Os08g02230.1	1770	5002	803	165.536	26.985	2.61692	0	0
LOC_Os01g48640.1	2904	56	9	1.12957	0.184342	2.61532	1.70997e-09	9.4872e-09
LOC_Os01g63980.1	1131	112	18	5.80068	0.94665	2.61532	1.0681e-17	9.04919e-17
LOC_Os01g41910.1	1053	62	10	3.44895	0.564873	2.61016	2.3334e-10	1.36894e-09
LOC_Os01g02080.1	915	93	15	5.95367	0.975101	2.61016	6.78698e-15	5.07663e-14
LOC_Os02g42450.1	579	1362	220	137.791	22.6008	2.60804	1.66555e-197	1.21063e-195
LOC_Os03g06230.1	1080	105	17	5.69493	0.936278	2.60467	1.31349e-16	1.0596e-15
LOC_Os03g58100.1	1836	111	18	3.54139	0.583149	2.60238	1.83166e-17	1.53669e-16
LOC_Os01g60830.1	513	43	7	4.90992	0.811634	2.5968	1.61059e-07	7.69246e-07
LOC_Os03g50490.1	1113	319	52	16.7888	2.77899	2.59486	2.62704e-47	4.91045e-46
LOC_Os11g07960.1	1344	325	53	14.1647	2.34561	2.59426	3.72946e-48	7.06094e-47
LOC_Os04g56700.1	1134	49	8	2.53108	0.41962	2.5926	2.16868e-08	1.11512e-07
LOC_Os06g43410.1	1689	1756	287	60.9001	10.1072	2.59106	3.10674e-252	2.90509e-250
LOC_Os05g29710.1	603	2521	413	244.894	40.7392	2.58767	0	0
LOC_Os02g44920.1	1377	591	97	25.1407	4.19003	2.58499	7.08834e-86	2.22714e-84
LOC_Os08g35190.1	435	1199	197	161.456	26.9375	2.58345	2.88442e-172	1.8223e-170
LOC_Os05g05520.1	2895	73	12	1.47706	0.246554	2.58275	7.5445e-12	4.82172e-11
LOC_Os08g37130.1	774	79	13	5.97873	0.999038	2.58123	1.04029e-12	6.95892e-12
LOC_Os03g16170.1	1215	85	14	4.09794	0.68538	2.57992	1.43834e-13	1.00827e-12
LOC_Os01g02300.1	1980	352	58	10.4136	1.74238	2.57934	1.07214e-51	2.15608e-50
LOC_Os08g08440.1	966	279	46	16.918	2.83244	2.57845	2.74158e-41	4.52476e-40
LOC_Os02g12350.1	1533	103	17	3.93567	0.659609	2.57693	3.85152e-16	3.04298e-15
LOC_Os03g03450.1	1188	515	85	25.393	4.25581	2.57693	8.55984e-75	2.37794e-73
LOC_Os01g41430.1	1494	218	36	8.5473	1.43328	2.57615	1.44856e-32	1.95656e-31
LOC_Os01g13610.1	981	488	81	29.139	4.91129	2.56878	1.0303e-70	2.68449e-69
LOC_Os03g21370.1	621	385	64	36.3155	6.1301	2.5666	4.37486e-56	9.3755e-55
LOC_Os01g28540.1	1041	24	4	1.35047	0.228554	2.56285	0.00012203	0.000436035
LOC_Os11g28210.1	1272	84	14	3.86826	0.654667	2.56285	2.4605e-13	1.70312e-12
LOC_Os02g16940.1	2208	180	30	4.77525	0.808168	2.56285	5.33352e-27	6.25491e-26
LOC_Os09g25770.1	1158	108	18	5.46309	0.924578	2.56285	9.1707e-17	7.44919e-16
LOC_Os08g42850.1	786	30	5	2.23574	0.378379	2.56285	1.57854e-05	6.26106e-05
LOC_Os08g38020.1	693	66	11	5.57871	0.944146	2.56285	9.40274e-11	5.64405e-10
LOC_Os02g12780.1	1575	48	8	1.78519	0.302127	2.56285	3.72392e-08	1.88025e-07
LOC_Os06g29220.1	1137	30	5	1.54555	0.261571	2.56285	1.57854e-05	6.26035e-05
LOC_Os10g20390.1	975	36	6	2.16282	0.366038	2.56285	2.07782e-06	8.99649e-06
LOC_Os09g19600.1	2436	24	4	0.577108	0.0976702	2.56285	0.00012203	0.000436123
LOC_Os07g09625.1	309	24	4	4.54963	0.769983	2.56285	0.00012203	0.000435902
LOC_Os03g43750.1	447	36	6	4.71757	0.798405	2.56285	2.07782e-06	8.99538e-06
LOC_Os11g38640.1	2742	24	4	0.512704	0.0867705	2.56285	0.00012203	0.00043599
LOC_Os03g32360.1	1212	30	5	1.44991	0.245384	2.56285	1.57854e-05	6.25965e-05
LOC_Os01g53670.2	1887	24	4	0.745011	0.126086	2.56285	0.00012203	0.000435946
LOC_Os05g07070.4	1602	24	4	0.87755	0.148517	2.56285	0.00012203	0.000435858
LOC_Os10g38276.1	744	24	4	1.88956	0.319791	2.56285	0.00012203	0.000436079
LOC_Os01g45290.1	4983	72	12	0.846379	0.143242	2.56285	1.29172e-11	8.15929e-11
LOC_Os11g02379.1	399	48	8	7.04679	1.1926	2.56285	3.72392e-08	1.88052e-07
LOC_Os01g71070.1	1269	24	4	1.10783	0.18749	2.56285	0.00012203	0.000435814
LOC_Os03g51490.1	1020	95	16	5.45565	0.933038	2.54774	8.07906e-15	6.01629e-14
LOC_Os06g18140.1	1458	95	16	3.81671	0.652743	2.54774	8.07906e-15	6.01502e-14
LOC_Os04g09260.1	1278	124	21	5.68348	0.97739	2.53977	7.26774e-19	6.47485e-18
LOC_Os12g03040.1	1182	614	104	30.428	5.23354	2.53954	2.07896e-87	6.65664e-86
LOC_Os11g44500.1	1743	59	10	1.98279	0.341257	2.5386	1.17523e-09	6.59297e-09
LOC_Os01g49720.1	714	200	34	16.408	2.83244	2.53428	1.77358e-29	2.21089e-28
LOC_Os07g06450.1	1047	152	26	8.50394	1.47709	2.52538	1.14183e-22	1.1698e-21
LOC_Os09g08910.1	1530	713	122	27.2974	4.74294	2.52491	1.45126e-100	5.32931e-99
LOC_Os08g42630.1	516	35	6	3.97321	0.691642	2.52221	3.56554e-06	1.51332e-05
LOC_Os11g18730.1	2316	2670	458	67.5299	11.7627	2.52131	0	0
LOC_Os01g34060.1	921	239	41	15.2006	2.64791	2.5212	9.80992e-35	1.39055e-33
LOC_Os06g36650.1	3588	64	11	1.04484	0.182356	2.51846	2.74274e-10	1.60029e-09
LOC_Os07g04820.1	1335	58	10	2.54489	0.445552	2.51394	2.00568e-09	1.1079e-08
LOC_Os01g66100.1	1170	29	5	1.4519	0.254193	2.51394	2.71292e-05	0.00010458
LOC_Os05g50230.1	921	139	24	8.84053	1.55	2.51187	9.83154e-21	9.45163e-20
LOC_Os09g08890.1	966	104	18	6.30637	1.10834	2.5084	7.71738e-16	6.01106e-15
LOC_Os03g07440.1	558	52	9	5.45874	0.959374	2.5084	1.47369e-08	7.67955e-08
LOC_Os05g44020.4	678	52	9	4.49259	0.789573	2.5084	1.47369e-08	7.68182e-08
LOC_Os05g30680.1	690	104	18	8.82892	1.55168	2.5084	7.71738e-16	6.01239e-15
LOC_Os04g53606.1	522	52	9	5.8352	1.02554	2.5084	1.47369e-08	7.68068e-08
LOC_Os04g48290.1	1683	352	61	12.2513	2.15588	2.50658	4.3165e-50	8.46798e-49
LOC_Os08g01120.1	1368	2269	394	97.1564	17.1313	2.50368	0	0
LOC_Os03g16430.1	1623	23	4	0.830104	0.146596	2.50145	0.000210186	0.000727796
LOC_Os07g02800.3	1200	46	8	2.24543	0.396541	2.50145	1.08919e-07	5.28451e-07
LOC_Os12g38150.1	702	1747	305	145.774	25.843	2.49589	1.59088e-240	1.41983e-238
LOC_Os05g44060.1	543	63	11	6.79616	1.20496	2.49574	4.66978e-10	2.68949e-09
LOC_Os03g40770.1	909	80	14	5.15524	0.916102	2.49246	2.07308e-12	1.36679e-11
LOC_Os02g45930.1	528	531	93	58.9093	10.4768	2.4913	3.29002e-74	9.07536e-73
LOC_Os12g37519.2	438	91	16	12.17	2.17283	2.48568	6.76246e-14	4.81805e-13
LOC_Os06g50950.1	1167	284	50	14.2551	2.54847	2.48378	2.5987e-40	4.19277e-39
LOC_Os03g49720.1	789	159	28	11.8044	2.11087	2.48342	3.16934e-23	3.30265e-22
LOC_Os05g34630.1	1212	147	26	7.10457	1.276	2.47712	1.6e-21	1.58485e-20
LOC_Os06g19070.1	1557	3764	666	141.607	25.4428	2.47656	0	0
LOC_Os05g29720.1	4542	175	31	2.25691	0.40597	2.4749	2.5395e-25	2.83846e-24
LOC_Os01g47350.1	552	152	27	16.1298	2.90941	2.47093	3.80678e-22	3.8332e-21
LOC_Os07g04810.1	1344	45	8	1.96127	0.354055	2.46974	1.85488e-07	8.8186e-07
LOC_Os10g32348.1	843	45	8	3.12686	0.564471	2.46974	1.85488e-07	8.81979e-07
LOC_Os05g32480.1	2223	118	21	3.10932	0.5619	2.46821	1.73638e-17	1.45779e-16
LOC_Os07g35630.1	1242	56	10	2.64113	0.478914	2.46331	5.80102e-09	3.10984e-08
LOC_Os02g12680.1	1503	1330	238	51.8341	9.41884	2.46028	1.45816e-180	9.73572e-179
LOC_Os08g08700.1	639	106	19	9.71691	1.76861	2.45788	8.87474e-16	6.89273e-15
LOC_Os12g05440.1	1530	184	33	7.04449	1.28293	2.45706	2.43834e-26	2.80361e-25
LOC_Os06g06470.1	1326	3008	540	132.879	24.2231	2.45566	0	0
LOC_Os01g10870.1	1536	167	30	6.36866	1.16174	2.4547	5.1319e-24	5.48393e-23
LOC_Os03g20260.1	1176	1527	275	76.0597	13.9093	2.45108	3.97236e-206	2.99226e-204
LOC_Os02g57700.1	2601	533	96	12.0036	2.19538	2.45092	4.10876e-73	1.11164e-71
LOC_Os05g30500.1	552	183	33	19.4194	3.55594	2.44919	4.11178e-26	4.70931e-25
LOC_Os03g53010.1	792	61	11	4.51157	0.826127	2.44919	1.34485e-09	7.51467e-09
LOC_Os01g03740.1	876	61	11	4.07895	0.74691	2.44919	1.34485e-09	7.51348e-09
LOC_Os06g11660.1	975	625	113	37.549	6.89372	2.44542	3.23804e-85	1.0084e-83
LOC_Os08g04180.1	1416	11973	2172	495.294	91.2381	2.44058	0	0
LOC_Os01g68650.1	882	876	159	58.178	10.7228	2.43979	2.06328e-118	8.95774e-117
LOC_Os05g14370.1	927	336	61	21.2316	3.91408	2.43947	1.87468e-46	3.42959e-45
LOC_Os02g33030.1	801	33	6	2.41326	0.445552	2.43732	1.03848e-05	4.21285e-05
LOC_Os06g47970.1	570	121	22	12.4347	2.29576	2.43732	1.17125e-17	9.89698e-17
LOC_Os11g38480.1	948	159	29	9.82453	1.81957	2.43279	1.03266e-22	1.05919e-21
LOC_Os01g59060.1	504	241	44	28.0098	5.1928	2.43135	1.22888e-33	1.69491e-32
LOC_Os05g16220.1	300	186	34	36.3174	6.7412	2.42958	2.77688e-26	3.19183e-25
LOC_Os12g34018.1	468	71	13	8.8866	1.65225	2.4272	7.2798e-11	4.3997e-10
LOC_Os04g04390.1	5175	131	24	1.48281	0.275855	2.42635	6.55866e-19	5.85644e-18
LOC_Os03g61220.1	2277	158	29	4.06459	0.757556	2.42369	1.73749e-22	1.76875e-21
LOC_Os04g01950.1	939	207	38	12.913	2.40712	2.42345	5.31908e-29	6.55642e-28
LOC_Os12g43110.1	393	49	9	7.30343	1.36216	2.42267	7.2184e-08	3.55654e-07
LOC_Os04g45600.1	663	49	9	4.32918	0.807437	2.42267	7.2184e-08	3.55703e-07
LOC_Os08g10100.1	552	98	18	10.3994	1.9396	2.42267	1.80866e-14	1.32697e-13
LOC_Os03g32230.1	663	76	14	6.71465	1.25601	2.41846	1.69881e-11	1.06487e-10
LOC_Os01g57560.1	2508	38	7	0.887522	0.166016	2.41846	2.34452e-06	1.01127e-05
LOC_Os01g39770.1	873	179	33	12.0105	2.24843	2.41731	3.29782e-25	3.67208e-24
LOC_Os11g10470.1	306	233	43	44.6023	8.35847	2.41581	2.44186e-32	3.27935e-31
LOC_Os10g02480.1	993	65	12	3.83431	0.718806	2.41529	5.27756e-10	3.03013e-09
LOC_Os01g58194.1	1185	249	46	12.3085	2.30897	2.41433	1.97728e-34	2.7882e-33
LOC_Os06g07040.1	552	1865	345	197.908	37.1757	2.4124	1.08048e-246	9.89357e-245
LOC_Os07g04040.1	2013	27	5	0.785675	0.147743	2.41085	7.90988e-05	0.000288602
LOC_Os12g34094.1	987	27	5	1.6024	0.301323	2.41085	7.90988e-05	0.000288632
LOC_Os05g49770.2	1815	108	20	3.48554	0.65544	2.41085	1.00279e-15	7.77982e-15
LOC_Os02g42570.1	450	27	5	3.51459	0.660902	2.41085	7.90988e-05	0.000288572
LOC_Os10g41550.1	1635	734	136	26.2967	4.94767	2.41006	4.17348e-98	1.49672e-96
LOC_Os08g35190.2	387	113	21	17.1037	3.22766	2.40575	2.36418e-16	1.88647e-15
LOC_Os01g50730.1	717	43	8	3.51295	0.663667	2.40415	5.33108e-07	2.43536e-06
LOC_Os05g41970.1	561	43	8	4.48982	0.848216	2.40415	5.33108e-07	2.43504e-06
LOC_Os06g04150.1	981	86	16	5.13514	0.970131	2.40415	9.29694e-13	6.23445e-12
LOC_Os03g14010.2	1677	43	8	1.50196	0.28375	2.40415	5.33108e-07	2.43567e-06
LOC_Os07g02800.2	1068	360	67	19.7449	3.7315	2.40365	7.91296e-49	1.51937e-47
LOC_Os10g06140.1	2088	542	101	15.2052	2.8772	2.40183	1.3067e-72	3.49773e-71
LOC_Os08g35190.3	324	1764	329	318.916	60.3991	2.40058	4.26988e-232	3.62713e-230
LOC_Os01g49614.1	2001	107	20	3.13227	0.594514	2.39743	1.68514e-15	1.29341e-14
LOC_Os07g36700.1	2583	107	20	2.42651	0.460559	2.39743	1.68514e-15	1.29369e-14
LOC_Os09g32570.1	1023	492	92	28.1717	5.34924	2.39684	6.55096e-66	1.61384e-64
LOC_Os11g13490.1	918	32	6	2.04188	0.388766	2.39293	1.76195e-05	6.93315e-05
LOC_Os04g31220.1	3963	32	6	0.472987	0.0900548	2.39293	1.76195e-05	6.93392e-05
LOC_Os07g44900.1	1041	32	6	1.80062	0.342831	2.39293	1.76195e-05	6.9347e-05
LOC_Os11g06210.1	1482	154	29	6.08689	1.16394	2.38669	1.37923e-21	1.36809e-20
LOC_Os09g10204.1	366	53	10	8.48238	1.62517	2.38388	2.80092e-08	1.42875e-07
LOC_Os01g42190.1	594	53	10	5.22652	1.00137	2.38388	2.80092e-08	1.42854e-07
LOC_Os05g03460.1	1332	90	17	3.95787	0.759144	2.38228	3.65994e-13	2.50727e-12
LOC_Os04g51920.2	690	37	7	3.14106	0.603432	2.37999	3.96546e-06	1.67619e-05
LOC_Os01g43370.1	1941	74	14	2.23321	0.429024	2.37999	4.80878e-11	2.93193e-10
LOC_Os03g41330.1	699	296	56	24.8049	4.7653	2.37999	5.59016e-40	8.93336e-39
LOC_Os02g38020.1	1719	37	7	1.26081	0.242215	2.37999	3.96546e-06	1.67599e-05
LOC_Os03g47860.1	1389	95	18	4.00631	0.770814	2.37782	8.58416e-14	6.08766e-13
LOC_Os01g06060.1	1086	58	11	3.12839	0.60248	2.37644	6.45988e-09	3.45203e-08
LOC_Os04g30490.1	1452	1721	327	69.4284	13.3956	2.37377	1.67772e-223	1.35034e-221
LOC_Os10g02970.1	588	42	8	4.18403	0.809268	2.37021	8.99498e-07	4.02974e-06
LOC_Os04g32620.1	807	420	80	30.4859	5.89652	2.37021	8.7386e-56	1.86704e-54
LOC_Os09g21370.1	1089	1092	208	58.7378	11.361	2.37021	2.93882e-142	1.56027e-140
LOC_Os04g53930.1	1179	89	17	4.4218	0.857659	2.36616	6.13572e-13	4.15487e-12
LOC_Os07g35540.1	2058	1030	197	29.3167	5.69378	2.36426	6.87394e-134	3.40826e-132
LOC_Os02g54820.1	2661	115	22	2.53149	0.491765	2.36395	2.62634e-16	2.0914e-15
LOC_Os07g35640.1	1125	94	18	4.89439	0.951699	2.36255	1.43811e-13	1.00831e-12
LOC_Os05g37660.1	1443	47	9	1.9079	0.370984	2.36255	2.053e-07	9.72774e-07
LOC_Os10g05660.1	978	391	75	23.4186	4.56144	2.36009	8.63798e-52	1.74307e-50
LOC_Os12g02040.1	318	411	79	75.7073	14.7768	2.3571	2.82674e-54	5.96356e-53
LOC_Os02g06130.1	2013	26	5	0.756576	0.147743	2.3564	0.000134119	0.000476333
LOC_Os02g03720.1	924	130	25	8.24128	1.60934	2.3564	3.44792e-18	2.98794e-17
LOC_Os11g25510.1	1140	78	15	4.00786	0.782647	2.3564	1.88016e-11	1.17625e-10
LOC_Os04g53200.2	783	26	5	1.94507	0.379829	2.3564	0.000134119	0.000476381
LOC_Os01g62830.1	336	52	10	9.0654	1.77027	2.3564	4.70914e-08	2.35277e-07
LOC_Os01g40430.1	933	130	25	8.16178	1.59381	2.3564	3.44792e-18	2.98721e-17
LOC_Os06g06400.1	2865	1528	294	31.2408	6.10383	2.35564	7.41882e-197	5.35934e-195
LOC_Os05g12481.1	276	135	26	28.6515	5.6033	2.35426	8.14514e-19	7.24371e-18
LOC_Os04g16830.1	1797	249	48	8.1166	1.58881	2.35293	1.92867e-33	2.65073e-32
LOC_Os04g40070.1	2121	223	43	6.15868	1.20589	2.35252	4.20034e-30	5.33794e-29
LOC_Os02g12010.1	3135	342	66	6.39016	1.25224	2.35135	2.6179e-45	4.67522e-44
LOC_Os11g37950.1	453	1295	250	167.454	32.8263	2.35084	1.00368e-166	6.18582e-165
LOC_Os11g06980.1	1887	1852	358	57.49	11.2847	2.34894	2.24146e-237	1.96075e-235
LOC_Os01g68680.1	2934	1779	344	35.5172	6.97393	2.34847	4.8264e-228	3.98466e-226
LOC_Os06g06080.1	840	274	53	19.1071	3.75298	2.348	1.48373e-36	2.19221e-35
LOC_Os07g09370.1	1653	31	6	1.09853	0.215903	2.34712	2.97698e-05	0.000114334
LOC_Os04g49370.1	618	558	108	52.8894	10.3948	2.34712	1.00481e-72	2.69784e-71
LOC_Os07g35740.1	1992	124	24	3.64633	0.716641	2.34712	2.43944e-17	2.03448e-16
LOC_Os04g56920.1	1791	279	54	9.12498	1.7934	2.34712	3.53816e-37	5.3395e-36
LOC_Os11g02389.1	351	31	6	5.17342	1.01677	2.34712	2.97698e-05	0.000114322
LOC_Os01g66544.1	756	67	13	5.1913	1.02282	2.34354	5.81094e-10	3.325e-09
LOC_Os07g08430.1	990	7370	1432	436.069	86.0374	2.34152	0	0
LOC_Os06g42710.1	2637	77	15	1.71042	0.338346	2.33778	3.14518e-11	1.9418e-10
LOC_Os01g05650.1	249	1324	258	311.467	61.6311	2.33735	2.98524e-169	1.86263e-167
ChrSy.fgenesh.mRNA.86	612	164	32	15.697	3.11013	2.33544	2.38668e-22	2.41705e-21
LOC_Os01g52260.1	912	547	107	35.133	6.9786	2.33182	8.87346e-71	2.31373e-69
LOC_Os01g74370.1	1029	92	18	5.23716	1.04049	2.33152	4.01672e-13	2.74634e-12
LOC_Os06g06360.1	1176	46	9	2.29126	0.455213	2.33152	3.44672e-07	1.60131e-06
LOC_Os05g33520.1	720	189	37	15.3763	3.05667	2.33068	1.79271e-25	2.0114e-24
LOC_Os09g32840.1	1893	1108	217	34.2856	6.8185	2.33008	2.02414e-141	1.06344e-139
LOC_Os01g10400.2	183	97	19	31.0487	6.17564	2.32987	9.41678e-14	6.66472e-13
LOC_Os06g07030.1	555	444	87	46.8612	9.32408	2.32936	1.07004e-57	2.35468e-56
LOC_Os06g34430.1	672	148	29	12.9008	2.5669	2.32936	2.99362e-20	2.82252e-19
LOC_Os02g54140.1	519	51	10	5.75607	1.14607	2.32839	7.89538e-08	3.876e-07
LOC_Os01g57968.1	366	117	23	18.7253	3.73789	2.32469	2.87706e-16	2.28847e-15
LOC_Os06g50940.1	1146	1470	289	75.1373	15.0001	2.32456	1.77845e-186	1.23417e-184
LOC_Os02g39330.1	816	391	77	28.0679	5.61281	2.32213	8.02712e-51	1.59156e-49
LOC_Os07g43240.1	735	137	27	10.9183	2.18502	2.32103	8.91394e-19	7.90947e-18
LOC_Os05g48040.1	1503	492	97	19.1747	3.83877	2.32049	1.81328e-63	4.31917e-62
LOC_Os08g03150.1	2109	142	28	3.94398	0.789698	2.32028	2.10666e-19	1.91407e-18
LOC_Os02g33710.1	1449	10077	1988	407.367	81.607	2.31956	0	0
LOC_Os02g53130.1	2670	456	90	10.0041	2.00498	2.31892	6.70426e-59	1.49965e-57
LOC_Os04g54320.1	492	81	16	9.64369	1.93435	2.31774	1.2247e-11	7.7512e-11
LOC_Os02g13370.1	708	1250	247	103.419	20.7512	2.31723	2.96934e-158	1.74464e-156
LOC_Os03g52130.1	390	86	17	12.9169	2.59277	2.31669	2.86144e-12	1.86874e-11
LOC_Os06g50230.1	459	177	35	22.5883	4.5356	2.31621	8.80236e-24	9.32981e-23
LOC_Os08g06170.1	1590	197	39	7.25759	1.45897	2.31454	2.79412e-26	3.2106e-25
LOC_Os05g29790.1	1749	1895	376	63.4662	12.7873	2.31128	3.53506e-238	3.12335e-236
LOC_Os05g50100.1	531	342	68	37.7272	7.61717	2.30828	2.40118e-44	4.2072e-43
LOC_Os02g32590.1	1497	181	36	7.08239	1.43041	2.30781	3.46802e-24	3.73307e-23
LOC_Os09g39940.1	519	1035	206	116.814	23.6091	2.3068	1.19915e-130	5.76719e-129
LOC_Os12g15680.1	1797	4611	919	150.304	30.4191	2.30483	0	0
LOC_Os08g37840.1	996	531	106	31.229	6.33033	2.30254	9.69994e-68	2.44251e-66
LOC_Os03g61150.2	432	40	8	5.42375	1.1015	2.29982	2.53486e-06	1.09057e-05
LOC_Os11g32260.2	3057	30	6	0.574843	0.116744	2.29982	5.00776e-05	0.000187408
LOC_Os10g39700.1	537	180	36	19.6346	3.98756	2.29982	5.75432e-24	6.13603e-23
LOC_Os04g33570.1	522	205	41	23.0042	4.67189	2.29982	4.34256e-27	5.10124e-26
LOC_Os05g49540.1	6342	30	6	0.277088	0.0562736	2.29982	5.00776e-05	0.000187388
LOC_Os02g05120.1	1077	35	7	1.9036	0.3866	2.29982	1.12167e-05	4.53204e-05
LOC_Os10g32930.1	270	55	11	11.9322	2.42331	2.29982	3.03402e-08	1.54386e-07
LOC_Os06g47740.1	3192	215	43	3.94547	0.801281	2.29982	2.45344e-28	2.97118e-27
LOC_Os03g54040.1	681	40	8	3.44061	0.698751	2.29982	2.53486e-06	1.09044e-05
LOC_Os04g44200.1	558	35	7	3.67415	0.74618	2.29982	1.12167e-05	4.53256e-05
LOC_Os08g01490.1	1650	125	25	4.43761	0.90123	2.29982	4.41984e-17	3.6473e-16
LOC_Os02g17534.1	1806	75	15	2.43258	0.49403	2.29982	8.7492e-11	5.26071e-10
LOC_Os11g34130.1	1389	45	9	1.89773	0.385407	2.29982	5.76838e-07	2.62221e-06
LOC_Os04g03210.1	2934	25	5	0.499118	0.101365	2.29982	0.000226258	0.000779694
LOC_Os06g13940.1	276	55	11	11.6728	2.37063	2.29982	3.03402e-08	1.54363e-07
LOC_Os02g57210.1	1293	25	5	1.13257	0.230012	2.29982	0.000226258	0.000779618
LOC_Os10g38610.1	705	60	12	4.98523	1.01245	2.29982	7.00032e-09	3.73234e-08
LOC_Os07g47770.1	642	65	13	5.93064	1.20445	2.29982	1.62032e-09	9.00681e-09
LOC_Os12g33180.1	453	50	10	6.46539	1.31305	2.29982	1.31994e-07	6.3568e-07
LOC_Os01g71700.1	1566	305	61	11.4086	2.31696	2.29982	1.4954e-39	2.36932e-38
LOC_Os04g49550.1	588	65	13	6.47529	1.31506	2.29982	1.62032e-09	9.00823e-09
LOC_Os02g07160.1	1341	1651	331	72.1176	14.6818	2.29632	3.8394e-206	2.89829e-204
LOC_Os03g06390.1	489	622	125	74.5083	15.2048	2.29287	1.16802e-78	3.38899e-77
LOC_Os01g07870.1	4518	14188	2853	183.949	37.5608	2.29201	0	0
LOC_Os01g14410.1	609	681	137	65.5018	13.3808	2.29137	6.90936e-86	2.17284e-84
LOC_Os01g11600.1	234	159	32	39.802	8.13418	2.29077	3.02222e-21	2.96115e-20
LOC_Os12g43660.1	2934	1490	300	29.7474	6.08192	2.29017	1.26215e-185	8.72445e-184
LOC_Os01g43774.1	1953	447	90	13.4069	2.74107	2.29017	6.30384e-57	1.36925e-55
LOC_Os04g14690.1	1566	1165	235	43.577	8.92597	2.28749	2.40634e-145	1.29711e-143
LOC_Os01g68460.1	810	114	23	8.24409	1.68897	2.28722	1.32106e-15	1.02018e-14
LOC_Os01g51570.1	1017	9349	1887	538.477	110.365	2.28661	0	0
LOC_Os01g53090.1	795	99	20	7.29443	1.49638	2.28532	1.01707e-13	7.18679e-13
LOC_Os03g26910.1	1125	1840	374	95.8051	19.7742	2.27648	4.10526e-227	3.35784e-225
LOC_Os03g16900.1	1344	182	37	7.93223	1.6375	2.27623	6.20288e-24	6.60635e-23
LOC_Os01g02750.1	1212	118	24	5.70299	1.17785	2.27557	5.1567e-16	4.04785e-15
LOC_Os04g58780.1	2706	113	23	2.4461	0.505568	2.2745	2.18966e-15	1.67336e-14
LOC_Os07g04970.1	1428	584	119	23.9556	4.95676	2.27289	3.43392e-73	9.31917e-72
LOC_Os07g03710.1	507	6907	1409	798.003	165.304	2.27128	0	0
LOC_Os06g43800.1	1038	235	48	13.2615	2.75057	2.26944	2.31836e-30	2.97413e-29
LOC_Os02g57810.1	1596	44	9	1.61489	0.33542	2.26739	9.62236e-07	4.29878e-06
LOC_Os04g38320.1	678	273	56	23.5861	4.9129	2.26329	6.55242e-35	9.33303e-34
LOC_Os09g37230.1	1812	3930	807	127.045	26.4908	2.26178	0	0
LOC_Os07g39520.1	984	1840	378	109.533	22.8495	2.26114	3.00238e-225	2.43317e-223
LOC_Os06g45060.1	513	321	66	36.6531	7.65255	2.25992	1.06464e-40	1.73357e-39
LOC_Os01g52530.1	1230	1774	365	84.4834	17.6509	2.25893	5.56716e-217	4.41032e-215
LOC_Os01g24010.1	4356	554	114	7.44981	1.55667	2.25874	5.3119e-69	1.35893e-67
LOC_Os03g29970.1	678	34	7	2.93746	0.614112	2.258	1.87514e-05	7.358e-05
LOC_Os08g29170.1	1173	34	7	1.69787	0.35496	2.258	1.87514e-05	7.35719e-05
LOC_Os03g20330.1	534	68	14	7.45917	1.55943	2.258	1.03816e-09	5.84544e-09
LOC_Os08g01150.1	1740	1525	314	51.3386	10.734	2.25786	1.08488e-186	7.54345e-185
LOC_Os09g06464.1	1008	58	12	3.37047	0.708109	2.25091	1.93518e-08	9.99133e-08
LOC_Os05g43390.1	1452	87	18	3.50975	0.73737	2.25091	5.0831e-12	3.27715e-11
LOC_Os01g45110.1	1476	212	44	8.41342	1.77315	2.24638	3.24754e-27	3.82639e-26
LOC_Os09g39240.1	807	53	11	3.84703	0.810772	2.24638	8.39464e-08	4.11194e-07
LOC_Os04g38950.1	867	852	177	57.563	12.1432	2.24499	2.13052e-104	8.14612e-103
LOC_Os02g51910.1	1449	620	129	25.0638	5.29543	2.24279	2.31826e-76	6.57487e-75
LOC_Os10g31490.1	558	120	25	12.5971	2.66493	2.24092	5.4884e-16	4.30248e-15
LOC_Os04g30540.1	1092	120	25	6.43697	1.36175	2.24092	5.4884e-16	4.30152e-15
LOC_Os01g02730.1	1878	72	15	2.24574	0.475089	2.24092	3.99666e-10	2.3105e-09
LOC_Os03g39850.1	696	48	10	4.03976	0.854615	2.24092	3.65586e-07	1.69579e-06
LOC_Os01g48360.2	267	48	10	10.5306	2.22776	2.24092	3.65586e-07	1.69601e-06
LOC_Os11g44950.2	2373	158	33	3.90016	0.827172	2.23727	1.45668e-20	1.38715e-19
LOC_Os07g43810.1	795	2183	458	160.846	34.2671	2.23078	1.7722e-262	1.72583e-260
LOC_Os06g03860.1	2097	1452	305	40.5594	8.65129	2.22905	4.49116e-175	2.88918e-173
LOC_Os05g27100.1	495	176	37	20.8272	4.44607	2.22787	1.24923e-22	1.27909e-21
LOC_Os12g26290.1	1857	38	8	1.19866	0.256246	2.22582	7.04046e-06	2.9012e-05
LOC_Os09g28500.1	318	38	8	6.9997	1.49638	2.22582	7.04046e-06	2.90154e-05
LOC_Os09g30490.1	414	57	12	8.06488	1.72409	2.22582	3.20476e-08	1.62768e-07
LOC_Os06g29180.1	1131	9417	1983	487.723	104.289	2.22547	0	0
LOC_Os02g55610.1	522	71	15	7.9673	1.70923	2.22074	6.60264e-10	3.76639e-09
LOC_Os08g24310.1	3000	2356	498	46.002	9.87387	2.22001	1.96522e-281	2.08048e-279
LOC_Os12g02450.1	966	52	11	3.15318	0.677322	2.2189	1.39033e-07	6.67755e-07
LOC_Os07g44330.1	1122	66	14	3.44567	0.742189	2.21493	2.83958e-09	1.55513e-08
LOC_Os04g48800.4	693	33	7	2.78936	0.60082	2.21493	3.12138e-05	0.000119516
LOC_Os04g44340.1	789	66	14	4.89993	1.05543	2.21493	2.83958e-09	1.55489e-08
LOC_Os04g45490.1	2055	1021	217	29.103	6.28098	2.2121	1.63127e-122	7.34445e-121
LOC_Os01g13390.1	537	94	20	10.2536	2.21531	2.21055	1.25339e-12	8.34478e-12
LOC_Os03g24730.1	2559	432	92	9.88864	2.13844	2.20921	9.32588e-53	1.91032e-51
LOC_Os03g11900.1	1548	4334	925	163.999	35.5427	2.20606	0	0
LOC_Os01g66250.1	2481	281	60	6.63442	1.43848	2.20542	8.29118e-35	1.17858e-33
LOC_Os03g04680.1	1617	473	101	17.1346	3.71527	2.20537	1.74605e-57	3.83272e-56
LOC_Os10g37110.1	1572	346	74	12.8928	2.8	2.20306	1.94445e-42	3.28608e-41
LOC_Os07g35260.1	1149	28	6	1.42745	0.310607	2.20028	0.000139705	0.000493784
LOC_Os03g57149.1	933	28	6	1.75792	0.382516	2.20028	0.000139705	0.000493735
LOC_Os12g34054.1	1584	56	12	2.07088	0.450615	2.20028	5.29264e-08	2.63645e-07
LOC_Os02g06540.1	1563	28	6	1.04935	0.228335	2.20028	0.000139705	0.000493884
LOC_Os10g12290.1	873	84	18	5.63622	1.22642	2.20028	2.28038e-11	1.41732e-10
LOC_Os03g28260.1	438	28	6	3.74461	0.814811	2.20028	0.000139705	0.000493834
LOC_Os01g19320.1	411	28	6	3.99061	0.868338	2.20028	0.000139705	0.000493983
LOC_Os06g05000.1	348	28	6	4.71305	1.02554	2.20028	0.000139705	0.000493933
LOC_Os07g46860.1	864	135	29	9.15257	1.99647	2.19672	2.05728e-17	1.72228e-16
LOC_Os09g32620.1	996	449	97	26.4065	5.79285	2.18855	3.78618e-54	7.96861e-53
LOC_Os08g07060.1	762	37	8	2.84426	0.624474	2.18734	1.1665e-05	4.7008e-05
LOC_Os12g40180.1	375	74	16	11.5591	2.53786	2.18734	4.17292e-10	2.41082e-09
LOC_Os05g36270.1	1026	614	133	35.0545	7.71052	2.1847	2.89446e-73	7.87941e-72
LOC_Os01g66760.1	921	60	13	3.81606	0.839582	2.18434	2.01672e-08	1.03941e-07
LOC_Os01g64790.1	1056	60	13	3.32821	0.732249	2.18434	2.01672e-08	1.03925e-07
LOC_Os01g50420.1	1626	203	44	7.31305	1.60958	2.18379	2.81246e-25	3.13957e-24
LOC_Os05g36310.1	663	608	132	53.7172	11.8424	2.18142	1.96739e-72	5.2503e-71
LOC_Os01g47030.1	6087	46	10	0.442668	0.0977184	2.17952	9.99718e-07	4.45663e-06
LOC_Os01g12100.1	198	892	194	263.89	58.2795	2.17887	2.74786e-105	1.06451e-103
LOC_Os10g39100.1	651	501	109	45.0796	9.95921	2.17837	6.9565e-60	1.57506e-58
LOC_Os04g32740.1	669	444	97	38.8759	8.62433	2.17239	4.39062e-53	9.05161e-52
LOC_Os03g19250.1	1725	8168	1785	277.364	61.5501	2.17195	0	0
LOC_Os02g58139.3	576	247	54	25.1187	5.57636	2.17137	3.19644e-30	4.08128e-29
LOC_Os01g07800.2	585	32	7	3.20418	0.711741	2.17053	5.1726e-05	0.00019329
LOC_Os07g03870.1	2283	521	114	13.3676	2.97015	2.17014	6.4065e-62	1.49469e-60
LOC_Os02g43770.1	1749	420	92	14.0664	3.1288	2.16857	3.38676e-50	6.6663e-49
LOC_Os07g41630.1	591	41	9	4.06368	0.905805	2.16551	4.37394e-06	1.83959e-05
LOC_Os03g15960.1	486	296	65	35.6762	7.9553	2.16497	8.81266e-36	1.2806e-34
LOC_Os05g45440.1	450	50	11	6.5085	1.45398	2.16231	3.77908e-07	1.74926e-06
LOC_Os10g38360.1	702	3080	678	257.002	57.4476	2.16146	0	0
LOC_Os05g07810.1	612	59	13	5.64708	1.26349	2.16009	3.31338e-08	1.6814e-07
LOC_Os06g20480.1	639	59	13	5.40847	1.2101	2.16009	3.31338e-08	1.68164e-07
LOC_Os11g37260.1	2472	712	157	16.8715	3.77773	2.159	1.87235e-83	5.71479e-82
LOC_Os04g52630.1	2847	612	135	12.5918	2.8205	2.15846	5.88968e-72	1.55995e-70
LOC_Os11g04490.1	1014	77	17	4.44811	0.997219	2.15721	2.62314e-10	1.53407e-09
LOC_Os02g45690.1	1533	172	38	6.57218	1.47442	2.15623	2.51828e-21	2.47496e-20
LOC_Os12g23520.1	5541	235	52	2.48429	0.558206	2.15397	1.48872e-28	1.81535e-27
LOC_Os12g07310.1	633	289	64	26.7434	6.01389	2.15281	9.77044e-35	1.38551e-33
LOC_Os03g14050.1	999	743	165	43.5659	9.82422	2.14878	1.6806e-86	5.31832e-85
LOC_Os01g09900.1	1047	36	8	2.01409	0.454488	2.14781	1.92474e-05	7.54089e-05
LOC_Os01g48820.1	906	144	32	9.31017	2.10088	2.14781	5.23782e-18	4.50583e-17
LOC_Os01g49910.1	1371	27	6	1.15358	0.260311	2.14781	0.000231562	0.000796571
LOC_Os08g27010.1	816	45	10	3.23032	0.728936	2.14781	1.6448e-06	7.18873e-06
LOC_Os02g12380.2	1527	45	10	1.72622	0.38953	2.14781	1.6448e-06	7.18784e-06
LOC_Os08g36320.2	1506	27	6	1.05018	0.236977	2.14781	0.000231562	0.000796648
LOC_Os09g23350.1	2658	7560	1682	166.606	37.6401	2.1461	0	0
LOC_Os02g11980.1	3396	638	142	11.0046	2.48714	2.14555	2.18702e-74	6.05173e-73
LOC_Os02g53380.1	2103	512	114	14.2611	3.22437	2.145	5.13688e-60	1.16607e-58
LOC_Os10g39260.1	1185	6478	1445	320.218	72.5319	2.14237	0	0
LOC_Os12g29400.1	897	524	117	34.2186	7.75841	2.14095	3.0661e-61	7.10179e-60
LOC_Os06g09980.1	312	103	23	19.3377	4.38483	2.14083	3.15732e-13	2.17096e-12
LOC_Os10g41980.1	324	1957	437	353.809	80.2262	2.14083	9.5215e-224	7.69866e-222
LOC_Os03g51610.1	1074	1761	394	96.0458	21.8208	2.13802	3.33584e-201	2.48098e-199
LOC_Os12g41540.1	1308	67	15	3.00048	0.682124	2.13709	4.8054e-09	2.59108e-08
LOC_Os12g30180.1	1437	178	40	7.25582	1.6557	2.13169	1.005e-21	9.99977e-21
LOC_Os08g09060.1	675	1642	369	142.493	32.5164	2.13165	4.9079e-187	3.4261e-185
LOC_Os05g04240.1	1098	31	7	1.6538	0.379206	2.12473	8.53136e-05	0.000310058
LOC_Os04g56690.1	462	31	7	3.93046	0.90123	2.12473	8.53136e-05	0.000310026
LOC_Os11g30760.2	405	115	26	16.6328	3.81854	2.12294	1.80431e-14	1.32405e-13
LOC_Os01g32780.1	504	1433	324	166.548	38.2379	2.12286	1.25893e-162	7.5995e-161
LOC_Os01g14590.1	723	645	146	52.257	12.0114	2.12122	3.97488e-74	1.09474e-72
LOC_Os09g06770.1	468	53	12	6.63366	1.52516	2.12085	2.34282e-07	1.10535e-06
LOC_Os03g63310.1	1584	278	63	10.2805	2.36573	2.11955	7.4986e-33	1.0179e-31
LOC_Os06g01360.1	1413	119	27	4.93319	1.13658	2.11782	6.95382e-15	5.19701e-14
LOC_Os07g07480.1	849	44	10	3.03576	0.700603	2.11539	2.69652e-06	1.15716e-05
LOC_Os08g04360.1	549	44	10	4.69465	1.08345	2.11539	2.69652e-06	1.1573e-05
LOC_Os09g11170.1	996	180	41	10.5861	2.44852	2.11219	1.02689e-21	1.02148e-20
LOC_Os01g50100.1	3546	3072	700	50.7464	11.7419	2.11164	0	0
LOC_Os03g55050.1	1347	430	98	18.6992	4.32751	2.11137	1.0679e-49	2.08108e-48
LOC_Os01g59020.1	1536	680	155	25.9323	6.00233	2.11115	1.35973e-77	3.89712e-76
LOC_Os04g54830.1	1914	3457	788	105.799	24.4886	2.11114	0	0
LOC_Os06g04230.1	276	57	13	12.0973	2.80165	2.11034	8.86904e-08	4.33348e-07
LOC_Os03g52660.1	630	57	13	5.29978	1.22739	2.11034	8.86904e-08	4.33227e-07
LOC_Os01g42790.1	1080	57	13	3.09154	0.715977	2.11034	8.86904e-08	4.33288e-07
LOC_Os05g29676.1	1056	1587	362	88.0311	20.3903	2.11013	1.55819e-178	1.0306e-176
LOC_Os02g38040.1	1506	35	8	1.36134	0.315969	2.10717	3.16214e-05	0.000121011
LOC_Os01g58890.4	291	35	8	7.04528	1.63522	2.10717	3.16214e-05	0.000121024
LOC_Os02g02000.1	1464	35	8	1.40039	0.325034	2.10717	3.16214e-05	0.000120997
LOC_Os12g36210.1	234	873	200	218.535	50.8386	2.10387	1.11005e-98	4.00127e-97
LOC_Os03g04570.1	1803	375	86	12.1831	2.83715	2.10237	2.53154e-43	4.35551e-42
LOC_Os07g39990.1	492	109	25	12.9773	3.02242	2.10222	1.23715e-13	8.7035e-13
LOC_Os11g47680.1	621	427	98	40.2772	9.38672	2.10127	4.51936e-49	8.72036e-48
LOC_Os07g26100.1	552	187	43	19.8438	4.6335	2.09852	2.49644e-22	2.52748e-21
LOC_Os04g27830.1	855	100	23	6.85105	1.60008	2.09818	1.35949e-12	9.04435e-12
LOC_Os10g39640.1	828	217	50	15.3516	3.59186	2.09558	1.25294e-25	1.41525e-24
LOC_Os01g20206.1	804	130	30	9.47132	2.21945	2.09337	6.4621e-16	5.04447e-15
LOC_Os05g22730.1	339	199	46	34.3856	8.07119	2.09095	1.45119e-23	1.53078e-22
LOC_Os01g15340.1	330	1332	308	236.436	55.5158	2.09048	2.18664e-148	1.21204e-146
LOC_Os10g25290.1	516	203	47	23.0446	5.41786	2.08863	5.62262e-24	5.99922e-23
LOC_Os03g47530.1	1083	95	22	5.13829	1.2083	2.08831	5.74696e-12	3.69434e-11
LOC_Os04g42889.1	225	95	22	24.7323	5.81594	2.08831	5.74696e-12	3.69501e-11
LOC_Os02g11040.1	1140	358	83	18.3951	4.33065	2.08666	4.72388e-41	7.76368e-40
LOC_Os09g03740.1	402	112	26	16.3198	3.84704	2.0848	7.71088e-14	5.48048e-13
LOC_Os01g61080.1	1668	758	176	26.6193	6.27619	2.08451	6.32248e-85	1.96376e-83
LOC_Os03g28389.1	513	99	23	11.3042	2.6668	2.08368	2.20402e-12	1.45014e-11
LOC_Os04g48460.1	1521	357	83	13.7487	3.24585	2.08263	7.62168e-41	1.24565e-39
LOC_Os04g39950.1	531	60	14	6.61881	1.56824	2.07742	5.46988e-08	2.71936e-07
LOC_Os07g03100.3	1107	30	7	1.58744	0.376123	2.07742	0.000140013	0.000494724
LOC_Os04g57840.1	2061	30	7	0.852641	0.202022	2.07742	0.000140013	0.000494675
LOC_Os01g67120.1	1872	60	14	1.87745	0.444838	2.07742	5.46988e-08	2.71974e-07
LOC_Os08g35860.1	1863	1700	397	53.4514	12.6753	2.07621	3.293e-187	2.30334e-185
LOC_Os10g32740.1	2160	77	18	2.08814	0.495676	2.07475	7.05372e-10	4.0172e-09
LOC_Os06g35540.1	1392	1711	400	72.0002	17.0923	2.07466	3.15684e-188	2.21689e-186
ChrSy.fgenesh.mRNA.28	1674	367	86	12.842	3.05578	2.07126	1.16463e-41	1.93299e-40
LOC_Os01g42370.1	4335	703	165	9.49925	2.26399	2.06895	3.76848e-78	1.08538e-76
LOC_Os01g43710.1	1572	4037	949	150.428	35.9082	2.06669	0	0
LOC_Os10g04490.1	1461	51	12	2.04476	0.488552	2.06535	6.2193e-07	2.82137e-06
LOC_Os01g04540.1	888	34	8	2.24279	0.535866	2.06535	5.17158e-05	0.000193272
LOC_Os05g05060.1	237	1040	245	257.044	61.489	2.06362	2.2471e-114	9.4644e-113
LOC_Os01g72160.1	687	190	45	16.2002	3.89615	2.05589	4.09708e-22	4.12081e-21
LOC_Os12g28770.1	1137	927	220	47.7576	11.5091	2.05295	1.78252e-101	6.6077e-100
LOC_Os06g43520.1	2259	160	38	4.14884	1.00057	2.05189	8.25604e-19	7.33863e-18
LOC_Os02g04640.1	1404	2084	495	86.9468	20.9709	2.05174	1.36499e-225	1.10876e-223
LOC_Os01g43070.1	948	164	39	10.1335	2.44701	2.05004	3.1871e-19	2.87573e-18
LOC_Os10g42030.1	891	63	15	4.14177	1.00137	2.04828	3.3601e-08	1.70437e-07
LOC_Os12g34014.1	618	42	10	3.98092	0.962479	2.04828	7.16654e-06	2.95108e-05
LOC_Os05g35800.1	621	63	15	5.94254	1.43674	2.04828	3.3601e-08	1.70412e-07
LOC_Os03g58920.2	1968	218	52	6.48865	1.57166	2.04563	5.32272e-25	5.88403e-24
LOC_Os12g18530.1	2970	109	26	2.14978	0.520711	2.04563	3.24842e-13	2.23229e-12
LOC_Os07g48690.1	2079	109	26	3.07111	0.743872	2.04563	3.24842e-13	2.23186e-12
LOC_Os09g38350.1	1734	113	27	3.81727	0.926177	2.04318	1.24706e-13	8.7715e-13
LOC_Os03g02750.1	2265	1862	445	48.1542	11.6861	2.04286	1.19908e-200	8.88047e-199
LOC_Os01g58320.1	297	92	22	18.1449	4.40601	2.04202	2.42754e-11	1.50639e-10
LOC_Os07g10495.1	753	46	11	3.57838	0.868915	2.04202	2.68388e-06	1.15229e-05
LOC_Os04g34590.1	1062	46	11	2.53721	0.616095	2.04202	2.68388e-06	1.15243e-05
LOC_Os03g51390.1	684	255	61	21.8377	5.30461	2.0415	6.51104e-29	8.00885e-28
LOC_Os05g43100.1	1116	1308	313	68.6541	16.6824	2.04102	2.33222e-141	1.22348e-139
LOC_Os10g32300.1	1095	188	45	10.057	2.44443	2.04062	1.05952e-21	1.05303e-20
LOC_Os03g15270.1	1104	401	96	21.2764	5.17228	2.04038	1.58147e-44	2.78063e-43
LOC_Os02g13850.1	2160	1157	277	31.3764	7.62791	2.04032	3.34608e-125	1.53593e-123
LOC_Os12g13470.1	609	167	40	16.0628	3.90681	2.03966	1.9786e-19	1.80144e-18
LOC_Os12g17550.1	2958	96	23	1.90106	0.462497	2.03929	9.2901e-12	5.91056e-11
LOC_Os11g16550.1	822	367	88	26.1528	6.36781	2.03809	7.82598e-41	1.27786e-39
LOC_Os01g48500.1	726	50	12	4.03419	0.98316	2.03678	1.00831e-06	4.49439e-06
LOC_Os02g57670.1	564	212	51	22.0181	5.37862	2.03338	3.54564e-24	3.81429e-23
LOC_Os03g58790.1	1563	5091	1228	190.795	46.7325	2.02953	0	0
LOC_Os05g48650.1	672	692	167	60.3198	14.7818	2.02881	4.56394e-75	1.27188e-73
LOC_Os03g18020.1	636	58	14	5.34188	1.30933	2.02851	1.43431e-07	6.87943e-07
LOC_Os02g08130.2	1734	58	14	1.9593	0.48024	2.02851	1.43431e-07	6.88036e-07
LOC_Os12g36630.1	483	522	126	63.3062	15.5168	2.02851	4.87248e-57	1.06096e-55
LOC_Os03g58570.1	804	29	7	2.11283	0.517871	2.02851	0.00022858	0.000786773
LOC_Os09g33820.2	1416	149	36	6.16377	1.51223	2.02713	2.30494e-17	1.92459e-16
LOC_Os10g38740.1	711	5707	1379	470.177	115.365	2.027	0	0
LOC_Os02g06070.1	2166	91	22	2.46097	0.604149	2.02625	3.90892e-11	2.39321e-10
LOC_Os06g45570.1	642	772	187	70.4377	17.3255	2.02345	2.93324e-83	8.94511e-82
LOC_Os04g58090.1	768	227	55	17.3136	4.25972	2.02308	1.27516e-25	1.43989e-24
LOC_Os01g12270.1	264	449	109	99.6244	24.5585	2.02028	4.80682e-49	9.25983e-48
LOC_Os12g32470.1	552	74	18	7.85264	1.9396	2.01742	2.97e-09	1.62479e-08
LOC_Os01g74670.1	465	37	9	4.66092	1.15125	2.01742	3.11908e-05	0.000119441
LOC_Os03g03020.1	633	242	59	22.3942	5.54406	2.01411	4.58642e-27	5.38233e-26
LOC_Os01g72910.1	318	123	30	22.6569	5.61143	2.01351	1.82487e-14	1.33802e-13
LOC_Os09g12290.1	2748	1848	451	39.392	9.76201	2.01265	2.36656e-195	1.6957e-193
LOC_Os08g04350.1	567	368	90	38.0179	9.44146	2.0096	3.17524e-40	5.11127e-39
LOC_Os11g14544.7	672	49	12	4.2712	1.06216	2.00764	1.62913e-06	7.12643e-06
LOC_Os10g32680.1	1095	653	160	34.9319	8.69131	2.0069	5.85016e-70	1.50978e-68
LOC_Os02g07960.4	2388	106	26	2.60013	0.647617	2.00537	1.34807e-12	8.97011e-12
LOC_Os08g05780.1	831	216	53	15.2257	3.79362	2.00485	3.48918e-24	3.7547e-23
LOC_Os12g16340.1	2688	110	27	2.3971	0.597467	2.00436	5.1688e-13	3.51496e-12
LOC_Os03g51470.1	339	61	15	10.5403	2.63191	2.00173	8.74086e-08	4.27322e-07
LOC_Os05g47510.1	1323	126	31	5.57871	1.39374	2.00097	1.1235e-14	8.32073e-14
LOC_Os07g42250.1	1104	65	16	3.4488	0.862046	2.00026	3.31068e-08	1.68051e-07
LOC_Os01g16310.1	2799	69	17	1.44401	0.361265	1.99895	1.25609e-08	6.58356e-08
LOC_Os04g56320.1	738	69	17	5.47666	1.37016	1.99895	1.25609e-08	6.58258e-08
LOC_Os02g46473.1	249	73	18	17.173	4.29984	1.99779	4.77292e-09	2.57475e-08
LOC_Os11g02610.1	1716	73	18	2.49189	0.623928	1.99779	4.77292e-09	2.57514e-08
LOC_Os01g73500.2	534	73	18	8.00764	2.00498	1.99779	4.77292e-09	2.57435e-08
LOC_Os01g10400.1	318	97	24	17.8677	4.48915	1.99284	1.47243e-11	9.26755e-11
LOC_Os06g14260.1	2169	105	26	2.83565	0.713006	1.99169	2.15886e-12	1.42202e-11
LOC_Os10g30870.1	1410	533	132	22.1427	5.56845	1.99149	7.39e-57	1.60221e-55
LOC_Os07g02660.1	1470	125	31	4.98099	1.25436	1.98948	1.79685e-14	1.31885e-13
LOC_Os12g14699.1	1965	596	148	17.7667	4.48001	1.9876	3.22452e-63	7.65482e-62
LOC_Os04g40670.1	378	153	38	23.7095	5.97959	1.98735	2.24646e-17	1.87665e-16
LOC_Os07g05870.1	975	185	46	11.1145	2.80629	1.98571	1.10218e-20	1.05671e-19
LOC_Os04g43410.1	1518	189	47	7.29312	1.84164	1.98554	4.25682e-21	4.15349e-20
LOC_Os11g02130.1	975	189	47	11.3548	2.8673	1.98554	4.25682e-21	4.15234e-20
LOC_Os05g25890.1	1962	253	63	7.55344	1.90995	1.9836	1.06902e-27	1.27491e-26
LOC_Os04g10350.1	1128	729	182	37.8566	9.59714	1.97987	1.49882e-76	4.25425e-75
LOC_Os05g33010.1	381	68	17	10.4546	2.65402	1.97789	2.01462e-08	1.03863e-07
LOC_Os08g42470.1	876	32	8	2.13978	0.543207	1.97789	0.000136339	0.000483098
LOC_Os01g47280.1	582	48	12	4.83105	1.22642	1.97789	2.62284e-06	1.12732e-05
LOC_Os03g12020.1	792	488	122	36.0926	9.1625	1.97789	9.56026e-52	1.92477e-50
LOC_Os02g39730.2	471	88	22	10.9442	2.77831	1.97789	1.61234e-10	9.56258e-10
LOC_Os05g33570.2	2649	148	37	3.27268	0.830805	1.97789	9.30294e-17	7.54964e-16
LOC_Os01g37360.1	2103	48	12	1.33698	0.339408	1.97789	2.62284e-06	1.12718e-05
LOC_Os05g30510.1	594	60	15	5.91681	1.50205	1.97789	1.40366e-07	6.73976e-07
LOC_Os04g42100.1	1527	40	10	1.53442	0.38953	1.97789	1.87446e-05	7.35616e-05
LOC_Os03g11780.1	432	36	9	4.88137	1.23919	1.97789	5.04196e-05	0.000188568
LOC_Os03g15250.1	3936	68	17	1.01199	0.256905	1.97789	2.01462e-08	1.03878e-07
LOC_Os02g06300.1	2019	607	152	17.6107	4.47803	1.97551	7.51024e-64	1.80353e-62
LOC_Os05g49770.1	1827	582	146	18.6598	4.75328	1.97294	3.44454e-61	7.96787e-60
LOC_Os07g35300.1	1803	191	48	6.20527	1.58353	1.97035	4.17286e-21	4.0727e-20
LOC_Os01g48610.1	2298	179	45	4.56274	1.16477	1.96985	7.24642e-20	6.72966e-19
LOC_Os07g33660.1	519	151	38	17.0425	4.35508	1.96837	5.71e-17	4.69328e-16
LOC_Os10g37670.1	456	115	29	14.7726	3.78279	1.9654	3.10346e-13	2.13684e-12
LOC_Os09g20024.1	201	107	27	31.1825	7.99001	1.96447	2.10996e-12	1.39085e-11
LOC_Os08g31860.1	1158	210	53	10.6227	2.72237	1.96421	5.7222e-23	5.92263e-22
LOC_Os09g24590.1	252	182	46	42.3052	10.8577	1.96212	4.45018e-20	4.17462e-19
LOC_Os09g26880.1	1530	2749	696	105.246	27.0581	1.95964	1.17151e-279	1.23281e-277
LOC_Os03g04110.1	1071	655	166	35.8241	9.2193	1.9582	5.5013e-68	1.39023e-66
LOC_Os01g04050.1	303	1091	277	210.914	54.3772	1.95558	7.47994e-112	3.06974e-110
LOC_Os03g03810.1	246	665	169	158.347	40.8631	1.95422	8.13978e-69	2.07635e-67
LOC_Os01g63810.1	1140	59	15	3.03159	0.782647	1.95364	2.2473e-07	1.06198e-06
LOC_Os05g50570.1	1341	55	14	2.40246	0.620982	1.95189	5.95236e-07	2.70341e-06
LOC_Os07g05700.1	387	51	13	7.71938	1.99808	1.94987	1.58032e-06	6.91976e-06
LOC_Os01g49160.1	957	149	38	9.12006	2.36184	1.94913	1.44396e-16	1.16193e-15
LOC_Os06g49520.1	1155	239	61	12.121	3.14143	1.94802	1.14919e-25	1.30014e-24
LOC_Os01g19330.1	882	47	12	3.12142	0.809268	1.94751	4.20714e-06	1.77346e-05
LOC_Os11g14544.3	1755	94	24	3.13743	0.813418	1.94751	5.9893e-11	3.63534e-10
LOC_Os05g37640.1	1188	90	23	4.43761	1.15157	1.94618	1.56699e-10	9.29831e-10
LOC_Os06g16370.1	1188	129	33	6.36058	1.65225	1.94472	1.70985e-14	1.2563e-13
LOC_Os07g30010.1	498	43	11	5.05781	1.31384	1.94472	1.12361e-05	4.53885e-05
LOC_Os06g11812.1	516	121	31	13.736	3.57348	1.94255	1.15774e-13	8.15624e-13
LOC_Os03g47270.1	495	117	30	13.8453	3.60492	1.94136	3.01482e-13	2.07743e-12
LOC_Os12g41250.1	2214	3085	792	81.6208	21.2778	1.93959	0	0
LOC_Os11g40760.1	408	109	28	15.6491	4.08204	1.93872	2.0478e-12	1.35038e-11
LOC_Os03g11230.1	513	424	109	48.4141	12.6383	1.93762	5.24374e-44	9.16498e-43
LOC_Os09g36930.1	873	70	18	4.69685	1.22642	1.93725	1.95108e-08	1.0072e-07
LOC_Os06g19750.1	318	276	71	50.8399	13.2804	1.93667	3.47422e-29	4.30045e-28
LOC_Os03g19560.1	1881	198	51	6.16594	1.61273	1.93482	2.42594e-21	2.38687e-20
LOC_Os08g41720.1	1074	31	8	1.69075	0.443063	1.93208	0.000219664	0.000758974
LOC_Os10g34795.1	303	62	16	11.9859	3.14092	1.93208	1.35662e-07	6.52188e-07
LOC_Os02g13600.1	888	244	63	16.0953	4.21995	1.93135	6.84158e-26	7.78774e-25
LOC_Os07g37420.1	798	89	23	6.53296	1.71437	1.93006	2.49154e-10	1.45856e-09
LOC_Os06g12860.1	1359	58	15	2.49995	0.656525	1.92898	3.58688e-07	1.66467e-06
LOC_Os03g43810.1	1485	58	15	2.28783	0.60082	1.92898	3.58688e-07	1.66489e-06
LOC_Os05g31140.1	1005	1337	347	77.9271	20.5373	1.92388	9.62964e-134	4.7612e-132
LOC_Os06g02580.1	1104	131	34	6.95065	1.83185	1.92385	1.65372e-14	1.21557e-13
LOC_Os12g08760.1	1071	2393	622	130.881	34.5446	1.92172	1.75677e-237	1.54058e-235
LOC_Os08g27720.2	1056	50	13	2.77351	0.732249	1.9213	2.52414e-06	1.08622e-05
LOC_Os03g40194.1	2526	1546	402	35.8508	9.46613	1.92116	4.61346e-154	2.63595e-152
LOC_Os04g46010.1	1536	445	116	16.9704	4.49207	1.91757	1.71966e-45	3.08358e-44
LOC_Os07g07410.2	1023	257	67	14.7157	3.89564	1.91742	6.07842e-27	7.12139e-26
LOC_Os07g05940.1	1749	299	78	10.0139	2.65268	1.91649	4.51e-31	5.86683e-30
LOC_Os05g08510.1	651	46	12	4.13904	1.09643	1.91649	6.72276e-06	2.77775e-05
LOC_Os07g47540.1	774	452	118	34.2074	9.06819	1.91542	4.09854e-46	7.44389e-45
LOC_Os03g30420.1	1548	375	98	14.19	3.7656	1.91392	1.68948e-38	2.61799e-37
LOC_Os08g40210.1	330	42	11	7.45519	1.98271	1.91077	1.79638e-05	7.05996e-05
LOC_Os05g50930.1	1503	84	22	3.27373	0.870649	1.91077	1.0352e-09	5.82972e-09
LOC_Os05g08490.1	759	42	11	3.24139	0.862046	1.91077	1.79638e-05	7.06154e-05
LOC_Os04g13260.1	336	42	11	7.32206	1.9473	1.91077	1.79638e-05	7.06075e-05
LOC_Os08g28700.1	1035	103	27	5.82935	1.55168	1.9095	1.34255e-11	8.4743e-11
LOC_Os05g05080.1	246	103	27	24.5259	6.52842	1.9095	1.34255e-11	8.47279e-11
LOC_Os04g12390.1	3810	61	16	0.937838	0.24979	1.90863	2.15814e-07	1.02177e-06
LOC_Os01g18080.1	822	4147	1088	295.519	78.7293	1.90828	0	0
LOC_Os06g41840.1	966	160	42	9.70211	2.58614	1.9075	3.173e-17	2.63071e-16
LOC_Os04g15650.1	2229	99	26	2.60165	0.693814	1.9068	3.50408e-11	2.15471e-10
LOC_Os06g24890.1	273	57	15	12.2303	3.2682	1.90389	5.7067e-07	2.59484e-06
LOC_Os10g18260.1	1095	38	10	2.03279	0.543207	1.90389	4.81868e-05	0.000180658
LOC_Os11g47580.1	915	38	10	2.43268	0.650067	1.90389	4.81868e-05	0.000180677
LOC_Os03g51010.1	1179	338	89	16.7929	4.4901	1.90303	1.32165e-34	1.86967e-33
LOC_Os06g36840.1	1074	167	44	9.10826	2.43685	1.90216	7.45792e-18	6.35212e-17
LOC_Os06g50290.1	2706	220	58	4.76231	1.27491	1.90127	4.88082e-23	5.06964e-22
LOC_Os05g03920.1	2007	432	114	12.6084	3.3786	1.89989	1.10149e-43	1.91191e-42
LOC_Os09g25690.1	798	53	14	3.89042	1.04353	1.89845	1.5122e-06	6.63303e-06
LOC_Os05g07080.1	2160	53	14	1.43729	0.385526	1.89845	1.5122e-06	6.63385e-06
LOC_Os01g11160.1	1851	881	233	27.88	7.48737	1.8967	4.12802e-87	1.3134e-85
LOC_Os02g44980.1	1269	4556	1205	210.303	56.4813	1.89662	0	0
LOC_Os02g04130.1	768	276	73	21.0509	5.65381	1.89659	2.00728e-28	2.43673e-27
LOC_Os03g14300.1	438	601	159	80.3755	21.5925	1.89623	5.7828e-60	1.311e-58
LOC_Os09g02270.2	759	223	59	17.2102	4.6237	1.89614	2.9765e-23	3.10445e-22
LOC_Os12g41530.1	2049	34	9	0.971986	0.261264	1.89543	0.000129861	0.000462236
LOC_Os02g08470.1	1047	34	9	1.9022	0.511299	1.89543	0.000129861	0.00046219
LOC_Os07g48450.1	1041	491	130	27.6283	7.428	1.8951	2.91576e-49	5.64776e-48
LOC_Os03g40210.1	279	151	40	31.7027	8.52777	1.89436	3.36298e-16	2.66416e-15
LOC_Os05g29170.1	279	49	13	10.2876	2.77152	1.89216	4.0169e-06	1.69631e-05
LOC_Os01g36550.1	1653	49	13	1.73639	0.467789	1.89216	4.0169e-06	1.69651e-05
LOC_Os06g41980.1	2004	49	13	1.43226	0.385856	1.89216	4.0169e-06	1.6961e-05
LOC_Os01g21250.1	282	735	195	152.673	41.1306	1.89216	9.69094e-73	2.60591e-71
LOC_Os04g53120.1	5658	162	43	1.67716	0.452049	1.89147	3.04436e-17	2.52524e-16
LOC_Os03g61490.1	498	399	106	46.9317	12.6607	1.89021	3.30848e-40	5.32332e-39
LOC_Os01g05960.1	3156	523	139	9.70706	2.61973	1.88961	3.64376e-52	7.39513e-51
LOC_Os09g17190.1	1353	79	21	3.42021	0.923211	1.88935	4.29474e-09	2.32533e-08
LOC_Os12g04260.1	1284	199	53	9.07844	2.45522	1.88659	8.83958e-21	8.50496e-20
LOC_Os04g54310.1	645	45	12	4.08673	1.10663	1.88478	1.07002e-05	4.3333e-05
LOC_Os02g15160.1	1320	165	44	7.32206	1.98271	1.88478	1.85043e-17	1.55207e-16
LOC_Os04g32150.1	744	120	32	9.44782	2.55833	1.88478	4.40678e-13	3.00837e-12
LOC_Os08g24390.1	1698	45	12	1.55238	0.420362	1.88478	1.07002e-05	4.3338e-05
LOC_Os12g03770.1	2853	90	24	1.84784	0.500367	1.88478	3.7796e-10	2.18609e-09
LOC_Os07g32660.1	1641	521	139	18.5974	5.03832	1.88409	8.97522e-52	1.80905e-50
LOC_Os10g22520.1	1533	2204	589	84.2156	22.8535	1.88167	8.18632e-213	6.44179e-211
LOC_Os06g37750.1	2409	101	27	2.45588	0.666663	1.88121	3.34868e-11	2.06419e-10
LOC_Os03g08880.1	1200	1253	335	61.1636	16.6052	1.88104	9.12512e-122	4.07716e-120
LOC_Os12g39520.1	1257	740	198	34.4842	9.36935	1.87991	1.34207e-72	3.58969e-71
LOC_Os01g15100.1	525	142	38	15.8435	4.3053	1.87971	3.5608e-15	2.6926e-14
LOC_Os02g52010.1	987	534	143	31.6918	8.61784	1.87871	7.96556e-53	1.63452e-51
LOC_Os04g52720.1	765	3662	982	280.401	76.3536	1.87672	0	0
LOC_Os11g02080.1	318	1275	342	234.858	63.9703	1.87632	1.86304e-123	8.42022e-122
LOC_Os01g59440.3	501	41	11	4.79368	1.30597	1.87601	2.85968e-05	0.000109997
LOC_Os11g32260.1	3063	857	230	16.3892	4.46643	1.87555	1.54275e-83	4.72106e-82
LOC_Os06g44010.1	1191	190	51	9.34469	2.54705	1.87532	9.276e-20	8.5806e-19
LOC_Os12g04690.1	1974	216	58	6.40958	1.74767	1.87479	2.98436e-22	3.01282e-21
LOC_Os06g24990.1	291	67	18	13.4867	3.67925	1.87405	7.78582e-08	3.82541e-07
LOC_Os01g12410.1	2289	614	165	15.7125	4.28763	1.87366	2.86464e-60	6.53216e-59
LOC_Os06g50930.1	513	368	99	42.0198	11.4788	1.87209	9.4914e-37	1.4148e-35
LOC_Os07g01020.1	957	2631	711	161.039	44.1913	1.86558	9.788e-251	9.12848e-249
LOC_Os02g52670.1	729	37	10	2.97302	0.815928	1.86541	7.67248e-05	0.000280317
LOC_Os05g31160.1	1248	37	10	1.73664	0.476612	1.86541	7.67248e-05	0.000280346
LOC_Os01g59920.1	1179	122	33	6.06135	1.66487	1.86423	4.19568e-13	2.86592e-12
LOC_Os08g16030.1	444	48	13	6.33259	1.74157	1.86241	6.36834e-06	2.63656e-05
LOC_Os03g17730.1	1200	952	258	46.4707	12.7885	1.86148	1.12618e-91	3.74894e-90
LOC_Os04g45370.1	606	70	19	6.76626	1.86492	1.85924	4.6703e-08	2.33502e-07
LOC_Os08g30910.1	3879	70	19	1.05706	0.291349	1.85924	4.6703e-08	2.33535e-07
LOC_Os03g36540.1	1248	298	81	13.987	3.86056	1.85721	9.36688e-30	1.17848e-28
LOC_Os02g34810.1	1437	375	102	15.2861	4.22205	1.85621	5.2518e-37	7.8918e-36
LOC_Os05g44900.1	522	404	110	45.335	12.5343	1.85474	1.0596e-39	1.68338e-38
LOC_Os03g48050.1	1023	66	18	3.77913	1.04659	1.85236	1.22797e-07	5.92684e-07
LOC_Os10g35230.1	1386	55	15	2.32446	0.643736	1.85236	1.43022e-06	6.28828e-06
LOC_Os01g56010.1	1236	556	152	26.3499	7.31484	1.8489	8.67938e-54	1.81264e-52
LOC_Os10g03850.5	378	139	38	21.54	5.97959	1.8489	1.37725e-14	1.01616e-13
LOC_Os11g14000.1	1221	106	29	5.08526	1.41274	1.84783	1.91744e-11	1.19829e-10
LOC_Os09g11520.1	591	212	58	21.0122	5.83741	1.84783	1.79724e-21	1.77573e-20
LOC_Os12g36240.1	258	431	118	97.8545	27.2046	1.84679	5.22522e-42	8.74666e-41
LOC_Os12g24320.1	1572	1810	496	67.4449	18.7676	1.84547	1.31978e-170	8.27868e-169
LOC_Os07g07410.1	1110	62	17	3.27184	0.910973	1.84462	3.23326e-07	1.50591e-06
LOC_Os04g42020.1	1002	558	153	32.6204	9.08245	1.84462	8.2424e-54	1.7224e-52
LOC_Os04g43420.1	1104	175	48	9.28522	2.58614	1.84414	6.15684e-18	5.27325e-17
LOC_Os04g45920.1	1377	91	25	3.87107	1.07991	1.84183	5.63558e-10	3.22728e-09
LOC_Os05g47670.1	1095	1071	295	57.2926	16.0246	1.83806	3.55966e-101	1.31678e-99
LOC_Os01g28600.1	2046	900	248	25.7668	7.20984	1.83747	2.82528e-85	8.80633e-84
LOC_Os04g54080.1	2499	381	105	8.93062	2.49921	1.83729	4.49008e-37	6.76159e-36
LOC_Os01g09220.1	1362	591	163	25.4175	7.11853	1.83617	1.51182e-56	3.26569e-55
LOC_Os01g41565.1	1122	1344	371	70.1665	19.668	1.83493	3.36668e-126	1.56784e-124
LOC_Os06g05480.1	423	898	248	124.354	34.8731	1.83426	6.84808e-85	2.12514e-83
LOC_Os05g39720.1	1719	966	267	32.9173	9.23879	1.83307	4.20614e-91	1.39099e-89
LOC_Os03g60100.1	633	445	123	41.1793	11.558	1.83303	6.76244e-43	1.15223e-41
LOC_Os01g60600.1	1077	47	13	2.55626	0.717971	1.83204	1.00569e-05	4.08592e-05
LOC_Os06g38830.1	2514	47	13	1.0951	0.30758	1.83204	1.00569e-05	4.08545e-05
LOC_Os07g48560.1	789	47	13	3.48935	0.980045	1.83204	1.00569e-05	4.08498e-05
LOC_Os07g48870.1	903	448	124	29.0612	8.16796	1.83105	4.10806e-43	7.037e-42
LOC_Os01g02020.1	1251	1091	302	51.0847	14.3592	1.83092	1.71531e-102	6.4057e-101
LOC_Os03g28080.1	843	354	98	24.5979	6.91477	1.83078	2.11188e-34	2.97562e-33
LOC_Os08g04340.1	573	354	98	36.1886	10.173	1.83078	2.11188e-34	2.97443e-33
LOC_Os09g30414.1	1458	1971	546	79.1867	22.2748	1.82984	1.75612e-183	1.19514e-181
LOC_Os03g24100.1	795	83	23	6.11553	1.72084	1.82937	3.8424e-09	2.08587e-08
LOC_Os12g09640.1	1266	101	28	4.67316	1.31554	1.82874	7.81596e-11	4.71082e-10
LOC_Os01g36560.1	1035	36	10	2.03744	0.574697	1.82588	0.000121566	0.000434598
LOC_Os07g35480.3	1662	302	84	10.6439	3.00627	1.82398	1.93828e-29	2.41364e-28
LOC_Os10g22890.1	3186	273	76	5.01926	1.41889	1.82272	9.73878e-27	1.13233e-25
LOC_Os06g03520.1	435	237	66	31.9141	9.02473	1.82224	2.09038e-23	2.19061e-22
LOC_Os06g06440.1	4425	833	232	11.0269	3.11856	1.82208	3.55966e-78	1.02691e-76
LOC_Os03g13960.2	1260	280	78	13.017	3.68217	1.82177	2.29646e-27	2.71942e-26
LOC_Os07g11890.1	1437	61	17	2.48654	0.703674	1.82116	5.08136e-07	2.32429e-06
LOC_Os07g44890.1	1092	276	77	14.805	4.19419	1.81963	5.89914e-27	6.91364e-26
LOC_Os03g10980.1	2178	172	48	4.62587	1.31088	1.81919	2.34136e-17	1.95453e-16
LOC_Os01g59100.1	1413	129	36	5.34774	1.51544	1.81919	2.25884e-13	1.56754e-12
LOC_Os01g58130.1	339	68	19	11.7499	3.33375	1.81742	1.15285e-07	5.57953e-07
LOC_Os04g39980.1	903	1274	356	82.6428	23.4499	1.8173	3.56964e-118	1.54216e-116
LOC_Os01g49120.1	1476	3503	979	139.02	39.4526	1.8171	0	0
LOC_Os12g31660.1	669	125	35	10.9448	3.11187	1.81439	5.85094e-13	3.96736e-12
LOC_Os06g23980.1	636	100	28	9.21014	2.61867	1.81439	1.22153e-10	7.2864e-10
LOC_Os08g41750.1	1116	125	35	6.56098	1.86545	1.81439	5.85094e-13	3.96813e-12
LOC_Os03g60260.1	1257	1209	339	56.3397	16.0415	1.81234	7.95506e-112	3.26093e-110
LOC_Os04g23580.1	1206	442	124	21.4683	6.11581	1.81159	5.80192e-42	9.7028e-41
LOC_Os02g52620.1	348	139	39	23.3969	6.66599	1.81143	3.16704e-14	2.29209e-13
LOC_Os05g42250.1	2076	235	66	6.63077	1.89102	1.81001	5.05896e-23	5.25003e-22
LOC_Os01g71270.1	1311	210	59	9.38296	2.67688	1.80949	1.00213e-20	9.62618e-20
LOC_Os06g05940.1	1644	128	36	4.5607	1.30251	1.80796	3.52112e-13	2.41451e-12
LOC_Os01g15380.1	2292	64	18	1.63564	0.46713	1.80796	3.02742e-07	1.41358e-06
LOC_Os03g37840.1	2436	167	47	4.01571	1.14763	1.807	9.40228e-17	7.62675e-16
LOC_Os06g13000.1	903	103	29	6.68148	1.91025	1.80641	7.33216e-11	4.42983e-10
LOC_Os03g02960.1	666	788	222	69.3067	19.8271	1.80552	3.8029e-73	1.03047e-71
LOC_Os06g38670.1	3885	411	116	6.19689	1.77601	1.8029	6.89966e-39	1.07912e-37
LOC_Os03g49710.1	516	549	155	62.3226	17.8674	1.80243	2.27982e-51	4.55873e-50
LOC_Os01g70400.1	702	131	37	10.9309	3.13505	1.80186	2.1184e-13	1.47269e-12
LOC_Os10g41660.1	1116	46	13	2.41444	0.692881	1.80101	1.58176e-05	6.27173e-05
LOC_Os07g35390.1	1917	2501	707	76.4214	21.937	1.80061	3.10382e-227	2.55056e-225
LOC_Os10g38090.1	1536	13420	3801	511.781	147.193	1.79782	0	0
LOC_Os07g38250.1	1767	67	19	2.22107	0.639583	1.79605	1.80341e-07	8.58202e-07
LOC_Os04g23440.1	882	67	19	4.44969	1.28134	1.79605	1.80341e-07	8.58318e-07
LOC_Os07g09610.1	1644	215	61	7.66055	2.20703	1.79534	5.67558e-21	5.50733e-20
LOC_Os05g44770.1	3141	5535	1573	103.222	29.7879	1.79295	0	0
LOC_Os12g40260.1	1398	137	39	5.74033	1.65935	1.79052	7.66148e-14	5.44646e-13
LOC_Os08g34580.1	2475	165	47	3.9051	1.12954	1.78962	2.26894e-16	1.81171e-15
LOC_Os05g49920.1	2613	179	51	4.0127	1.16094	1.78928	1.24154e-17	1.04758e-16
LOC_Os05g16824.1	3033	558	159	10.7767	3.1182	1.78913	1.1405e-51	2.29224e-50
LOC_Os11g32210.1	4161	186	53	2.61841	0.757631	1.78913	2.90746e-18	2.52455e-17
LOC_Os09g27950.1	1182	557	159	27.6033	8.00127	1.78654	1.76363e-51	3.53258e-50
LOC_Os08g41090.1	996	105	30	6.17523	1.7916	1.78524	6.84436e-11	4.14293e-10
LOC_Os03g34040.1	981	91	26	5.4337	1.57646	1.78524	1.28772e-09	7.2057e-09
LOC_Os11g44750.1	8331	245	70	1.72263	0.499782	1.78524	1.62111e-23	1.70594e-22
LOC_Os09g21230.2	1764	56	16	1.85957	0.539512	1.78524	2.09584e-06	9.0656e-06
LOC_Os01g18910.1	885	49	14	3.24322	0.940945	1.78524	9.3482e-06	3.80765e-05
LOC_Os04g50110.1	876	189	54	12.6381	3.66665	1.78524	1.75217e-18	1.53731e-17
LOC_Os05g18660.1	1296	182	52	8.22602	2.38659	1.78524	7.48004e-18	6.36942e-17
LOC_Os02g51000.1	1074	70	20	3.81783	1.10766	1.78524	1.07416e-07	5.21519e-07
LOC_Os11g44950.1	1995	35	10	1.02766	0.298151	1.78524	0.000191631	0.000666491
LOC_Os02g32450.1	327	339	97	60.7261	17.6443	1.78312	6.81616e-32	9.06071e-31
LOC_Os03g45280.1	279	3554	1018	746.168	217.032	1.78159	0	0
LOC_Os02g42960.1	834	363	104	25.4955	7.41732	1.78127	5.43378e-34	7.55649e-33
LOC_Os01g40710.1	573	164	47	16.7653	4.87891	1.78085	3.5179e-16	2.78439e-15
LOC_Os11g39420.1	1425	101	29	4.15174	1.21049	1.77812	1.77521e-10	1.05003e-09
LOC_Os05g33300.1	762	101	29	7.76407	2.26372	1.77812	1.77521e-10	1.0502e-09
LOC_Os05g01110.1	414	438	126	61.9722	18.103	1.7754	1.68293e-40	2.73025e-39
LOC_Os03g13050.1	1053	483	139	26.8684	7.85174	1.77483	1.79522e-44	3.1533e-43
LOC_Os04g33610.1	654	344	99	30.8109	9.00403	1.7748	3.84582e-32	5.13743e-31
LOC_Os03g59430.2	1518	378	109	14.5862	4.27105	1.77195	4.37838e-35	6.25663e-34
LOC_Os10g08018.1	1113	97	28	5.10505	1.49638	1.77045	4.60542e-10	2.65416e-09
LOC_Os07g46610.1	1437	291	84	11.862	3.47698	1.77045	2.41072e-27	2.84994e-26
LOC_Os01g17150.1	432	284	82	38.5086	11.2904	1.77008	1.02248e-26	1.18766e-25
LOC_Os06g35670.2	372	45	13	7.08586	2.07864	1.7693	2.47742e-05	9.58688e-05
LOC_Os05g30490.1	783	45	13	3.36646	0.987555	1.7693	2.47742e-05	9.58583e-05
LOC_Os01g38190.1	1308	45	13	2.01525	0.591174	1.7693	2.47742e-05	9.58478e-05
LOC_Os07g46480.1	1350	391	113	16.9655	4.97879	1.76873	3.77842e-36	5.53159e-35
LOC_Os01g64020.2	1131	83	24	4.29871	1.2622	1.76796	8.71734e-09	4.61846e-08
LOC_Os07g36250.1	1383	38	11	1.60948	0.473097	1.76638	0.000112236	0.000402466
LOC_Os08g04800.1	1446	38	11	1.53935	0.452485	1.76638	0.000112236	0.000402589
LOC_Os04g06280.1	2673	38	11	0.832737	0.244778	1.76638	0.000112236	0.000402548
LOC_Os12g33194.1	1263	38	11	1.7624	0.518047	1.76638	0.000112236	0.000402507
LOC_Os02g49326.1	1509	397	115	15.4108	4.53303	1.76539	1.37842e-36	2.03831e-35
LOC_Os11g37880.1	2913	1052	305	21.1543	6.22786	1.76414	4.88076e-94	1.67375e-92
LOC_Os11g37960.1	459	3103	901	395.997	116.759	1.76195	3.78664e-273	3.8581e-271
LOC_Os01g40660.1	825	750	218	53.2513	15.7174	1.76045	2.29614e-67	5.76127e-66
LOC_Os11g25454.1	1437	1548	450	63.1012	18.6267	1.7603	4.41412e-137	2.24871e-135
LOC_Os03g30290.1	1245	227	66	10.6802	3.15322	1.76004	1.67274e-21	1.6555e-20
LOC_Os05g18730.1	2169	55	16	1.48534	0.438773	1.75925	3.26864e-06	1.39284e-05
LOC_Os01g66830.1	1242	583	170	27.496	8.14155	1.75585	1.45038e-52	2.96406e-51
LOC_Os04g33080.2	1563	48	14	1.79889	0.532781	1.7555	1.45984e-05	5.81511e-05
LOC_Os07g33780.1	1767	8950	2611	296.695	87.8921	1.75517	0	0
LOC_Os08g09080.2	675	654	191	56.7541	16.831	1.75361	1.17629e-58	2.62121e-57
LOC_Os10g38450.1	2235	356	104	9.3303	2.7678	1.75318	1.12949e-32	1.52793e-31
LOC_Os03g01016.1	774	41	12	3.10289	0.922189	1.75048	6.58126e-05	0.000242992
LOC_Os02g09590.1	441	239	70	31.7455	9.44146	1.74947	2.19754e-22	2.22999e-21
LOC_Os11g08200.1	1233	116	34	5.51084	1.64019	1.74841	1.36273e-11	8.59399e-11
LOC_Os06g17930.1	2982	443	130	8.702	2.59308	1.74668	4.61082e-40	7.38842e-39
LOC_Os02g53660.1	912	92	27	5.90903	1.76096	1.74656	1.85023e-09	1.02476e-08
LOC_Os04g52780.1	3552	545	160	8.98766	2.67933	1.74607	7.01666e-49	1.348e-47
LOC_Os05g03640.1	1107	412	121	21.8008	6.50156	1.74553	2.43088e-37	3.68426e-36
LOC_Os01g08440.1	1464	303	89	12.1234	3.616	1.74533	7.02836e-28	8.41613e-27
LOC_Os04g59210.1	1008	68	20	3.95159	1.18018	1.74342	2.59506e-07	1.21946e-06
LOC_Os02g54900.1	1917	170	50	5.19457	1.55141	1.74342	2.81542e-16	2.23995e-15
LOC_Os09g35800.1	1122	373	110	19.4733	5.83149	1.73956	8.34628e-34	1.15657e-32
LOC_Os04g38680.1	1368	1224	361	52.4105	15.6964	1.73942	5.1165e-107	2.0086e-105
LOC_Os04g51680.1	216	61	18	16.5424	4.95676	1.7387	1.1447e-06	5.07344e-06
LOC_Os05g45110.1	1419	227	67	9.37058	2.80848	1.73835	3.67698e-21	3.5927e-20
LOC_Os10g39110.1	801	81	24	5.92346	1.78221	1.73278	2.09094e-08	1.07624e-07
LOC_Os08g29570.1	2376	2754	817	67.8954	20.4529	1.73101	9.16662e-237	7.97903e-235
LOC_Os11g37700.1	4368	10877	3229	145.865	43.9709	1.73001	0	0
LOC_Os09g12480.1	3717	478	142	7.53284	2.27235	1.72901	1.63915e-42	2.77546e-41
LOC_Os12g42300.1	2376	1869	556	46.0772	13.919	1.727	8.41198e-161	5.01772e-159
LOC_Os09g37330.1	516	302	90	34.2831	10.3746	1.72444	2.35214e-27	2.78348e-26
LOC_Os12g07370.1	804	503	150	36.6467	11.0972	1.72348	1.86561e-44	3.27532e-43
LOC_Os07g35290.1	2040	1200	358	34.4567	10.4384	1.72289	1.3916e-103	5.26373e-102
LOC_Os03g60080.1	951	1756	524	108.16	32.7741	1.72254	1.17652e-150	6.56262e-149
LOC_Os07g03810.1	2046	499	149	14.2862	4.33172	1.72162	4.73892e-44	8.28676e-43
LOC_Os01g23580.1	2322	462	138	11.6547	3.53506	1.72111	6.83886e-41	1.11875e-39
LOC_Os05g35470.1	936	241	72	15.0822	4.57547	1.72085	4.4295e-22	4.45008e-21
LOC_Os01g66710.1	1227	107	32	5.10813	1.55126	1.71935	1.39827e-10	8.31673e-10
LOC_Os03g55240.1	2199	1223	366	32.578	9.9	1.7184	3.75098e-105	1.44834e-103
LOC_Os05g45070.1	762	110	33	8.45592	2.57596	1.71485	8.34354e-11	5.01851e-10
LOC_Os10g39830.1	1242	50	15	2.35815	0.718372	1.71485	1.33546e-05	5.34382e-05
LOC_Os11g44510.1	336	40	12	6.97339	2.12433	1.71485	0.000102462	0.000369562
LOC_Os11g01074.4	1695	40	12	1.38234	0.421106	1.71485	0.000102462	0.0003696
LOC_Os03g45390.1	1479	846	254	33.5062	10.2152	1.71372	5.03238e-73	1.35944e-71
LOC_Os05g38530.1	1941	416	125	12.5543	3.83058	1.71254	9.7777e-37	1.45625e-35
LOC_Os07g07540.1	1008	269	81	15.632	4.77974	1.7095	2.95332e-24	3.18195e-23
LOC_Os01g43480.1	2439	166	50	3.98675	1.21938	1.70907	1.56871e-15	1.20667e-14
LOC_Os12g24390.1	1575	2518	759	93.648	28.6643	1.70799	1.21825e-212	9.56506e-211
LOC_Os06g29844.1	1473	1101	332	43.7832	13.4065	1.70745	5.16972e-94	1.77112e-92
LOC_Os12g38290.1	231	1193	360	302.518	92.6979	1.70641	1.25108e-101	4.64745e-100
LOC_Os01g72140.1	696	13612	4109	1145.61	351.161	1.70591	0	0
LOC_Os09g39930.1	1260	139	42	6.46201	1.98271	1.70451	3.43074e-13	2.35437e-12
LOC_Os02g37300.1	366	172	52	27.5277	8.45088	1.70371	5.62804e-16	4.40705e-15
LOC_Os05g20020.1	1458	43	13	1.72756	0.530353	1.70371	5.99774e-05	0.000222309
LOC_Os03g10090.1	1554	2093	633	78.8935	24.2288	1.70318	2.1682e-176	1.4181e-174
LOC_Os09g04160.1	1581	205	62	7.5953	2.3326	1.70317	9.39838e-19	8.32674e-18
LOC_Os10g25130.1	1452	14323	4335	577.817	177.583	1.70212	0	0
LOC_Os03g05910.1	1251	383	116	17.9335	5.51544	1.70111	1.20129e-33	1.6575e-32
LOC_Os11g15340.2	594	449	136	44.2775	13.6186	1.701	3.67528e-39	5.78155e-38
LOC_Os01g45640.1	393	706	214	105.229	32.3892	1.69995	1.47286e-60	3.38038e-59
LOC_Os07g28790.1	1209	145	44	7.0253	2.16474	1.69837	1.2265e-13	8.63027e-13
LOC_Os02g28074.1	2469	79	24	1.87426	0.578189	1.69671	4.96344e-08	2.47631e-07
LOC_Os04g59440.1	765	194	59	14.8547	4.58744	1.69516	1.0196e-17	8.6445e-17
LOC_Os01g68670.1	447	46	14	6.028	1.86295	1.69409	3.51574e-05	0.000133686
LOC_Os04g51040.1	2283	69	21	1.77038	0.547133	1.69409	3.66506e-07	1.69939e-06
LOC_Os07g48900.1	534	46	14	5.04591	1.55943	1.69409	3.51574e-05	0.000133701
LOC_Os12g29830.1	681	128	39	11.01	3.40641	1.69249	3.77274e-12	2.44891e-11
LOC_Os01g73500.1	618	1226	374	116.205	35.9967	1.69074	4.64882e-103	1.74904e-101
LOC_Os10g37680.1	1032	275	84	15.609	4.84149	1.68886	2.27902e-24	2.46147e-23
LOC_Os12g18810.1	483	36	11	4.36595	1.35464	1.68838	0.000272396	0.000925034
LOC_Os03g57400.1	684	36	11	3.08297	0.956569	1.68838	0.000272396	0.000924945
LOC_Os04g57410.1	1284	864	264	39.4159	12.2298	1.68838	5.02752e-73	1.35917e-71
LOC_Os01g22900.1	1887	526	161	16.3281	5.07497	1.68589	4.83944e-45	8.59903e-44
LOC_Os11g39190.1	2985	147	45	2.88467	0.896701	1.68571	1.12115e-13	7.90794e-13
LOC_Os03g20100.1	1209	1002	307	48.5472	15.104	1.68446	3.95214e-84	1.21787e-82
LOC_Os12g35590.1	327	124	38	22.2125	6.91219	1.68416	9.66858e-12	6.14802e-11
LOC_Os01g58114.1	1638	62	19	2.21718	0.689953	1.68416	1.61252e-06	7.05551e-06
LOC_Os03g17580.1	663	137	42	12.104	3.76804	1.6836	8.032e-13	5.40367e-12
LOC_Os03g04070.1	951	251	77	15.4602	4.81604	1.68264	2.87948e-22	2.91111e-21
LOC_Os06g33370.1	375	39	12	6.09195	1.9034	1.67833	0.000158734	0.000557634
LOC_Os02g26390.1	1311	52	16	2.3234	0.725933	1.67833	1.21247e-05	4.87825e-05
LOC_Os07g14600.1	669	39	12	3.41477	1.06693	1.67833	0.000158734	0.000557801
LOC_Os09g24954.2	543	39	12	4.20715	1.3145	1.67833	0.000158734	0.00055769
LOC_Os05g48680.1	240	52	16	12.6916	3.96541	1.67833	1.21247e-05	4.87769e-05
LOC_Os06g38640.1	1818	39	12	1.25659	0.392615	1.67833	0.000158734	0.000557745
LOC_Os07g48680.1	546	117	36	12.5521	3.92184	1.67833	4.15496e-11	2.53988e-10
LOC_Os01g04630.1	1341	4669	1437	203.947	63.7393	1.67794	0	0
LOC_Os10g21670.1	495	159	49	18.8155	5.88804	1.67606	1.43111e-14	1.05435e-13
LOC_Os10g32540.1	2697	1414	436	30.7108	9.61579	1.67527	4.61306e-117	1.97359e-115
LOC_Os08g37874.1	993	428	132	25.2475	7.90686	1.67496	1.23795e-36	1.83598e-35
LOC_Os10g25570.5	297	55	17	10.8475	3.40465	1.67178	7.1319e-06	2.93785e-05
LOC_Os01g65904.1	870	110	34	7.40622	2.32455	1.67178	1.78789e-10	1.05735e-09
LOC_Os05g05270.1	1272	1336	413	61.5237	19.3127	1.67159	2.27684e-110	9.21532e-109
LOC_Os07g23850.1	810	3635	1125	262.871	82.6127	1.66992	1.72639e-296	1.94442e-294
LOC_Os09g27795.1	462	42	13	5.32513	1.67371	1.66977	9.26778e-05	0.000335576
LOC_Os01g62130.1	654	155	48	13.8828	4.36559	1.66905	3.64906e-14	2.63607e-13
LOC_Os01g54540.1	702	200	62	16.6885	5.25332	1.66755	7.76142e-18	6.60583e-17
LOC_Os08g10630.1	1191	145	45	7.13148	2.2474	1.66594	2.60818e-13	1.80251e-12
LOC_Os01g52740.1	780	116	36	8.71137	2.74528	1.66594	6.34166e-11	3.84458e-10
LOC_Os01g63230.1	1725	641	199	21.7667	6.86189	1.66544	1.30565e-53	2.71391e-52
LOC_Os03g10250.1	726	161	50	12.9901	4.0965	1.66495	1.30294e-14	9.6214e-14
LOC_Os01g73940.1	240	1986	617	484.72	152.916	1.66441	3.78438e-162	2.27276e-160
LOC_Os02g30540.1	3135	90	28	1.68162	0.531251	1.66239	9.43026e-09	4.98643e-08
LOC_Os01g07980.1	846	45	14	3.11577	0.984322	1.66239	5.42028e-05	0.000202245
LOC_Os02g57305.1	1203	77	24	3.74928	1.18666	1.65971	1.1655e-07	5.6392e-07
LOC_Os12g07830.1	963	109	34	6.63015	2.10006	1.65861	2.72692e-10	1.59238e-09
LOC_Os05g46760.1	1326	205	64	9.05594	2.87089	1.65737	4.22628e-18	3.64812e-17
LOC_Os01g11054.1	3045	1236	386	23.7768	7.54014	1.65689	5.43746e-101	2.00719e-99
LOC_Os05g47950.1	1473	48	15	1.90881	0.605715	1.65596	3.1749e-05	0.000121446
LOC_Os02g51760.1	1569	115	36	4.29337	1.36477	1.65345	9.6606e-11	5.79488e-10
LOC_Os03g58170.1	750	67	21	5.23283	1.66547	1.65166	8.6143e-07	3.86755e-06
LOC_Os01g68770.1	1449	5515	1729	222.946	70.9751	1.65131	0	0
LOC_Os04g39350.1	369	169	53	26.8277	8.54337	1.65085	4.22554e-15	3.18433e-14
LOC_Os02g38240.1	879	137	43	9.12966	2.90977	1.64966	1.69488e-12	1.12248e-11
LOC_Os01g69950.1	588	806	253	80.2936	25.5931	1.64953	4.48166e-66	1.10716e-64
LOC_Os10g31720.1	576	3549	1116	360.916	115.245	1.64696	6.79008e-284	7.2757e-282
LOC_Os02g38210.1	1404	1396	439	58.2427	18.5985	1.64689	7.4013e-113	3.05525e-111
LOC_Os01g41890.1	1650	54	17	1.91705	0.612836	1.64531	1.09364e-05	4.42439e-05
LOC_Os10g36260.1	507	54	17	6.23891	1.99444	1.64531	1.09364e-05	4.42389e-05
LOC_Os04g47700.1	2106	2480	781	68.9789	22.0583	1.64483	1.24087e-198	9.07563e-197
LOC_Os04g49350.1	1821	695	219	22.3562	7.15342	1.64397	5.994e-57	1.30356e-55
LOC_Os09g27750.1	969	928	293	56.098	17.9855	1.64111	2.88148e-75	8.06197e-74
LOC_Os04g51030.1	2517	76	24	1.7687	0.567163	1.64085	1.77847e-07	8.46903e-07
LOC_Os11g02964.1	1416	38	12	1.57197	0.504078	1.64085	0.000244648	0.000839048
LOC_Os01g55670.1	444	38	12	5.0133	1.6076	1.64085	0.000244648	0.00083913
LOC_Os08g13440.2	675	2648	837	229.793	73.7567	1.63949	5.64392e-211	4.40188e-209
LOC_Os05g03480.2	1230	914	289	43.5275	13.9757	1.63901	5.02058e-74	1.38058e-72
[truncated: 1,107 more rows]
