# Supplementary material for: Transcriptome Analysis of Salt Stress Responsiveness in the Seedlings of Dongxiang Wild Rice (Oryza rufipogon Griff.)
Source: PLoS One. 2016 Jan 11;11(1):e0146242. doi: 10.1371/journal.pone.0146242 (PMC4709063; doi:10.1371/journal.pone.0146242)
Supplement: S4 Table — (XLS) [file pone.0146242.s007.xls]

## Sheet: Sheet1
S4 Table. List of down-regulated genes in RS vs. RCK.
Gene ID	Gene Length	RS-Expression	RCK-Expression	RS-RPKM	RCK-RPKM	log2 Ratio(RS/RCK)	P-value	FDR
LOC_Os12g04350.1	873	0	257	0.001	17.5105	-14.0959	5.93368e-79	1.73162e-77
LOC_Os09g18620.1	558	0	139	0.001	14.817	-13.855	4.88762e-43	8.35612e-42
LOC_Os12g25490.1	1095	0	244	0.001	13.2543	-13.6942	5.37214e-75	1.49474e-73
LOC_Os11g15670.1	2658	0	407	0.001	9.10791	-13.1529	1.31124e-124	5.98771e-123
LOC_Os10g26410.1	267	0	36	0.001	8.01993	-12.9694	1.09472e-11	6.94606e-11
LOC_Os02g11705.1	246	0	29	0.001	7.01201	-12.7756	1.47877e-09	8.23557e-09
LOC_Os08g07530.1	495	0	58	0.001	6.96951	-12.7668	2.20366e-18	1.92291e-17
LOC_Os08g26580.1	222	0	21	0.001	5.6266	-12.458	4.02596e-07	1.85793e-06
LOC_Os04g50780.1	225	0	16	0.001	4.22977	-12.0464	1.33883e-05	5.35485e-05
LOC_Os02g18784.1	297	0	19	0.001	3.80519	-11.8938	1.63535e-06	7.15007e-06
LOC_Os11g13750.1	462	0	28	0.001	3.60492	-11.8158	2.98038e-09	1.62946e-08
LOC_Os02g56770.1	273	0	14	0.001	3.05032	-11.5747	5.43834e-05	0.000202769
LOC_Os10g20830.1	414	0	18	0.001	2.58614	-11.3366	3.29596e-06	1.40397e-05
LOC_Os09g09270.1	321	0	13	0.001	2.40889	-11.2342	0.000109607	0.000393639
LOC_Os02g37770.1	855	0	34	0.001	2.36533	-11.2078	4.4468e-11	2.71545e-10
LOC_Os09g31442.1	786	0	31	0.001	2.34595	-11.196	3.64048e-10	2.10735e-09
LOC_Os04g32810.1	642	0	23	0.001	2.13095	-11.0573	9.91122e-08	4.82397e-07
LOC_Os07g23120.1	858	0	30	0.001	2.07976	-11.0222	7.3372e-10	4.17056e-09
LOC_Os04g47390.1	1104	0	38	0.001	2.04736	-10.9995	2.69502e-12	1.76168e-11
LOC_Os05g11210.1	612	0	21	0.001	2.04102	-10.9951	4.02596e-07	1.85842e-06
LOC_Os01g36720.1	1458	0	49	0.001	1.99902	-10.9651	1.20916e-15	9.35404e-15
LOC_Os11g07740.1	549	0	17	0.001	1.84186	-10.8469	6.64282e-06	2.74762e-05
LOC_Os02g37780.1	408	0	12	0.001	1.74945	-10.7727	0.000220906	0.000762369
LOC_Os01g14430.1	687	0	20	0.001	1.73162	-10.7579	8.1141e-07	3.65181e-06
LOC_Os09g09230.1	447	0	13	0.001	1.72988	-10.7565	0.000109607	0.000393759
LOC_Os08g43880.1	462	0	13	0.001	1.67371	-10.7088	0.000109607	0.000393479
LOC_Os10g33774.1	996	0	28	0.001	1.67216	-10.7075	2.98038e-09	1.62971e-08
LOC_Os01g11480.1	501	0	14	0.001	1.66215	-10.6988	5.43834e-05	0.000202576
LOC_Os09g15860.1	513	0	14	0.001	1.62327	-10.6647	5.43834e-05	0.000202662
LOC_Os02g08230.1	1887	0	50	0.001	1.57608	-10.6221	5.99946e-16	4.68956e-15
LOC_Os11g32910.1	531	0	14	0.001	1.56824	-10.6149	5.43834e-05	0.000202833
LOC_Os01g54270.1	2406	0	62	0.001	1.53277	-10.5819	1.33555e-19	1.22642e-18
LOC_Os03g41662.1	507	0	13	0.001	1.52516	-10.5747	0.000109607	0.000393559
LOC_Os12g41970.1	1131	0	29	0.001	1.52516	-10.5747	1.47877e-09	8.23427e-09
LOC_Os12g41060.1	972	0	23	0.001	1.40748	-10.4589	9.91122e-08	4.82464e-07
LOC_Os03g54130.1	1053	0	23	0.001	1.29921	-10.3434	9.91122e-08	4.8253e-07
LOC_Os12g42900.1	555	0	12	0.001	1.28608	-10.3288	0.000220906	0.000762444
LOC_Os04g45010.1	606	0	13	0.001	1.276	-10.3174	0.000109607	0.000393679
LOC_Os02g02010.1	564	0	12	0.001	1.26556	-10.3056	0.000220906	0.000762742
LOC_Os01g40180.1	897	0	19	0.001	1.25991	-10.2991	1.63535e-06	7.15095e-06
LOC_Os12g21950.1	669	0	14	0.001	1.24475	-10.2816	5.43834e-05	0.000202876
LOC_Os12g42830.1	1914	0	39	0.001	1.212	-10.2432	1.33719e-12	8.89934e-12
LOC_Os09g14060.1	2688	0	53	0.001	1.17281	-10.1957	7.32822e-17	5.99262e-16
LOC_Os12g37510.1	1458	0	28	0.001	1.1423	-10.1577	2.98038e-09	1.62996e-08
LOC_Os01g68210.1	1152	0	22	0.001	1.13593	-10.1497	1.99755e-07	9.4752e-07
LOC_Os11g17460.1	1011	0	19	0.001	1.11785	-10.1265	1.63535e-06	7.15184e-06
LOC_Os06g17480.1	753	0	14	0.001	1.10589	-10.111	5.43834e-05	0.000202812
LOC_Os01g47440.1	657	0	12	0.001	1.08641	-10.0854	0.000220906	0.00076222
LOC_Os01g39350.1	1554	0	27	0.001	1.03346	-10.0133	6.0068e-09	3.2182e-08
LOC_Os01g62370.2	753	0	13	0.001	1.0269	-10.0041	0.000109607	0.000393719
LOC_Os12g26470.1	1230	0	21	0.001	1.01553	-9.98802	4.02596e-07	1.85817e-06
LOC_Os04g53950.2	960	0	16	0.001	0.991353	-9.95325	1.33883e-05	5.35667e-05
LOC_Os01g21810.1	933	0	14	0.001	0.892536	-9.80177	5.43834e-05	0.000202855
LOC_Os08g14960.1	1473	0	22	0.001	0.888381	-9.79504	1.99755e-07	9.47775e-07
LOC_Os06g10600.1	2094	0	31	0.001	0.880571	-9.7823	3.64048e-10	2.10701e-09
LOC_Os09g16030.1	1506	0	22	0.001	0.868915	-9.76307	1.99755e-07	9.47648e-07
LOC_Os08g12940.1	1131	0	16	0.001	0.841467	-9.71676	1.33883e-05	5.35546e-05
LOC_Os07g10230.1	852	0	12	0.001	0.837763	-9.7104	0.000220906	0.000762892
LOC_Os09g17110.1	2343	0	32	0.001	0.812376	-9.666	1.80629e-10	1.06769e-09
LOC_Os04g21870.1	1353	0	18	0.001	0.791324	-9.62812	3.29596e-06	1.40329e-05
LOC_Os01g68470.1	912	0	12	0.001	0.782647	-9.61222	0.000220906	0.000763116
LOC_Os02g29190.1	1074	0	14	0.001	0.77536	-9.59872	5.43834e-05	0.000202704
LOC_Os04g30280.1	1254	0	16	0.001	0.75893	-9.56782	1.33883e-05	5.35363e-05
LOC_Os03g43660.1	1032	0	13	0.001	0.749278	-9.54936	0.000109607	0.000393519
LOC_Os02g02190.1	1602	0	20	0.001	0.742586	-9.53642	8.1141e-07	3.65228e-06
LOC_Os09g09210.1	1458	0	18	0.001	0.734335	-9.5203	3.29596e-06	1.40346e-05
LOC_Os04g57050.1	1140	0	14	0.001	0.730471	-9.51268	5.43834e-05	0.000202597
LOC_Os01g12570.1	1200	0	14	0.001	0.693947	-9.43868	5.43834e-05	0.000202683
LOC_Os07g44560.1	1830	0	21	0.001	0.682571	-9.41483	4.02596e-07	1.85866e-06
LOC_Os05g02500.3	1452	0	16	0.001	0.65544	-9.35632	1.33883e-05	5.35606e-05
LOC_Os07g17160.1	1398	0	15	0.001	0.63821	-9.31789	2.69832e-05	0.000104063
LOC_Os05g11790.1	1401	0	15	0.001	0.636843	-9.31479	2.69832e-05	0.000104051
LOC_Os01g22710.1	1626	0	17	0.001	0.621882	-9.2805	6.64282e-06	2.74794e-05
LOC_Os10g02100.1	1725	0	18	0.001	0.620673	-9.27769	3.29596e-06	1.40363e-05
LOC_Os12g02840.1	2520	0	26	0.001	0.613695	-9.26138	1.21064e-08	6.35477e-08
LOC_Os09g03890.1	2619	0	26	0.001	0.590497	-9.20578	1.21064e-08	6.35382e-08
LOC_Os07g11440.1	1212	0	12	0.001	0.588923	-9.20193	0.000220906	0.000762593
LOC_Os11g45730.1	1512	0	14	0.001	0.550752	-9.10526	5.43834e-05	0.00020264
LOC_Os10g36740.1	1524	0	14	0.001	0.546415	-9.09385	5.43834e-05	0.00020279
LOC_Os03g08300.2	1422	0	12	0.001	0.501951	-8.9714	0.000220906	0.000762967
LOC_Os03g10800.3	1818	0	14	0.001	0.458051	-8.83936	5.43834e-05	0.000202726
LOC_Os01g44950.1	1869	0	14	0.001	0.445552	-8.79945	5.43834e-05	0.000202554
LOC_Os03g08360.1	1629	0	12	0.001	0.438167	-8.77534	0.000220906	0.000762668
LOC_Os09g09250.1	2454	0	18	0.001	0.436292	-8.76915	3.29596e-06	1.4038e-05
LOC_Os09g03570.1	1932	0	14	0.001	0.431023	-8.75162	5.43834e-05	0.000202747
LOC_Os04g20390.1	2517	0	18	0.001	0.425372	-8.73258	3.29596e-06	1.40414e-05
LOC_Os03g01290.1	1770	0	12	0.001	0.403262	-8.65557	0.000220906	0.000762817
LOC_Os02g56920.1	1908	0	12	0.001	0.374095	-8.54726	0.000220906	0.000762518
LOC_Os08g30250.1	2982	0	16	0.001	0.319148	-8.31808	1.33883e-05	5.35424e-05
LOC_Os04g53480.1	2670	0	14	0.001	0.311886	-8.28488	5.43834e-05	0.000202619
LOC_Os04g27070.1	1572	6	1811	0.223574	68.5244	-8.25972	0	0
LOC_Os11g47240.1	3186	0	13	0.001	0.242704	-7.92305	0.000109607	0.000393599
LOC_Os01g33260.1	7029	0	25	0.001	0.211556	-7.7249	2.43998e-08	1.25097e-07
LOC_Os02g58240.1	4185	0	12	0.001	0.170555	-7.4141	0.000220906	0.000762294
LOC_Os08g29980.1	4362	0	12	0.001	0.163635	-7.35433	0.000220906	0.000763041
LOC_Os05g33370.1	4437	0	12	0.001	0.160869	-7.32974	0.000220906	0.000762145
LOC_Os12g36840.1	477	73	7793	8.96453	971.775	-6.76025	0	0
LOC_Os06g11840.1	1503	1	97	0.038973	3.83877	-6.62202	1.49588e-28	1.82345e-27
LOC_Os03g53060.1	1002	1	70	0.0584595	4.15537	-6.1514	1.80389e-20	1.71224e-19
LOC_Os01g61210.1	627	1	68	0.0934234	6.45091	-6.10957	7.12664e-20	6.62017e-19
LOC_Os02g32770.1	1542	27	1683	1.02566	64.9201	-5.98404	0	0
LOC_Os09g32984.1	417	1	62	0.140471	8.84372	-5.97631	4.37278e-18	3.77088e-17
LOC_Os12g03320.1	654	1	61	0.0895665	5.54794	-5.95285	8.67748e-18	7.37481e-17
LOC_Os08g15880.1	2811	1	60	0.0208383	1.26961	-5.929	1.72156e-17	1.4457e-16
LOC_Os01g03640.1	1914	44	2622	1.34659	81.4836	-5.91913	0	0
LOC_Os04g58390.1	660	8	471	0.710018	42.4479	-5.9017	1.20905e-129	5.79114e-128
LOC_Os11g25230.1	270	1	51	0.21695	11.2353	-5.69454	8.0965e-15	6.02546e-14
LOC_Os04g06910.1	1917	7	354	0.213894	10.984	-5.68236	2.27506e-96	7.96452e-95
LOC_Os11g04550.1	1017	15	638	0.86396	37.3146	-5.43263	2.50794e-169	1.5676e-167
LOC_Os05g06560.1	1209	1	42	0.0484503	2.06634	-5.41443	3.70194e-12	2.40473e-11
LOC_Os07g28460.2	552	1	40	0.106117	4.31023	-5.34404	1.43688e-11	9.05028e-11
LOC_Os10g01920.1	1305	2	77	0.0897724	3.50962	-5.2889	2.98662e-21	2.92709e-20
LOC_Os01g11840.1	1101	4	152	0.212812	8.21175	-5.27004	8.6948e-41	1.4171e-39
LOC_Os08g02710.1	1356	2	68	0.086396	2.98283	-5.10957	1.29285e-18	1.14085e-17
LOC_Os11g17380.1	2082	96	3255	2.70093	92.9929	-5.10559	0	0
LOC_Os08g02820.1	1221	7	222	0.335819	10.8148	-5.00917	1.39782e-57	3.07406e-56
LOC_Os11g15180.1	1098	1	30	0.0533483	1.62517	-4.929	1.21935e-08	6.39861e-08
LOC_Os04g52164.1	1314	2	51	0.0891575	2.30863	-4.69454	1.12223e-13	7.91396e-13
LOC_Os09g16520.1	357	1	25	0.16408	4.16535	-4.66597	3.44028e-07	1.59853e-06
LOC_Os03g27680.1	573	1	24	0.102228	2.49136	-4.60707	6.68592e-07	3.02799e-06
LOC_Os12g05560.1	246	1	23	0.238116	5.56125	-4.54567	1.29757e-06	5.72579e-06
LOC_Os10g35330.1	861	1	23	0.0680331	1.58893	-4.54567	1.29757e-06	5.72508e-06
LOC_Os01g11830.1	1050	19	430	1.05996	24.359	-4.52238	4.34868e-104	1.65734e-102
LOC_Os01g55200.1	1509	1	22	0.0388181	0.867187	-4.48154	2.51454e-06	1.08223e-05
LOC_Os11g18194.1	2283	2	43	0.0513153	1.12032	-4.44838	2.2244e-11	1.38521e-10
LOC_Os01g64410.1	735	3	63	0.239088	5.09839	-4.41443	4.25012e-16	3.34814e-15
LOC_Os02g36590.3	1968	2	42	0.0595289	1.26942	-4.41443	4.2925e-11	2.62214e-10
LOC_Os09g22000.1	1122	21	440	1.09635	23.326	-4.41115	7.77926e-105	2.99391e-103
LOC_Os10g02750.1	1008	2	40	0.116223	2.36036	-4.34404	1.59378e-10	9.45565e-10
LOC_Os05g39540.1	1089	7	139	0.376525	7.59218	-4.3337	1.07773e-33	1.48876e-32
LOC_Os03g31210.1	1473	4	79	0.159067	3.1901	-4.32589	1.16763e-19	1.07418e-18
LOC_Os09g15240.1	1647	7	130	0.248959	4.69493	-4.23712	3.77664e-31	4.93286e-30
LOC_Os04g29680.1	2037	4	74	0.115025	2.16083	-4.23157	3.03356e-18	2.63145e-17
LOC_Os08g40380.1	999	135	2460	7.91574	146.47	-4.20974	0	0
LOC_Os08g03270.1	2115	3	54	0.0830872	1.51867	-4.19204	1.51327e-13	1.05995e-12
LOC_Os03g12760.1	969	2	36	0.120901	2.20983	-4.19204	2.1686e-09	1.19565e-08
LOC_Os04g48870.1	384	13	231	1.98306	35.7816	-4.17342	9.23222e-54	1.92468e-52
LOC_Os01g38840.1	933	2	35	0.125566	2.23134	-4.1514	4.15236e-09	2.24997e-08
LOC_Os01g44260.1	855	7	122	0.479573	8.48737	-4.14549	6.72728e-29	8.27195e-28
LOC_Os06g12460.1	1836	8	139	0.255235	4.5032	-4.14105	1.01191e-32	1.3715e-31
LOC_Os04g44250.1	1482	1	17	0.0395253	0.682308	-4.10957	6.68864e-05	0.000246802
LOC_Os06g09520.1	501	1	17	0.116919	2.01832	-4.10957	6.68864e-05	0.000246776
LOC_Os04g43290.1	1107	3	51	0.158744	2.74033	-4.10957	1.05654e-12	7.06358e-12
LOC_Os04g03796.4	513	1	17	0.114184	1.97111	-4.10957	6.68864e-05	0.00024675
LOC_Os04g34580.1	879	12	203	0.799679	13.7368	-4.10249	7.25126e-47	1.33977e-45
LOC_Os11g18110.1	1710	2	33	0.0685105	1.14788	-4.06651	1.51614e-08	7.89255e-08
LOC_Os09g19140.1	2526	33	533	0.765251	12.5509	-4.03571	3.06688e-119	1.34306e-117
LOC_Os01g50820.1	1551	483	7779	18.2414	298.326	-4.0316	0	0
LOC_Os03g32050.1	1008	1	16	0.0581116	0.944146	-4.02211	0.00012806	0.000456058
LOC_Os10g42960.1	2166	1410	22551	38.1315	619.28	-4.02154	0	0
LOC_Os03g18120.1	1329	7	111	0.308529	4.96795	-4.00917	7.99598e-26	9.08711e-25
LOC_Os02g02930.1	1788	2	31	0.0655218	1.03127	-3.97631	5.50272e-08	2.7353e-07
LOC_Os09g24370.1	363	4761	72694	768.271	11911.6	-3.95461	0	0
LOC_Os08g33479.1	315	1	15	0.185957	2.83244	-3.929	0.000244504	0.000838717
LOC_Os11g02369.1	357	1	15	0.16408	2.49921	-3.929	0.000244504	0.000838799
LOC_Os04g43290.4	729	1	15	0.0803518	1.22389	-3.929	0.000244504	0.000838881
LOC_Os01g73240.1	552	6	89	0.636701	9.59026	-3.91288	1.30996e-20	1.25285e-19
LOC_Os09g19136.1	1203	13	184	0.632996	9.0977	-3.84523	1.09763e-40	1.78647e-39
LOC_Os02g19130.1	1887	2	28	0.0620842	0.882604	-3.82947	3.7563e-07	1.73918e-06
LOC_Os06g48010.1	945	21	286	1.3017	18.0017	-3.78967	9.44292e-62	2.19585e-60
LOC_Os11g47140.1	2133	353	4790	9.69409	133.575	-3.7844	0	0
LOC_Os07g28250.1	1194	52	699	2.55107	34.8219	-3.77082	4.63318e-148	2.5481e-146
LOC_Os06g19110.1	2568	6	79	0.136861	1.82983	-3.74093	7.4087e-18	6.31172e-17
LOC_Os11g17440.1	3108	131	1710	2.46896	32.7261	-3.72847	0	0
LOC_Os11g29840.1	1251	2	26	0.0936474	1.23622	-3.72255	1.33845e-06	5.89657e-06
LOC_Os04g46140.1	1152	67	868	3.40679	44.8174	-3.71757	2.25144e-181	1.51181e-179
LOC_Os04g32820.1	678	13	166	1.12315	14.5632	-3.69671	9.25828e-36	1.3448e-34
LOC_Os05g26940.1	1356	44	561	1.90071	24.6084	-3.69454	3.08482e-117	1.32137e-115
LOC_Os02g56930.1	420	7	89	0.976274	12.6043	-3.69049	9.25122e-20	8.55993e-19
LOC_Os02g13290.1	891	11	136	0.723166	9.07906	-3.65014	2.9439e-29	3.6517e-28
LOC_Os03g16610.1	1737	218	2651	7.35157	90.7798	-3.62625	0	0
LOC_Os02g38230.1	621	487	5913	45.9368	566.364	-3.62401	0	0
LOC_Os04g11050.1	591	2	24	0.198228	2.41548	-3.60707	4.72564e-06	1.97995e-05
LOC_Os05g23194.1	246	2	24	0.476231	5.80304	-3.60707	4.72564e-06	1.98019e-05
LOC_Os08g07170.1	654	2	24	0.179133	2.1828	-3.60707	4.72564e-06	1.97971e-05
LOC_Os01g60540.1	1128	2	24	0.103859	1.26556	-3.60707	4.72564e-06	1.97948e-05
LOC_Os04g29210.1	1773	5	59	0.16519	1.97935	-3.58283	3.18452e-13	2.18923e-12
LOC_Os05g01570.1	1155	133	1564	6.74517	80.5442	-3.57785	0	0
LOC_Os04g06000.1	3843	4	47	0.0609695	0.727456	-3.5767	9.29942e-11	5.58298e-10
LOC_Os08g09800.1	2586	61	715	1.38173	16.4459	-3.57317	6.43382e-145	3.46277e-143
LOC_Os07g01600.1	588	65	751	6.47529	75.97	-3.55241	2.20436e-151	1.2394e-149
LOC_Os03g24410.1	2274	2	23	0.0515184	0.601613	-3.54567	8.84536e-06	3.60867e-05
LOC_Os02g34580.1	1443	35	402	1.42077	16.5706	-3.54388	1.22858e-81	3.68921e-80
LOC_Os06g23140.1	1785	41	464	1.34545	15.4618	-3.52254	1.67447e-93	5.70338e-92
LOC_Os01g22680.1	1104	138	1552	7.32206	83.6185	-3.5135	4e-308	4.74788e-306
LOC_Os11g07770.1	555	256	2876	27.0191	308.23	-3.51196	0	0
LOC_Os02g30080.1	1578	10	111	0.371207	4.18404	-3.4946	2.58726e-23	2.70328e-22
LOC_Os08g25860.1	510	23	255	2.64168	29.7406	-3.4929	1.01404e-51	2.04041e-50
LOC_Os01g21740.1	318	2	22	0.368405	4.11505	-3.48154	1.65097e-05	6.53218e-05
LOC_Os12g04424.1	1293	2	22	0.0906055	1.01205	-3.48154	1.65097e-05	6.53145e-05
LOC_Os12g10360.1	1929	8	88	0.24293	2.7135	-3.48154	1.07026e-18	9.47037e-18
LOC_Os02g26014.1	1194	9	98	0.441531	4.88204	-3.4669	1.3214e-20	1.2631e-19
LOC_Os05g07420.1	2412	43	464	1.04427	11.4425	-3.45383	6.0899e-92	2.03688e-90
LOC_Os05g32110.4	1116	4	43	0.209951	2.29184	-3.44838	1.11103e-09	6.24379e-09
LOC_Os11g27370.1	1413	15	161	0.621831	6.7774	-3.44614	8.0593e-33	1.09359e-31
LOC_Os02g51550.1	444	15	159	1.97893	21.3007	-3.4281	2.74424e-32	3.67983e-31
LOC_Os07g41050.1	1233	32	339	1.52023	16.3537	-3.42725	3.72452e-67	9.2989e-66
LOC_Os02g37500.1	369	31	325	4.92106	52.3886	-3.41221	3.34606e-64	8.07383e-63
LOC_Os02g13190.1	1341	9	93	0.393131	4.12509	-3.39135	2.83368e-19	2.56274e-18
LOC_Os08g03700.1	1488	4	41	0.157464	1.63893	-3.37966	3.80092e-09	2.0643e-08
LOC_Os02g40710.1	1497	651	6643	25.4731	263.95	-3.37322	0	0
LOC_Os07g07860.1	516	71	722	8.05994	83.2275	-3.36822	5.0511e-139	2.60712e-137
LOC_Os11g06110.1	729	6	61	0.482111	4.97716	-3.36789	5.30814e-13	3.60763e-12
LOC_Os03g15680.1	1728	9	91	0.305086	3.1324	-3.35998	9.59844e-19	8.49545e-18
LOC_Os01g28089.1	1698	3	30	0.103492	1.0509	-3.34404	6.16564e-07	2.79811e-06
LOC_Os02g15820.2	2193	2	20	0.0534213	0.542464	-3.34404	5.69764e-05	0.00021172
LOC_Os11g18366.2	1854	2	20	0.0631893	0.641652	-3.34404	5.69764e-05	0.000211765
LOC_Os12g01740.2	1542	2	20	0.0759747	0.771481	-3.34404	5.69764e-05	0.000211742
LOC_Os07g02480.1	1977	41	409	1.21479	12.3054	-3.34052	6.75834e-79	1.97065e-77
LOC_Os10g08319.1	1506	15	146	0.583431	5.76644	-3.30505	7.48186e-29	9.18697e-28
LOC_Os08g38700.1	993	640	6215	37.7532	372.281	-3.30172	0	0
LOC_Os08g41070.1	3828	3	29	0.0459063	0.450615	-3.29513	1.13646e-06	5.03882e-06
LOC_Os08g29510.1	972	3	29	0.180792	1.77464	-3.29513	1.13646e-06	5.03819e-06
LOC_Os11g03290.1	1374	72	695	3.06951	30.0869	-3.29306	3.43928e-131	1.66545e-129
LOC_Os04g29000.1	1089	65	625	3.4963	34.1375	-3.28746	5.75196e-118	2.4789e-116
LOC_Os09g01310.1	1056	10	96	0.554701	5.40738	-3.28515	2.46088e-19	2.23016e-18
LOC_Os04g46730.1	633	2	19	0.185076	1.78537	-3.27004	0.000105291	0.00037899
LOC_Os01g42110.1	780	2	19	0.150196	1.4489	-3.27004	0.000105291	0.000379028
LOC_Os05g12330.1	708	2	19	0.16547	1.59625	-3.27004	0.000105291	0.000379067
LOC_Os07g27280.1	2139	2	19	0.0547699	0.528351	-3.27004	0.000105291	0.000378951
LOC_Os01g14990.1	528	42	398	4.65949	44.8362	-3.26642	2.77442e-75	7.7686e-74
LOC_Os02g40100.1	2373	118	1115	2.91278	27.9484	-3.2623	1.36289e-207	1.03771e-205
LOC_Os03g12030.1	1485	295	2783	11.6364	111.472	-3.25997	0	0
LOC_Os10g05780.1	1662	24	226	0.845869	8.08829	-3.25733	2.61342e-43	4.492e-42
LOC_Os04g37680.1	954	33	310	2.02623	19.3283	-3.25384	8.78552e-59	1.96147e-57
LOC_Os02g01590.2	1551	18	169	0.679804	6.48119	-3.25307	1.02291e-32	1.38588e-31
LOC_Os12g03970.1	1626	6	56	0.216149	2.04855	-3.2445	1.10525e-11	7.01156e-11
LOC_Os01g50460.1	693	7	65	0.591681	5.57904	-3.23712	2.43704e-13	1.68721e-12
LOC_Os10g10540.1	1647	31	282	1.10253	10.1844	-3.20747	6.43908e-53	1.32206e-51
LOC_Os03g02040.1	528	463	4180	51.3653	470.893	-3.19653	0	0
LOC_Os06g42120.1	1116	9	81	0.472391	4.31718	-3.19204	4.0335e-16	3.17892e-15
LOC_Os03g39650.1	1629	2	18	0.0719171	0.657251	-3.19204	0.000193814	0.000673488
LOC_Os12g16640.1	408	2	18	0.28714	2.62417	-3.19204	0.000193814	0.000673688
LOC_Os11g45960.1	339	2	18	0.345584	3.15829	-3.19204	0.000193814	0.000673555
LOC_Os02g27380.1	4212	2	18	0.0278141	0.254193	-3.19204	0.000193814	0.000673754
LOC_Os01g37325.1	1059	2	18	0.110626	1.01101	-3.19204	0.000193814	0.000673621
LOC_Os01g50720.1	906	48	429	3.10339	28.1649	-3.18198	4.36062e-79	1.27573e-77
LOC_Os10g42620.1	960	41	365	2.5017	22.6152	-3.17631	2.0361e-67	5.11244e-66
LOC_Os06g09530.1	996	8	71	0.470494	4.24012	-3.17186	3.27776e-14	2.37125e-13
LOC_Os10g29800.1	525	5	44	0.557871	4.98509	-3.15962	3.08844e-09	1.68723e-08
LOC_Os10g07548.1	1929	51	445	1.54868	13.7217	-3.14735	3.88484e-81	1.15963e-79
LOC_Os04g07920.1	972	3	26	0.180792	1.59106	-3.13759	6.99614e-06	2.88462e-05
LOC_Os07g42626.3	2052	6	52	0.171276	1.50732	-3.13759	1.21912e-10	7.27323e-10
LOC_Os10g37350.1	246	3	26	0.714347	6.28663	-3.13759	6.99614e-06	2.88428e-05
LOC_Os11g25220.1	420	8	69	1.11574	9.77191	-3.13064	1.08049e-13	7.62878e-13
LOC_Os12g06660.1	1143	60	517	3.07488	26.9044	-3.12924	1.75302e-93	5.96518e-92
LOC_Os07g05420.1	1434	46	395	1.87902	16.3843	-3.12426	1.0539e-71	2.77883e-70
LOC_Os01g58970.1	1578	370	3171	13.7347	119.528	-3.12145	0	0
LOC_Os04g38430.2	1125	4	34	0.208272	1.79765	-3.10957	2.63642e-07	1.2379e-06
LOC_Os02g57930.1	4686	10	85	0.125003	1.07894	-3.10957	1.78528e-16	1.432e-15
LOC_Os11g29000.1	2367	10	85	0.247471	2.13599	-3.10957	1.78528e-16	1.43168e-15
LOC_Os03g07570.4	1461	4	34	0.160374	1.38423	-3.10957	2.63642e-07	1.23774e-06
LOC_Os01g07850.1	648	65	552	5.87573	50.6691	-3.10827	4.65778e-99	1.68757e-97
LOC_Os08g39570.1	2487	9	76	0.211978	1.81768	-3.10011	7.9287e-15	5.90681e-14
LOC_Os01g60940.1	675	5	42	0.4339	3.70105	-3.0925	1.01911e-08	5.3742e-08
LOC_Os11g04240.1	513	3	25	0.342552	2.89869	-3.08101	1.27412e-05	5.11229e-05
LOC_Os10g07616.1	1197	3	25	0.146808	1.2423	-3.08101	1.27412e-05	5.11288e-05
LOC_Os08g26350.1	312	53	441	9.95049	84.0744	-3.07883	9.4072e-79	2.73398e-77
LOC_Os07g36750.1	2607	159	1313	3.57256	29.9573	-3.06788	3.21344e-230	2.70366e-228
LOC_Os11g06180.1	1419	9	74	0.371521	3.10191	-3.06164	2.5867e-14	1.88057e-13
LOC_Os11g17580.1	708	250	2051	20.6838	172.311	-3.05844	0	0
LOC_Os12g22284.1	2142	6	49	0.16408	1.36068	-3.05186	7.2418e-10	4.117e-09
LOC_Os12g44010.1	1389	7	57	0.295202	2.44091	-3.04765	2.87782e-11	1.77986e-10
LOC_Os08g01520.1	1575	92	749	3.42161	28.2866	-3.04737	3.02628e-131	1.46748e-129
LOC_Os09g36070.1	1449	37	297	1.49574	12.1918	-3.02698	1.07292e-52	2.19522e-51
LOC_Os02g57924.1	273	13	104	2.78936	22.6595	-3.02211	2.34106e-19	2.12431e-18
LOC_Os11g22350.1	3306	11	88	0.194901	1.58329	-3.02211	1.39064e-16	1.12004e-15
LOC_Os10g33900.1	615	9	72	0.857216	6.96365	-3.02211	8.39304e-14	5.95332e-13
LOC_Os11g18366.3	1665	4	32	0.140724	1.14318	-3.02211	8.65726e-07	3.88535e-06
LOC_Os04g53370.1	879	3	24	0.19992	1.62406	-3.02211	2.31222e-05	8.98509e-05
LOC_Os08g31170.1	828	17	135	1.20266	9.69802	-3.01146	1.22876e-24	1.34068e-23
LOC_Os10g39380.1	1227	14	110	0.668354	5.33246	-2.99612	3.10716e-20	2.92644e-19
LOC_Os07g04020.1	468	20	157	2.50327	19.9542	-2.9948	2.8436e-28	3.43777e-27
LOC_Os09g37710.1	2529	38	296	0.880152	6.96181	-2.98364	8.57996e-52	1.73236e-50
LOC_Os08g31890.1	1248	32	246	1.50196	11.7247	-2.96463	4.89224e-43	8.35997e-42
LOC_Os03g15530.1	1185	44	338	2.17499	16.9659	-2.96356	1.58188e-58	3.51392e-57
LOC_Os04g46990.1	1392	8	61	0.336646	2.60657	-2.95285	1.20267e-11	7.61456e-11
LOC_Os01g58860.1	1281	47	354	2.14918	16.4374	-2.93513	1.22265e-60	2.80796e-59
LOC_Os01g13120.1	756	4	30	0.309928	2.36036	-2.929	2.8092e-06	1.20346e-05
LOC_Os04g02340.1	1431	4	30	0.163736	1.24698	-2.929	2.8092e-06	1.20361e-05
LOC_Os06g02250.1	1104	169	1265	8.96687	68.1555	-2.92615	1.30994e-211	1.02393e-209
LOC_Os10g32110.1	1407	80	597	3.33057	25.2383	-2.92177	1.16556e-100	4.28463e-99
LOC_Os01g58960.1	1527	12	89	0.460326	3.46681	-2.91288	3.35168e-16	2.65581e-15
LOC_Os11g17720.1	1347	60	445	2.6092	19.6504	-2.91288	3.13666e-75	8.74815e-74
LOC_Os10g40290.1	1422	8	59	0.329544	2.46792	-2.90476	3.8425e-11	2.35377e-10
LOC_Os08g26120.1	240	3	22	0.732206	5.45244	-2.89658	7.52698e-05	0.000275515
LOC_Os02g44490.1	2340	51	372	1.27667	9.45598	-2.88885	1.24023e-62	2.91674e-61
LOC_Os10g38860.1	1422	75	547	3.08948	22.8806	-2.88869	2.60138e-91	8.61903e-90
LOC_Os01g46030.1	1551	4	29	0.151068	1.11216	-2.88009	5.0357e-06	2.10461e-05
LOC_Os09g34890.1	351	4	29	0.667538	4.9144	-2.88009	5.0357e-06	2.10436e-05
LOC_Os06g17450.1	387	4	29	0.605441	4.45725	-2.88009	5.0357e-06	2.10486e-05
LOC_Os04g55070.1	981	4	29	0.238844	1.75836	-2.88009	5.0357e-06	2.10511e-05
LOC_Os01g62290.2	1845	4	29	0.126995	0.934934	-2.88009	5.0357e-06	2.10411e-05
LOC_Os02g01200.1	885	5	36	0.33094	2.41957	-2.87011	3.45778e-07	1.60623e-06
LOC_Os05g26870.1	597	6	43	0.588708	4.28424	-2.86341	2.41536e-08	1.23853e-07
LOC_Os05g44940.1	2898	30	214	0.606382	4.39233	-2.85669	2.75792e-36	4.04935e-35
LOC_Os11g28410.1	3123	10	71	0.187565	1.35228	-2.84993	6.32768e-13	4.27993e-12
LOC_Os06g42130.1	1122	30	213	1.56622	11.2919	-2.84993	4.88134e-36	7.13145e-35
LOC_Os09g11970.1	504	11	78	1.27845	9.20542	-2.84808	4.59358e-14	3.30485e-13
LOC_Os06g12320.1	1242	73	517	3.4429	24.7599	-2.84631	4.25094e-85	1.3215e-83
LOC_Os01g14880.1	243	20	141	4.82111	34.5138	-2.83974	2.90312e-24	3.12882e-23
LOC_Os05g46950.1	573	33	231	3.37351	23.9793	-2.82947	1.12886e-38	1.75543e-37
LOC_Os01g18890.1	768	3	21	0.228814	1.62644	-2.82947	0.000134937	0.000479193
LOC_Os01g21450.3	1608	4	28	0.145713	1.03574	-2.82947	8.99514e-06	3.66681e-05
LOC_Os01g19240.1	1077	4	28	0.217554	1.5464	-2.82947	8.99514e-06	3.66766e-05
LOC_Os03g24650.1	972	10	70	0.602638	4.28362	-2.82947	1.12212e-12	7.49062e-12
LOC_Os09g26290.1	927	5	35	0.315946	2.24578	-2.82947	6.16236e-07	2.79698e-06
LOC_Os05g02250.1	426	4	28	0.550014	3.90956	-2.82947	8.99514e-06	3.66723e-05
LOC_Os11g30560.1	1065	334	2331	18.3705	130.188	-2.82514	0	0
LOC_Os01g01660.1	945	206	1431	12.769	90.0715	-2.81842	5.38218e-230	4.51757e-228
LOC_Os02g56880.1	2409	34	231	0.826733	5.70367	-2.7864	4.47146e-38	6.89254e-37
LOC_Os02g37800.1	1323	101	686	4.47182	30.8421	-2.78597	7.27418e-110	2.92069e-108
LOC_Os04g44130.1	246	17	115	4.04797	27.8062	-2.78014	1.22986e-19	1.13054e-18
LOC_Os01g55440.1	1431	4	27	0.163736	1.12229	-2.777	1.60079e-05	6.34361e-05
LOC_Os03g49830.1	1305	127	857	5.70054	39.0616	-2.77658	2.55532e-136	1.29429e-134
LOC_Os02g47780.1	1020	452	3046	25.9574	177.627	-2.77463	0	0
LOC_Os11g16400.1	1383	57	384	2.41421	16.5154	-2.77418	5.7304e-62	1.33961e-60
LOC_Os02g53620.1	813	192	1293	13.8336	94.5992	-2.77366	1.67713e-204	1.25529e-202
LOC_Os11g32620.1	1224	14	94	0.669992	4.568	-2.76935	3.08446e-16	2.45012e-15
LOC_Os02g01590.1	1989	216	1450	6.36124	43.3623	-2.76906	1.0716e-228	8.8887e-227
LOC_Os05g51160.1	813	30	201	2.16149	14.7057	-2.76627	4.40842e-33	6.00502e-32
LOC_Os07g13160.1	543	6	40	0.647254	4.38167	-2.75908	1.34981e-07	6.49093e-07
LOC_Os01g61940.1	2250	306	2022	7.9664	53.4537	-2.74629	0	0
LOC_Os01g66010.1	1467	76	502	3.03464	20.3542	-2.74573	1.24935e-79	3.68256e-78
LOC_Os09g29390.1	570	15	99	1.54149	10.3309	-2.74458	7.00794e-17	5.73736e-16
LOC_Os06g08600.1	852	5	33	0.343759	2.30385	-2.74458	1.93891e-06	8.42192e-06
LOC_Os04g30660.1	3231	10	66	0.181295	1.21503	-2.74458	1.09103e-11	6.92385e-11
LOC_Os01g11730.1	1194	966	6318	47.391	314.742	-2.73148	0	0
LOC_Os12g21760.1	216	13	85	3.52544	23.4069	-2.73106	1.30107e-14	9.60963e-14
LOC_Os08g26520.1	678	21	137	1.81432	12.0191	-2.72783	1.08671e-22	1.11398e-21
LOC_Os07g14820.1	2427	6	39	0.144812	0.955816	-2.72255	2.38206e-07	1.12311e-06
LOC_Os11g44800.1	558	6	39	0.629854	4.15729	-2.72255	2.38206e-07	1.12296e-06
LOC_Os05g45230.1	546	24	156	2.57479	16.9946	-2.72255	1.37419e-25	1.54824e-24
LOC_Os07g22930.3	1827	4	26	0.128246	0.846475	-2.72255	2.8375e-05	0.000109168
LOC_Os07g06470.2	1074	28	182	1.52713	10.0797	-2.72255	1.30815e-29	1.63823e-28
LOC_Os01g25280.1	435	439	2848	59.1151	389.431	-2.71977	0	0
LOC_Os06g12810.1	1389	12	77	0.50606	3.29737	-2.70394	3.12076e-13	2.14749e-12
LOC_Os05g12320.1	741	35	223	2.76677	17.9005	-2.69373	1.51262e-35	2.18722e-34
LOC_Os04g10800.1	1527	12	76	0.460326	2.96043	-2.68508	5.46292e-13	3.70997e-12
LOC_Os11g43200.1	795	19	120	1.39994	8.97829	-2.68108	1.05408e-19	9.72256e-19
LOC_Os12g12470.1	1038	271	1708	15.2931	97.8746	-2.67806	1.76411e-259	1.69919e-257
LOC_Os10g03390.1	1269	284	1785	13.1093	83.6674	-2.67407	1.20097e-270	1.2166e-268
LOC_Os07g48770.1	744	118	741	9.29035	59.2413	-2.6728	2.21198e-113	9.1848e-112
LOC_Os07g44380.1	561	15	94	1.56622	9.96654	-2.66981	1.15318e-15	8.9269e-15
LOC_Os07g18162.1	282	8	50	1.66174	10.5463	-2.66597	6.48282e-09	3.46323e-08
LOC_Os06g16640.1	1230	181	1131	8.61979	54.6937	-2.66565	1.3574e-171	8.52982e-170
LOC_Os04g26870.1	1053	28	174	1.55759	9.8288	-2.6577	1.12553e-27	1.34139e-26
LOC_Os01g65490.1	1155	5	31	0.253578	1.59646	-2.65438	6.01766e-06	2.49871e-05
LOC_Os01g11220.1	1500	5	31	0.195255	1.22928	-2.65438	6.01766e-06	2.49842e-05
LOC_Os01g14660.1	765	21	130	1.60798	10.1079	-2.65216	5.38318e-21	5.22935e-20
LOC_Os12g16480.1	720	16	99	1.3017	8.17866	-2.65147	2.58886e-16	2.06249e-15
LOC_Os11g34440.1	495	25	154	2.95841	18.5053	-2.64504	1.53689e-24	1.66965e-23
LOC_Os11g35930.1	1200	25	154	1.22034	7.63342	-2.64504	1.53689e-24	1.67016e-23
LOC_Os07g01110.1	1752	108	663	3.61088	22.5091	-2.64009	2.81082e-100	1.02897e-98
LOC_Os11g03940.1	6084	120	736	1.15535	7.19562	-2.63878	4.59804e-111	1.87176e-109
LOC_Os06g48810.1	1593	49	300	1.80179	11.2017	-2.63622	3.28174e-46	5.97887e-45
LOC_Os03g14810.1	309	9	55	1.70611	10.5873	-2.63355	1.42287e-09	7.93805e-09
LOC_Os04g03850.1	1419	10	61	0.412801	2.55698	-2.63092	1.79651e-10	1.06227e-09
LOC_Os04g49620.1	453	113	686	14.6118	90.0752	-2.624	5.30712e-103	1.99458e-101
LOC_Os06g12410.1	1089	219	1326	11.7798	72.4261	-2.62019	4.49524e-197	3.25402e-195
LOC_Os06g43440.1	660	20	121	1.77504	10.9049	-2.61905	2.17942e-19	1.97967e-18
LOC_Os08g43654.1	1569	33	199	1.23201	7.54414	-2.61434	6.74464e-31	8.75437e-30
LOC_Os03g29480.1	1572	40	241	1.4905	9.11893	-2.61307	4.4435e-37	6.6943e-36
LOC_Os08g40420.1	1617	84	506	3.04293	18.6132	-2.61279	4.52092e-76	1.27399e-74
LOC_Os01g41200.1	396	93	559	13.7566	83.9646	-2.60966	9.4793e-84	2.91092e-82
LOC_Os05g32420.1	855	33	198	2.26085	13.7746	-2.60707	1.16793e-30	1.50651e-29
LOC_Os05g47840.1	1083	15	90	0.811308	4.94303	-2.60707	1.05733e-14	7.83724e-14
LOC_Os05g07550.1	2481	4	24	0.0944401	0.575392	-2.60707	8.8004e-05	0.000319276
LOC_Os04g04360.1	297	6	36	1.18336	7.20984	-2.60707	1.28513e-06	5.673e-06
LOC_Os12g03080.1	2448	167	991	3.99602	24.0792	-2.59115	6.13512e-146	3.32229e-144
LOC_Os11g05450.1	429	20	118	2.73084	16.3608	-2.58283	1.13283e-18	1.00164e-17
LOC_Os06g49660.1	1353	343	2016	14.8498	88.6283	-2.57733	3.89164e-293	4.34152e-291
LOC_Os07g32090.1	1479	7	41	0.277238	1.6489	-2.57231	2.76024e-07	1.2938e-06
LOC_Os04g09590.1	1296	136	795	6.14691	36.4873	-2.56946	2.44332e-116	1.04153e-114
LOC_Os02g57910.1	1473	36	210	1.4316	8.48	-2.56643	6.94302e-32	9.22587e-31
LOC_Os05g28770.1	1188	50	291	2.46534	14.5699	-2.56313	1.58534e-43	2.73692e-42
LOC_Os01g67190.1	837	64	372	4.47896	26.4361	-2.56127	3.76584e-55	8.0119e-54
LOC_Os08g06190.1	1689	68	395	2.35832	13.9106	-2.56036	1.9518e-58	4.32748e-57
LOC_Os01g65670.1	1401	166	964	6.94054	40.9278	-2.55996	4.2398e-140	2.21103e-138
LOC_Os12g01420.1	1377	4	23	0.170157	0.993513	-2.54567	0.000153888	0.000541471
LOC_Os08g13800.1	2673	4	23	0.0876565	0.51181	-2.54567	0.000153888	0.000541417
LOC_Os09g14830.1	6084	4	23	0.0385118	0.224863	-2.54567	0.000153888	0.000541363
LOC_Os02g56800.1	597	8	46	0.784944	4.58314	-2.54567	5.95668e-08	2.95554e-07
LOC_Os12g16520.1	1530	13	74	0.497708	2.87687	-2.53113	5.76676e-12	3.70572e-11
LOC_Os04g40100.1	1884	6	34	0.186549	1.07344	-2.52461	3.8868e-06	1.64412e-05
LOC_Os08g43000.1	3633	6	34	0.0967406	0.556664	-2.52461	3.8868e-06	1.64432e-05
LOC_Os01g01760.1	711	6	34	0.494316	2.84439	-2.52461	3.8868e-06	1.64393e-05
LOC_Os06g08120.1	1761	45	254	1.49684	8.57934	-2.51894	1.79549e-37	2.72711e-36
LOC_Os04g53810.1	1041	28	158	1.57554	9.02788	-2.51854	7.15256e-24	7.60172e-23
LOC_Os04g40730.1	957	392	2209	23.9937	137.298	-2.51658	0	0
LOC_Os02g30690.1	978	8	45	0.479153	2.73686	-2.51397	1.02994e-07	5.00808e-07
LOC_Os06g10170.1	1554	5	28	0.18847	1.07173	-2.50754	3.196e-05	0.000122227
LOC_Os01g53030.1	456	5	28	0.642286	3.65235	-2.50754	3.196e-05	0.00012224
LOC_Os03g03500.1	588	22	123	2.19164	12.4425	-2.50519	8.55852e-19	7.60175e-18
LOC_Os12g12600.1	465	28	156	3.52718	19.955	-2.50016	2.1039e-23	2.20412e-22
LOC_Os04g39680.1	2568	7	39	0.159671	0.903336	-2.50016	8.2806e-07	3.72294e-06
LOC_Os03g18960.1	1527	16	89	0.613768	3.46681	-2.49785	6.19714e-14	4.4287e-13
LOC_Os06g38960.1	1041	25	139	1.40674	7.94225	-2.4972	5.53662e-21	5.37397e-20
LOC_Os06g08610.1	960	65	361	3.96611	22.3674	-2.4956	4.80584e-52	9.7312e-51
LOC_Os03g14170.1	1599	397	2199	14.5434	81.8006	-2.49175	1.6e-307	1.88645e-305
LOC_Os10g25340.1	1230	17	94	0.809593	4.54572	-2.48924	1.37051e-14	1.0114e-13
LOC_Os01g01650.1	957	21	116	1.28538	7.20984	-2.48778	1.13003e-17	9.55779e-17
LOC_Os09g20240.1	576	130	715	13.2204	73.8351	-2.48154	9.09122e-101	3.34893e-99
LOC_Os04g32830.1	744	84	462	6.61347	36.9359	-2.48154	1.01016e-65	2.47816e-64
LOC_Os06g34650.1	453	16	88	2.06893	11.5548	-2.48154	1.06285e-13	7.50726e-13
LOC_Os03g59110.1	1668	6	33	0.210707	1.17679	-2.48154	6.72188e-06	2.77804e-05
LOC_Os03g03860.1	2742	4	22	0.0854507	0.477238	-2.48154	0.000267704	0.000912528
LOC_Os06g17570.1	855	4	22	0.274042	1.53051	-2.48154	0.000267704	0.00091244
LOC_Os03g56270.3	2379	4	22	0.0984892	0.550057	-2.48154	0.000267704	0.000912617
LOC_Os05g12210.1	1179	12	66	0.596198	3.32973	-2.48154	1.33691e-10	7.95711e-10
LOC_Os11g34720.1	993	6	33	0.353936	1.97672	-2.48154	6.72188e-06	2.77771e-05
LOC_Os11g31940.1	1122	471	2584	24.5896	136.987	-2.47792	0	0
LOC_Os03g25360.1	999	19	104	1.11407	6.19223	-2.47462	6.72128e-16	5.24331e-15
LOC_Os09g12350.1	2001	17	93	0.497651	2.76449	-2.47381	2.34796e-14	1.71089e-13
LOC_Os12g14330.1	2817	55	300	1.14367	6.33452	-2.46957	5.13696e-43	8.76965e-42
LOC_Os07g14080.1	1356	12	65	0.518376	2.85124	-2.45952	2.29202e-10	1.34511e-09
LOC_Os04g56390.1	381	17	92	2.61365	14.3629	-2.45821	4.01624e-14	2.89421e-13
LOC_Os12g28590.1	1587	120	649	4.42922	24.3247	-2.4573	1.32184e-90	4.34285e-89
LOC_Os01g48800.1	1164	79	425	3.97555	21.7178	-2.44965	1.03817e-59	2.34758e-58
LOC_Os01g43340.1	3942	11	59	0.163455	0.890256	-2.44532	1.79945e-09	9.97267e-09
LOC_Os11g03500.1	1488	20	107	0.787318	4.27721	-2.44165	4.34482e-16	3.42198e-15
LOC_Os07g43560.1	2034	57	304	1.64152	8.89001	-2.43715	6.33042e-43	1.07966e-41
LOC_Os01g45990.1	2808	2704	14399	56.407	305.01	-2.43491	0	0
LOC_Os12g02370.2	627	73	388	6.81991	36.8081	-2.4322	3.26146e-54	6.87657e-53
LOC_Os06g43470.1	984	23	122	1.36917	7.3747	-2.42929	4.73796e-18	4.0828e-17
LOC_Os07g04930.1	510	401	2127	46.0572	248.071	-2.42926	8.22172e-289	9.02929e-287
LOC_Os08g27250.1	1179	7	37	0.347782	1.86667	-2.42421	2.4505e-06	1.05492e-05
LOC_Os07g10440.1	315	168	887	31.2408	167.491	-2.42258	3.67228e-121	1.63665e-119
LOC_Os08g32880.1	2724	574	3019	12.3432	65.9228	-2.41706	0	0
LOC_Os01g57540.1	537	145	760	15.8167	84.1819	-2.41206	1.51343e-103	5.71843e-102
LOC_Os03g13200.1	1002	120	624	7.01515	37.0422	-2.40062	7.29252e-85	2.25908e-83
LOC_Os02g58370.1	1155	11	57	0.557871	2.93543	-2.39557	5.2426e-09	2.81734e-08
LOC_Os04g33450.2	510	194	1004	22.282	117.096	-2.39374	5.3931e-135	2.69296e-133
LOC_Os11g44250.1	1632	29	150	1.04088	5.46702	-2.39295	1.64937e-21	1.63329e-20
LOC_Os11g47150.1	2085	48	248	1.34852	7.07498	-2.39135	1.46572e-34	2.07099e-33
LOC_Os01g20100.1	354	6	31	0.992821	5.2088	-2.39135	1.98615e-05	7.77196e-05
LOC_Os04g25370.1	1431	6	31	0.245604	1.28855	-2.39135	1.98615e-05	7.7711e-05
LOC_Os10g08850.1	1803	20	103	0.649767	3.39798	-2.38668	3.63086e-15	2.74381e-14
LOC_Os10g05570.1	333	7	36	1.23134	6.4304	-2.38468	4.19238e-06	1.76766e-05
LOC_Os12g38770.1	1695	178	914	6.15139	32.0742	-2.38243	2.2458e-122	1.00855e-120
LOC_Os03g21480.1	786	162	826	12.073	62.5082	-2.37226	3.27098e-110	1.31785e-108
LOC_Os11g13720.1	537	42	214	4.5814	23.7039	-2.37126	9.50864e-30	1.19546e-28
LOC_Os04g53580.1	498	44	224	5.17543	26.7546	-2.37004	4.75794e-31	6.18708e-30
LOC_Os02g33780.1	951	355	1807	21.8661	113.02	-2.36982	1.40902e-238	1.25119e-236
LOC_Os11g35220.1	1134	60	305	3.09928	15.998	-2.36789	1.14114e-41	1.8949e-40
LOC_Os11g40690.1	1032	24	122	1.36224	7.03169	-2.36789	1.47621e-17	1.24143e-16
LOC_Os03g47810.1	1920	15	76	0.457629	2.35446	-2.36315	2.0161e-11	1.25749e-10
LOC_Os04g44210.1	882	79	400	5.24664	26.9756	-2.36219	5.43124e-54	1.13969e-52
LOC_Os02g54370.1	1185	16	81	0.790906	4.0658	-2.36196	4.42236e-12	2.86215e-11
LOC_Os08g28790.1	624	17	86	1.59583	8.19773	-2.36091	9.71788e-13	6.51177e-12
LOC_Os12g43340.1	438	77	386	10.2977	52.4195	-2.34778	8.6396e-52	1.7424e-50
LOC_Os06g36850.1	822	468	2340	33.3501	169.326	-2.34404	2e-304	2.32693e-302
LOC_Os04g39370.1	441	9	45	1.19544	6.06951	-2.34404	3.24956e-07	1.5125e-06
LOC_Os04g07990.1	2463	6	30	0.142695	0.724497	-2.34404	3.3919e-05	0.00012941
LOC_Os07g12240.1	453	41	205	5.30162	26.9175	-2.34404	3.43722e-28	4.14548e-27
LOC_Os07g40870.1	402	125	624	18.2141	92.329	-2.34173	1.98904e-82	6.03958e-81
LOC_Os11g15130.1	864	37	184	2.50848	12.6673	-2.33622	2.32466e-25	2.60163e-24
LOC_Os07g18158.1	960	74	366	4.51527	22.6772	-2.32836	1.02078e-48	1.95574e-47
LOC_Os09g27510.1	1518	374	1847	14.4319	72.3727	-2.32619	1.88421e-238	1.66895e-236
LOC_Os02g18410.1	699	494	2436	41.3974	207.291	-2.32404	0	0
LOC_Os01g66700.1	1581	40	197	1.48201	7.41163	-2.32224	7.31362e-27	8.54015e-26
LOC_Os07g04960.1	456	88	433	11.3042	56.481	-2.3209	4.0607e-57	8.85293e-56
LOC_Os06g09270.1	993	161	791	9.49729	47.3813	-2.31873	8.46336e-103	3.17066e-101
LOC_Os04g46120.1	558	50	245	5.24879	26.1163	-2.31489	6.46602e-33	8.78069e-32
LOC_Os01g42234.1	1599	46	225	1.68513	8.36977	-2.31233	2.57412e-30	3.29744e-29
LOC_Os08g40420.2	1461	9	44	0.360841	1.79136	-2.31162	5.50346e-07	2.50955e-06
LOC_Os01g52180.1	957	44	215	2.69317	13.3631	-2.31087	5.14298e-29	6.34379e-28
LOC_Os10g02840.1	651	17	83	1.52965	7.58362	-2.30969	4.66786e-12	3.01661e-11
LOC_Os05g04060.1	1584	8	39	0.295841	1.4645	-2.30751	2.57404e-06	1.10702e-05
LOC_Os04g28870.1	954	149	725	9.14873	45.2032	-2.30478	1.07856e-93	3.68077e-92
LOC_Os09g13650.1	579	44	214	4.45141	21.9844	-2.30415	8.62104e-29	1.05674e-27
LOC_Os08g10400.1	285	14	68	2.87744	14.192	-2.30222	4.43604e-10	2.55822e-09
LOC_Os10g36626.1	318	14	68	2.57884	12.7192	-2.30222	4.43604e-10	2.55863e-09
LOC_Os12g05580.1	594	18	87	1.77504	8.71189	-2.29513	1.72558e-12	1.1426e-11
LOC_Os09g26500.1	1374	6	29	0.255792	1.25543	-2.29513	5.7657e-05	0.000214114
LOC_Os03g22390.1	495	6	29	0.710018	3.48476	-2.29513	5.7657e-05	0.000214136
LOC_Os10g04110.1	2919	54	261	1.08363	5.31846	-2.29513	1.28345e-34	1.81709e-33
LOC_Os09g08190.1	843	87	420	6.04526	29.6347	-2.29341	1.11482e-54	2.36466e-53
LOC_Os01g45470.1	177	39	188	12.9067	63.1777	-2.2913	2.58694e-25	2.89057e-24
LOC_Os09g33650.1	561	116	559	12.1121	59.2691	-2.29084	4.05306e-72	1.07673e-70
LOC_Os10g28680.1	903	69	332	4.47594	21.869	-2.28863	1.85219e-43	3.19448e-42
LOC_Os11g05050.1	714	2535	12149	207.971	1012.1	-2.28289	0	0
LOC_Os06g49230.1	423	19	91	2.63109	12.7962	-2.28198	6.37694e-13	4.31242e-12
LOC_Os03g63280.1	1227	350	1673	16.7089	81.1019	-2.27912	6.81622e-211	5.30446e-209
LOC_Os03g48610.1	1857	9	43	0.283892	1.37732	-2.27845	9.28898e-07	4.15669e-06
LOC_Os11g04660.1	1116	8	38	0.419903	2.02534	-2.27004	4.34698e-06	1.82869e-05
LOC_Os02g14890.1	582	15	71	1.5097	7.25629	-2.26497	2.7354e-10	1.59654e-09
LOC_Os09g18390.1	519	39	184	4.4017	21.0877	-2.26027	2.0152e-24	2.1792e-23
LOC_Os10g38660.1	705	7	33	0.58161	2.78423	-2.25915	2.04922e-05	8.0019e-05
LOC_Os04g44120.1	369	51	240	8.09593	38.6869	-2.25658	2.46716e-31	3.23687e-30
LOC_Os01g52010.1	1455	869	4088	34.9848	167.12	-2.25608	0	0
LOC_Os06g30860.1	1041	20	94	1.12539	5.37102	-2.25477	3.93986e-13	2.69588e-12
LOC_Os03g37470.1	1053	34	159	1.89136	8.98149	-2.24753	3.6272e-21	3.54504e-20
LOC_Os08g42690.1	996	6	28	0.35287	1.67216	-2.2445	9.75256e-05	0.000352442
LOC_Os01g53980.1	1137	189	879	9.73698	45.9841	-2.23959	2.37288e-109	9.49502e-108
LOC_Os03g18300.1	1251	198	920	9.27109	43.7431	-2.23825	2.77726e-114	1.16834e-112
LOC_Os06g02210.1	1032	958	4448	54.3762	256.368	-2.23717	0	0
LOC_Os01g47635.1	780	164	760	12.3161	57.956	-2.23442	1.58998e-94	5.48986e-93
LOC_Os06g03800.1	1263	160	741	7.42061	34.8975	-2.23351	3.67408e-92	1.23237e-90
LOC_Os01g60340.1	1563	119	551	4.45976	20.9687	-2.2332	5.73996e-69	1.46737e-67
LOC_Os12g06480.1	2187	16	74	0.428543	2.01262	-2.23157	1.6762e-10	9.92958e-10
LOC_Os12g29680.1	618	21	97	1.99046	9.33604	-2.22971	2.42258e-13	1.67786e-12
LOC_Os11g41350.1	1179	18	83	0.894297	4.18739	-2.22723	1.35167e-11	8.5273e-11
LOC_Os01g07450.1	783	69	318	5.16191	24.1571	-2.22647	2.33274e-40	3.77057e-39
LOC_Os11g30910.1	1188	78	359	3.84593	17.9745	-2.22455	2.62734e-45	4.6897e-44
LOC_Os05g32110.1	1374	20	92	0.852641	3.98273	-2.22375	1.0959e-12	7.31697e-12
LOC_Os05g30890.1	1560	10	46	0.37549	1.75393	-2.22375	5.62768e-07	2.56387e-06
LOC_Os08g07950.1	5166	62	285	0.703008	3.28148	-2.22273	2.90556e-36	4.26258e-35
LOC_Os12g41510.1	1971	17	78	0.505226	2.3539	-2.22005	6.14014e-11	3.72562e-10
LOC_Os12g38320.1	759	24	110	1.85222	8.62046	-2.21851	7.295e-15	5.44161e-14
LOC_Os02g05060.1	393	26	119	3.87529	18.0108	-2.21649	5.98164e-16	4.6777e-15
LOC_Os08g01190.1	816	7	32	0.502494	2.3326	-2.21476	3.44752e-05	0.000131361
LOC_Os07g31960.1	1464	21	96	0.840236	3.9004	-2.21476	4.0314e-13	2.75585e-12
LOC_Os09g19710.1	864	28	128	1.89831	8.81203	-2.21476	4.91794e-17	4.0498e-16
LOC_Os12g10270.1	1737	14	64	0.472119	2.19159	-2.21476	3.49264e-09	1.90274e-08
LOC_Os01g15770.1	708	57	260	4.7159	21.8434	-2.21159	5.05258e-33	6.87186e-32
LOC_Os01g46140.1	414	54	246	7.64041	35.3439	-2.20974	2.6852e-31	3.52032e-30
LOC_Os07g36630.1	2661	121	551	2.66357	12.3165	-2.20916	4.55886e-68	1.15289e-66
LOC_Os05g12580.1	204	38	173	10.9113	50.4424	-2.20881	1.90371e-22	1.93517e-21
LOC_Os10g21130.1	657	62	282	5.52776	25.5307	-2.20747	1.32163e-35	1.91184e-34
LOC_Os08g28570.1	2652	269	1221	5.94158	27.3856	-2.2045	2.88584e-148	1.59209e-146
LOC_Os07g40850.1	627	13	59	1.2145	5.59711	-2.20432	1.59963e-08	8.30513e-08
LOC_Os02g51799.1	1134	120	544	6.19857	28.5342	-2.20268	5.51414e-67	1.37378e-65
LOC_Os07g42626.1	2199	34	154	0.905684	4.16558	-2.20144	4.58942e-20	4.30295e-19
LOC_Os05g43860.1	1737	70	317	2.36059	10.8552	-2.20117	1.0846e-39	1.72232e-38
LOC_Os04g38910.1	2010	156	703	4.54623	20.8036	-2.19409	1.2149e-85	3.80702e-84
LOC_Os04g02860.1	2928	95	428	1.90053	8.69465	-2.19372	8.43142e-53	1.7281e-51
LOC_Os02g19060.1	753	10	45	0.777908	3.55465	-2.19204	9.40028e-07	4.20383e-06
LOC_Os07g43170.1	903	12	54	0.778425	3.55701	-2.19204	7.34598e-08	3.61737e-07
LOC_Os01g59840.1	1545	20	90	0.758271	3.46492	-2.19204	3.02618e-12	1.97413e-11
LOC_Os04g41750.1	1134	24	108	1.23971	5.66487	-2.19204	2.0095e-14	1.47095e-13
LOC_Os12g29280.1	2397	29	130	0.708685	3.22593	-2.1865	4.99128e-17	4.10924e-16
LOC_Os03g21400.1	1314	170	761	7.57839	34.4484	-2.18447	4.62432e-92	1.54963e-90
LOC_Os10g31690.1	609	32	143	3.07791	13.9668	-2.18198	1.52022e-18	1.3368e-17
LOC_Os04g53560.1	552	211	942	22.3906	101.506	-2.1806	2.81218e-113	1.16633e-111
LOC_Os10g26340.1	1668	130	580	4.56531	20.6829	-2.17965	2.15772e-70	5.61373e-69
LOC_Os05g02310.1	651	753	3358	67.7543	306.817	-2.17899	0	0
LOC_Os04g43310.1	396	11	49	1.62712	7.36004	-2.17739	3.384e-07	1.573e-06
LOC_Os08g38400.1	2259	133	592	3.44872	15.5878	-2.17628	1.12154e-71	2.95499e-70
LOC_Os04g52530.1	762	9	40	0.691848	3.12237	-2.17412	4.37e-06	1.83815e-05
LOC_Os03g52284.1	339	27	119	4.66538	20.8798	-2.16204	1.65758e-15	1.27336e-14
LOC_Os10g34480.1	1683	1956	8613	68.0782	304.404	-2.16072	0	0
LOC_Os02g10520.1	2400	821	3605	20.038	89.3457	-2.15666	0	0
LOC_Os11g17560.1	561	53	232	5.53396	24.5983	-2.15217	1.08449e-28	1.32656e-27
LOC_Os02g20500.1	1305	8	35	0.359089	1.59528	-2.1514	2.04292e-05	7.97818e-05
LOC_Os12g16250.1	384	98	428	14.9492	66.2967	-2.14887	1.73481e-51	3.47681e-50
LOC_Os06g39390.1	1332	590	2575	25.946	114.988	-2.1479	1.51108e-300	1.74085e-298
LOC_Os01g01430.1	1023	87	379	4.98158	22.0365	-2.14522	1.09533e-45	1.97009e-44
LOC_Os03g11950.1	1317	144	627	6.40472	28.3179	-2.14451	1.90465e-74	5.27452e-73
LOC_Os04g51980.1	1401	309	1343	12.9194	57.0187	-2.14189	3.8363e-157	2.2317e-155
LOC_Os11g39530.1	1794	211	917	6.88943	30.4037	-2.14179	6.97634e-108	2.76334e-106
LOC_Os11g31090.1	1389	2554	11094	107.706	475.079	-2.14106	0	0
LOC_Os03g57990.1	570	165	716	16.9563	74.7167	-2.13961	1.59748e-84	4.94001e-83
LOC_Os03g12140.1	1515	9	39	0.347979	1.5312	-2.13759	7.26564e-06	2.98875e-05
LOC_Os01g01019.1	429	6	26	0.819251	3.60492	-2.13759	0.00027461	0.000932014
LOC_Os01g11300.1	1515	10	43	0.386643	1.68824	-2.12645	2.59452e-06	1.11542e-05
LOC_Os04g44220.1	1359	7	30	0.301718	1.31305	-2.12165	9.61742e-05	0.000347701
LOC_Os01g50750.1	915	70	300	4.48126	19.502	-2.12165	5.16176e-36	7.52865e-35
LOC_Os08g21690.1	4860	14	60	0.168739	0.734335	-2.12165	2.63918e-08	1.34859e-07
LOC_Os05g48580.1	1086	11	47	0.593316	2.57423	-2.11727	9.29656e-07	4.15956e-06
LOC_Os03g19452.2	798	11	47	0.807445	3.50328	-2.11727	9.29656e-07	4.15903e-06
LOC_Os08g09890.1	1428	26	111	1.06652	4.62354	-2.11609	3.30906e-14	2.3934e-13
LOC_Os08g30150.1	987	79	337	4.68849	20.3092	-2.11494	4.21124e-40	6.7635e-39
LOC_Os01g09880.1	867	308	1311	20.8092	89.9421	-2.11178	9.95402e-151	5.56116e-149
LOC_Os01g57880.1	627	59	251	5.51198	23.8114	-2.11101	3.3321e-30	4.25141e-29
LOC_Os02g38840.2	1554	8	34	0.301552	1.30139	-2.10957	3.39192e-05	0.000129397
LOC_Os01g17300.1	624	12	51	1.12647	4.86144	-2.10957	3.34078e-07	1.55352e-06
LOC_Os04g18770.1	4650	12	51	0.151165	0.652374	-2.10957	3.34078e-07	1.55332e-06
LOC_Os04g50970.1	360	1028	4364	167.268	721.044	-2.10792	0	0
LOC_Os06g02390.1	570	41	174	4.21339	18.1574	-2.1075	2.3302e-21	2.29331e-20
LOC_Os01g11240.1	504	561	2374	65.2012	280.175	-2.10336	5.64848e-270	5.68931e-268
LOC_Os09g23140.1	1206	52	220	2.52568	10.8506	-2.10303	1.52926e-26	1.76815e-25
LOC_Os08g31260.1	276	9	38	1.9101	8.18944	-2.10011	1.20297e-05	4.84114e-05
LOC_Os12g03230.1	831	55	232	3.8769	16.6061	-2.09873	7.74446e-28	9.2579e-27
LOC_Os06g09230.2	2364	23	97	0.569906	2.44064	-2.09846	1.80905e-12	1.19562e-11
LOC_Os07g08680.1	366	113	476	18.0851	77.358	-2.09675	2.2949e-55	4.88834e-54
LOC_Os06g46440.1	1080	10	42	0.542375	2.31316	-2.0925	4.28588e-06	1.80406e-05
LOC_Os05g04500.1	1035	2770	11589	156.77	666.017	-2.08691	0	0
LOC_Os04g39864.4	1593	11	46	0.404483	1.7176	-2.08624	1.53273e-06	6.72055e-06
LOC_Os03g48560.1	1350	66	275	2.86374	12.1165	-2.08101	2.26006e-32	3.03635e-31
LOC_Os12g16650.1	2514	12	50	0.279601	1.183	-2.08101	5.4989e-07	2.5078e-06
LOC_Os05g42360.1	420	62	258	8.647	36.5384	-2.07914	1.95882e-30	2.51564e-29
LOC_Os12g07640.1	801	103	428	7.5323	31.7827	-2.07708	2.27548e-49	4.4197e-48
LOC_Os01g49210.1	567	39	162	4.02907	16.9946	-2.07656	1.21954e-19	1.12135e-18
LOC_Os03g17350.1	2364	1157	4796	28.6688	120.673	-2.07355	0	0
LOC_Os05g48360.2	1887	14	58	0.43459	1.82825	-2.07274	7.13348e-08	3.51962e-07
LOC_Os06g43620.1	1131	394	1631	20.4059	85.777	-2.0716	1.59413e-182	1.07659e-180
LOC_Os06g12820.1	1575	244	1010	9.0747	38.1435	-2.07151	9.60524e-114	4.02154e-112
LOC_Os03g13110.1	1731	8	33	0.270717	1.13396	-2.06651	5.60492e-05	0.000208495
LOC_Os11g34110.1	1347	146	602	6.34904	26.5833	-2.06591	2.76898e-68	7.0176e-67
LOC_Os10g27110.1	618	9	37	0.853055	3.56117	-2.06164	1.98311e-05	7.76094e-05
LOC_Os06g30950.1	1029	514	2113	29.2598	122.142	-2.06156	2.06704e-234	1.78165e-232
LOC_Os05g27304.1	1752	313	1285	10.4649	43.6263	-2.05965	3.79154e-143	2.0252e-141
LOC_Os11g38010.1	1224	407	1669	19.4776	81.1063	-2.058	3.7004e-185	2.54786e-183
LOC_Os05g14930.1	2304	23	94	0.584748	2.42675	-2.05314	7.89214e-12	5.03842e-11
LOC_Os07g47210.1	1155	280	1142	14.2004	58.8117	-2.05018	1.11892e-126	5.23149e-125
LOC_Os06g50410.1	1227	14	57	0.668354	2.76318	-2.04765	1.16751e-07	5.64741e-07
LOC_Os12g16310.1	1098	15	61	0.800225	3.30451	-2.04596	4.21492e-08	2.11816e-07
LOC_Os12g44100.1	1767	89	361	2.95037	12.1521	-2.04223	5.01754e-41	8.23863e-40
LOC_Os05g45480.1	525	18	73	2.00834	8.27072	-2.04201	2.00464e-09	1.1075e-08
LOC_Os04g49660.1	384	192	776	29.2882	120.202	-2.03706	5.86176e-86	1.84504e-84
LOC_Os07g48760.1	1338	193	775	8.44937	34.4528	-2.02771	2.40134e-85	7.49154e-84
LOC_Os01g22670.1	1074	981	3938	53.5042	218.098	-2.02725	0	0
LOC_Os05g39560.1	1062	81	325	4.4677	18.2028	-2.02656	9.66204e-37	1.43963e-35
LOC_Os02g09610.1	1134	198	794	10.2276	41.6473	-2.02575	2.75482e-87	8.80468e-86
LOC_Os12g38460.1	3399	8	32	0.137868	0.559988	-2.02211	9.21552e-05	0.000333821
LOC_Os01g02940.4	2022	8	32	0.231757	0.941344	-2.02211	9.21552e-05	0.000333753
LOC_Os06g14180.1	825	8	32	0.568014	2.30715	-2.02211	9.21552e-05	0.000333718
LOC_Os01g37910.1	1506	8	32	0.311163	1.26388	-2.02211	9.21552e-05	0.000333787
LOC_Os01g05460.1	600	7	28	0.683392	2.77579	-2.02211	0.000262696	0.000896585
LOC_Os02g48710.1	210	20	80	5.57871	22.6595	-2.02211	4.3098e-10	2.48867e-09
LOC_Os11g43500.1	1275	9	36	0.413481	1.67947	-2.02211	3.25436e-05	0.000124324
LOC_Os06g44610.1	585	20	80	2.00261	8.13418	-2.02211	4.3098e-10	2.48826e-09
LOC_Os01g14530.1	516	7	28	0.794642	3.22766	-2.02211	0.000262696	0.000896671
LOC_Os11g10200.1	1311	7	28	0.312765	1.27038	-2.02211	0.000262696	0.000896758
LOC_Os03g02440.2	2241	10	40	0.261385	1.06169	-2.02211	1.15536e-05	4.65911e-05
LOC_Os01g70970.1	1155	148	591	7.5059	30.4358	-2.01967	3.59798e-65	8.76569e-64
LOC_Os04g50770.1	1116	115	459	6.0361	24.464	-2.01897	5.67548e-51	1.12847e-49
LOC_Os01g52160.1	429	227	906	30.995	125.618	-2.01893	6.49564e-99	2.34622e-97
LOC_Os04g32920.4	2379	56	222	1.37885	5.55058	-2.00917	2.5344e-25	2.83366e-24
LOC_Os02g42880.1	612	40	158	3.82853	15.3563	-2.00396	2.15622e-18	1.88291e-17
LOC_Os05g37930.3	840	20	79	1.39468	5.59406	-2.00396	6.99206e-10	3.98337e-09
LOC_Os04g41770.1	1389	15	59	0.632575	2.52656	-1.99786	1.117e-07	5.41274e-07
LOC_Os05g10370.1	303	125	491	24.1652	96.387	-1.99591	1.27986e-53	2.66189e-52
LOC_Os08g20130.1	1008	27	106	1.56901	6.25496	-1.99515	9.76324e-13	6.53968e-12
LOC_Os04g35210.1	2682	13	51	0.283928	1.13107	-1.9941	8.61238e-07	3.86718e-06
LOC_Os10g20120.1	2403	48	188	1.17007	4.65354	-1.99174	1.90895e-21	1.88557e-20
LOC_Os08g24790.1	615	689	2698	65.6247	260.943	-1.99143	1.36097e-285	1.46722e-283
LOC_Os08g37300.1	465	2010	7852	253.201	1004.4	-1.98798	0	0
LOC_Os05g06140.1	1638	41	160	1.4662	5.81013	-1.98649	2.06454e-18	1.80599e-17
LOC_Os05g48850.1	945	173	674	10.7235	42.4236	-1.98409	2.09244e-72	5.57557e-71
LOC_Os02g15820.1	2529	67	261	1.55185	6.13863	-1.98393	4.85036e-29	5.98704e-28
LOC_Os01g63050.1	1092	249	969	13.3567	52.7814	-1.98246	3.3498e-103	1.263e-101
LOC_Os09g15950.1	1914	55	214	1.68323	6.65046	-1.98222	4.6214e-24	4.94741e-23
LOC_Os01g58610.1	1158	9	35	0.455257	1.79779	-1.98147	5.3152e-05	0.000198492
LOC_Os08g28600.1	2901	103	400	2.07976	8.20147	-1.97947	1.56675e-43	2.70615e-42
LOC_Os07g44370.1	603	22	85	2.13712	8.38458	-1.97207	2.42254e-10	1.41958e-09
LOC_Os06g46799.1	1014	1607	6208	92.8327	364.161	-1.97187	0	0
LOC_Os04g03796.1	2328	270	1043	6.79366	26.649	-1.97182	3.63012e-110	1.46087e-108
LOC_Os12g36100.2	2844	14	54	0.288351	1.12939	-1.96964	5.0216e-07	2.29785e-06
LOC_Os04g38790.1	627	14	54	1.30793	5.12278	-1.96964	5.0216e-07	2.29845e-06
LOC_Os07g48140.1	630	14	54	1.3017	5.09839	-1.96964	5.0216e-07	2.29815e-06
LOC_Os07g44020.1	1107	13	50	0.68789	2.68659	-1.96553	1.39654e-06	6.14559e-06
LOC_Os10g37400.1	411	368	1415	52.448	204.783	-1.96514	3.97938e-148	2.19195e-146
LOC_Os10g35180.1	2172	32	123	0.863005	3.36841	-1.96463	2.70288e-14	1.9618e-13
LOC_Os10g07556.1	2064	1497	5753	42.485	165.792	-1.96435	0	0
LOC_Os04g28830.1	411	25	96	3.56305	13.8934	-1.96322	1.89789e-11	1.18671e-10
LOC_Os12g29500.1	645	30	115	2.72449	10.6052	-1.96071	2.008e-13	1.39897e-12
LOC_Os03g63370.1	786	104	398	7.75057	30.119	-1.9583	9.86088e-43	1.6745e-41
ChrSy.fgenesh.mRNA.21	2298	83	316	2.11569	8.17931	-1.95085	4.26118e-34	5.94457e-33
LOC_Os08g22004.1	5151	114	434	1.29639	5.01162	-1.95077	3.21246e-46	5.85568e-45
LOC_Os01g25030.1	510	102	388	11.7153	45.2523	-1.9496	1.83127e-41	3.02945e-40
LOC_Os08g09790.1	1767	66	251	2.18792	8.44922	-1.94926	2.23068e-27	2.6433e-26
LOC_Os01g56570.1	1260	116	441	5.39275	20.8184	-1.94877	7.08288e-47	1.31141e-45
LOC_Os03g07750.1	2115	10	38	0.276957	1.06869	-1.94811	3.06096e-05	0.000117342
LOC_Os02g13410.1	1527	10	38	0.383605	1.48021	-1.94811	3.06096e-05	0.00011733
LOC_Os04g31484.1	363	10	38	1.61368	6.22668	-1.94811	3.06096e-05	0.000117317
LOC_Os05g16250.1	861	14	53	0.952463	3.66144	-1.94268	8.11198e-07	3.65179e-06
LOC_Os08g05480.1	900	158	598	10.2834	39.5219	-1.94233	1.08431e-62	2.55345e-61
LOC_Os12g41980.1	1197	71	268	3.47446	13.3174	-1.93845	6.34574e-29	7.80825e-28
LOC_Os06g09920.1	414	26	98	3.67871	14.0801	-1.93638	1.79055e-11	1.12098e-10
LOC_Os07g38470.1	216	13	49	3.52544	13.4934	-1.93638	2.25626e-06	9.73799e-06
LOC_Os09g12400.1	765	253	952	19.3723	74.021	-1.93394	3.42822e-98	1.2307e-96
LOC_Os12g30000.1	987	25	94	1.4837	5.66487	-1.93284	4.89578e-11	2.98291e-10
LOC_Os09g30486.1	804	717	2694	52.238	199.306	-1.93182	6.02236e-274	6.1538e-272
LOC_Os03g54050.1	744	8	30	0.629854	2.39843	-1.929	0.000245164	0.000840573
LOC_Os01g56030.1	663	403	1507	35.6053	135.201	-1.92494	2.16094e-153	1.23069e-151
LOC_Os08g31510.1	600	94	351	9.17698	34.7965	-1.92285	5.25162e-37	7.8949e-36
LOC_Os12g05200.1	843	11	41	0.764343	2.89292	-1.92023	1.76113e-05	6.93223e-05
LOC_Os03g11650.1	1548	530	1975	20.0552	75.8884	-1.9199	1.00916e-199	7.42709e-198
LOC_Os03g02190.1	1032	331	1229	18.7876	70.8356	-1.91469	1.45489e-124	6.63511e-123
LOC_Os11g35450.1	2961	196	726	3.8774	14.584	-1.91123	3.75502e-74	1.03499e-72
LOC_Os05g48270.1	1110	1153	4267	60.8456	228.654	-1.90994	0	0
LOC_Os06g16000.1	1383	60	222	2.54128	9.54795	-1.90964	8.96858e-24	9.50314e-23
LOC_Os01g10600.1	1110	73	270	3.85233	14.4684	-1.9091	1.42911e-28	1.74327e-27
LOC_Os04g34490.1	1125	43	159	2.23892	8.40667	-1.90873	1.94651e-17	1.6311e-16
LOC_Os07g19320.1	2874	228	843	4.64698	17.447	-1.90861	1.16733e-85	3.66121e-84
LOC_Os10g38880.1	792	300	1108	22.1881	83.2136	-1.90704	6.88302e-112	2.82805e-110
LOC_Os05g20100.1	1614	723	2665	26.2396	98.214	-1.90418	7.43084e-266	7.29692e-264
LOC_Os04g38010.1	1401	87	320	3.63751	13.586	-1.9011	2.16854e-33	2.97693e-32
LOC_Os01g61160.1	1704	1457	5353	50.0856	186.856	-1.89946	0	0
LOC_Os07g32100.1	1017	15	55	0.86396	3.21678	-1.89658	7.55208e-07	3.40801e-06
LOC_Os09g18594.1	2661	26	95	0.572337	2.12353	-1.89153	7.3103e-11	4.41738e-10
LOC_Os02g41780.1	1026	499	1822	28.4889	105.628	-1.89052	1.20094e-180	8.04881e-179
LOC_Os11g37900.1	1485	989	3609	39.0115	144.557	-1.88967	0	0
LOC_Os01g21300.1	477	17	62	2.08763	7.73131	-1.88885	1.58102e-07	7.55429e-07
LOC_Os11g04540.1	951	53	193	3.26451	12.0714	-1.88665	1.49494e-20	1.42243e-19
LOC_Os01g02900.1	1689	197	717	6.83219	25.2504	-1.88589	5.60206e-72	1.48488e-70
LOC_Os10g37850.1	1728	11	40	0.372883	1.37688	-1.88461	2.83342e-05	0.000109023
LOC_Os02g51280.1	1233	52	189	2.47038	9.11755	-1.88391	4.0386e-20	3.79256e-19
LOC_Os02g30060.1	939	30	109	1.87145	6.90463	-1.88341	3.353e-12	2.18289e-11
LOC_Os01g44960.1	1014	547	1981	31.5989	116.205	-1.87873	1.34686e-194	9.61152e-193
LOC_Os07g07790.1	567	1134	4099	117.153	430.006	-1.87596	0	0
LOC_Os03g45290.1	1671	44	159	1.54241	5.65979	-1.87556	4.58426e-17	3.78209e-16
LOC_Os03g21419.1	2976	51	184	1.00383	3.6776	-1.87325	1.72921e-19	1.57804e-18
LOC_Os07g04950.1	507	332	1197	38.3578	140.432	-1.87228	8.38622e-118	3.60976e-116
LOC_Os02g04680.2	1407	10	36	0.416322	1.52191	-1.87011	7.95796e-05	0.000290236
LOC_Os09g12430.1	687	178	640	15.177	55.4119	-1.86831	1.20662e-63	2.88583e-62
LOC_Os06g11980.1	429	79	284	10.7868	39.3768	-1.86808	3.75926e-29	4.64838e-28
LOC_Os04g28210.1	3105	211	758	3.98056	14.5207	-1.86707	5.46232e-75	1.51864e-73
LOC_Os12g24050.1	4647	562	2017	7.08413	25.8174	-1.86568	3.01524e-196	2.16489e-194
LOC_Os03g43980.1	534	17	61	1.86479	6.79467	-1.86539	2.52256e-07	1.18665e-06
LOC_Os10g33350.1	945	46	165	2.85134	10.3856	-1.86487	1.57259e-17	1.32185e-16
LOC_Os06g42220.1	1332	12	43	0.527716	1.92019	-1.86341	1.62275e-05	6.42701e-05
LOC_Os02g18954.1	1128	31	111	1.60981	5.8532	-1.86233	3.10648e-12	2.02614e-11
LOC_Os04g41759.1	1119	19	68	0.994596	3.61458	-1.86165	5.30014e-08	2.63981e-07
LOC_Os05g14740.1	600	19	68	1.85492	6.7412	-1.86165	5.30014e-08	2.63944e-07
LOC_Os01g68930.2	858	14	50	0.955793	3.46627	-1.85861	3.34658e-06	1.42398e-05
LOC_Os07g30160.1	1080	14	50	0.759324	2.75376	-1.85861	3.34658e-06	1.42381e-05
LOC_Os08g30020.2	1398	14	50	0.586603	2.12737	-1.85861	3.34658e-06	1.42364e-05
LOC_Os08g41890.1	1467	118	421	4.71167	17.0699	-1.85715	4.0915e-42	6.87173e-41
LOC_Os12g32620.1	588	736	2624	73.3202	265.44	-1.8561	6.23434e-253	5.86078e-251
LOC_Os03g06040.1	750	140	499	10.9343	39.5748	-1.85573	1.47286e-49	2.86392e-48
LOC_Os02g25060.1	1617	398	1418	14.4177	52.161	-1.85513	1.71519e-137	8.75043e-136
LOC_Os02g03210.1	1800	48	171	1.56204	5.65071	-1.855	5.38786e-18	4.63151e-17
LOC_Os07g18154.1	2535	18	64	0.415928	1.50169	-1.85219	1.45729e-07	6.97635e-07
LOC_Os01g59150.1	1344	40	142	1.74335	6.28447	-1.84993	3.88948e-15	2.9361e-14
LOC_Os11g43030.1	1776	48	170	1.58315	5.69358	-1.84654	8.50778e-18	7.23233e-17
LOC_Os08g14950.1	2916	15	53	0.301319	1.08111	-1.84314	1.92373e-06	8.36116e-06
LOC_Os07g06834.1	450	15	53	1.95255	7.00556	-1.84314	1.92373e-06	8.36013e-06
LOC_Os09g33460.1	1215	19	67	0.91601	3.28003	-1.84027	8.41748e-08	4.12198e-07
LOC_Os03g57980.1	600	247	867	24.114	85.9503	-1.83363	1.78986e-83	5.46776e-82
LOC_Os02g45890.1	1077	237	831	12.8901	45.8949	-1.83207	5.4385e-80	1.60842e-78
LOC_Os07g44360.1	1899	20	70	0.616919	2.19257	-1.82947	4.86158e-08	2.42687e-07
LOC_Os07g42140.1	939	18	63	1.12287	3.99075	-1.82947	2.31232e-07	1.09139e-06
LOC_Os02g49060.1	1410	462	1607	19.1931	67.7917	-1.82052	1.20777e-151	6.80152e-150
LOC_Os02g14430.1	984	70	243	4.16702	14.6889	-1.81764	2.66266e-24	2.87142e-23
LOC_Os03g56782.1	216	28	97	7.59324	26.7115	-1.81467	1.55707e-10	9.24253e-10
LOC_Os09g12410.1	1167	37	128	1.85718	6.52407	-1.81266	1.91135e-13	1.33216e-12
LOC_Os02g23821.1	3567	24	83	0.394123	1.38406	-1.81219	3.43586e-09	1.87238e-08
LOC_Os01g47580.1	888	59	204	3.8919	13.6646	-1.81189	1.46454e-20	1.39426e-19
LOC_Os07g01620.1	1122	147	508	7.67446	26.9309	-1.81112	7.99072e-49	1.53346e-47
LOC_Os03g63060.1	501	149	514	17.4209	61.0246	-1.80857	2.74546e-49	5.32082e-48
LOC_Os12g06480.2	2376	25	86	0.616335	2.15294	-1.80452	1.98741e-09	1.09832e-08
LOC_Os03g56944.1	486	128	440	15.4275	53.8513	-1.80347	2.83158e-42	4.77159e-41
LOC_Os12g18930.1	1452	16	55	0.645471	2.25307	-1.80347	1.75104e-06	7.63223e-06
LOC_Os12g26510.1	642	142	488	12.9562	45.2131	-1.8031	1.08363e-46	1.99693e-45
LOC_Os03g25370.1	1020	110	378	6.31707	22.043	-1.80299	1.5508e-36	2.28938e-35
LOC_Os12g29220.1	891	223	764	14.6606	51.0029	-1.79864	6.95412e-72	1.83636e-70
LOC_Os01g37110.1	972	183	626	11.0283	38.3078	-1.79643	4.0526e-59	9.08241e-58
LOC_Os12g05050.1	717	661	2260	54.0015	187.486	-1.79571	1.63502e-208	1.2585e-206
LOC_Os04g40490.1	1665	322	1098	11.3283	39.2254	-1.79186	5.41334e-102	2.0173e-100
LOC_Os06g03640.1	1020	645	2199	37.041	128.234	-1.79159	2.67202e-202	1.99147e-200
LOC_Os06g47250.1	2283	54	184	1.38551	4.79393	-1.79079	2.0471e-18	1.79117e-17
LOC_Os08g43270.1	951	1128	3843	69.4787	240.364	-1.79058	0	0
LOC_Os04g01660.1	981	42	143	2.50786	8.67055	-1.78967	1.27087e-14	9.39245e-14
LOC_Os07g44670.1	2895	47	160	0.950982	3.28739	-1.78945	3.45372e-16	2.73482e-15
LOC_Os01g63200.1	1665	286	973	10.0618	34.7599	-1.78854	2.3087e-90	7.564e-89
LOC_Os04g35370.1	1122	10	34	0.522072	1.80246	-1.78765	0.000202678	0.000702834
LOC_Os02g02040.4	1740	10	34	0.336646	1.16228	-1.78765	0.000202678	0.000702695
LOC_Os02g52270.1	399	10	34	1.46808	5.06857	-1.78765	0.000202678	0.000702765
LOC_Os01g59580.1	2748	155	527	3.30399	11.4071	-1.78765	1.03106e-49	2.0104e-48
LOC_Os02g18180.1	1827	341	1158	10.933	37.7007	-1.7859	5.59712e-107	2.19483e-105
LOC_Os01g59570.1	2814	928	3149	19.3173	66.5623	-1.78481	2.60772e-287	2.83734e-285
LOC_Os05g35410.1	2112	13	44	0.360556	1.23919	-1.7811	2.33984e-05	9.0844e-05
LOC_Os02g01700.1	657	60	203	5.34945	18.3785	-1.78056	5.12444e-20	4.78929e-19
LOC_Os11g28310.1	513	24	81	2.74042	9.39176	-1.777	8.49474e-09	4.50256e-08
LOC_Os01g19480.1	1875	80	270	2.49926	8.56529	-1.777	4.70648e-26	5.3782e-25
LOC_Os01g11210.1	870	16	54	1.07727	3.69193	-1.777	2.76226e-06	1.18393e-05
LOC_Os10g02040.1	1011	233	786	13.4998	46.2435	-1.77631	1.15392e-72	3.09348e-71
LOC_Os01g67090.1	1692	651	2196	22.5374	77.199	-1.77626	1.18559e-199	8.70743e-198
LOC_Os06g22150.1	498	43	145	5.05781	17.3188	-1.77576	1.1551e-14	8.54759e-14
LOC_Os10g31660.1	570	3931	13202	403.972	1377.67	-1.7699	0	0
LOC_Os04g54120.1	2469	14	47	0.332147	1.13229	-1.76935	1.33321e-05	5.33601e-05
LOC_Os07g17970.1	1677	171	574	5.97291	20.3591	-1.76917	3.02496e-53	6.25448e-52
LOC_Os05g50340.1	273	17	57	3.64762	12.4191	-1.76754	1.58137e-06	6.92352e-06
LOC_Os08g04460.1	612	400	1341	38.2853	130.334	-1.76735	7.84084e-122	3.50778e-120
LOC_Os07g01400.1	1050	114	382	6.35973	21.6398	-1.76665	6.34448e-36	9.23841e-35
LOC_Os01g58140.1	321	46	154	8.39413	28.5361	-1.76534	2.26434e-15	1.72856e-14
LOC_Os10g40430.1	441	419	1402	55.6543	189.099	-1.76458	5.16526e-127	2.42465e-125
LOC_Os03g44540.1	1065	116	388	6.38016	21.6701	-1.76404	2.16368e-36	3.18215e-35
LOC_Os06g50240.1	957	90	301	5.50876	18.7083	-1.76388	1.38084e-28	1.68497e-27
LOC_Os02g10780.1	843	194	648	13.4802	45.7222	-1.76205	1.45953e-59	3.29614e-58
LOC_Os08g25850.1	207	12	40	3.39574	11.4939	-1.75908	6.49706e-05	0.000240034
LOC_Os01g13520.2	1644	12	40	0.427565	1.44723	-1.75908	6.49706e-05	0.000240009
LOC_Os12g03360.1	1011	15	50	0.869087	2.9417	-1.75908	7.60402e-06	3.12211e-05
LOC_Os07g12680.1	792	30	100	2.21881	7.51025	-1.75908	2.0124e-10	1.18476e-09
LOC_Os05g15630.1	489	531	1765	63.6076	214.692	-1.755	3.30464e-158	1.93841e-156
LOC_Os10g02770.1	1020	28	93	1.60798	5.42328	-1.75392	9.41766e-10	5.32479e-09
LOC_Os02g33550.1	675	1162	3859	100.838	340.056	-1.75373	0	0
LOC_Os09g12420.1	5982	451	1497	4.41625	14.8852	-1.75299	2.88612e-134	1.43302e-132
LOC_Os10g39590.1	246	22	73	5.23855	17.6509	-1.75251	6.2821e-08	3.11262e-07
LOC_Os02g52170.1	561	16	53	1.67063	5.61943	-1.75003	4.34102e-06	1.82662e-05
LOC_Os07g14660.1	618	16	53	1.51654	5.10114	-1.75003	4.34102e-06	1.8264e-05
LOC_Os11g45970.1	3072	733	2428	13.9767	47.0118	-1.75	4.92624e-216	3.89383e-214
LOC_Os05g07600.1	639	190	629	17.4171	58.5503	-1.74917	2.70392e-57	5.91323e-56
LOC_Os06g46754.2	477	29	96	3.56125	11.9711	-1.74909	5.4367e-10	3.11845e-09
LOC_Os02g43290.1	1098	310	1024	16.538	55.4724	-1.74599	6.28406e-92	2.09983e-90
LOC_Os06g11730.1	1032	66	218	3.74617	12.5648	-1.7459	7.52716e-21	7.25807e-20
LOC_Os02g46500.1	1278	30	99	1.37503	4.6077	-1.74458	3.13912e-10	1.82402e-09
LOC_Os04g54620.1	249	50	165	11.7623	39.4152	-1.74458	4.00812e-16	3.15962e-15
LOC_Os04g16970.1	348	92	303	15.4857	51.7896	-1.74172	2.72758e-28	3.29864e-27
LOC_Os04g50020.1	747	113	372	8.86096	29.6211	-1.74109	2.35984e-34	3.31572e-33
LOC_Os03g46180.1	687	190	625	16.2002	54.1131	-1.73997	1.55518e-56	3.35731e-55
LOC_Os04g35890.1	2469	295	969	6.99881	23.3444	-1.73789	1.55394e-86	4.92192e-85
LOC_Os11g10870.1	546	60	197	6.43697	21.4612	-1.73727	7.2753e-19	6.47994e-18
LOC_Os05g31750.1	960	510	1674	31.1187	103.72	-1.73684	5.25206e-148	2.88397e-146
LOC_Os01g70930.1	1101	466	1527	24.7926	82.4957	-1.73441	6.45764e-135	3.21996e-133
LOC_Os06g33200.1	297	11	36	2.1695	7.20984	-1.73261	0.000180836	0.000630814
LOC_Os05g24970.1	321	11	36	2.00729	6.67079	-1.73261	0.000180836	0.000630751
LOC_Os11g45950.1	411	97	317	13.8246	45.8772	-1.73054	2.83458e-29	3.51857e-28
LOC_Os03g15340.1	363	383	1251	61.8038	204.989	-1.72978	1.82868e-110	7.40993e-109
LOC_Os02g50240.1	1071	3676	12006	201.052	666.789	-1.72966	0	0
LOC_Os04g47250.1	1638	162	529	5.79328	19.2097	-1.72939	1.0205e-47	1.92383e-46
LOC_Os05g38350.1	1569	343	1120	12.8054	42.4595	-1.72933	4.67558e-99	1.69228e-97
LOC_Os03g07810.1	1197	111	362	5.4319	17.9885	-1.72754	3.98148e-33	5.43396e-32
LOC_Os05g50310.1	768	31	101	2.36441	7.82239	-1.72613	2.81922e-10	1.6441e-09
LOC_Os03g53360.1	1419	131	426	5.40769	17.8569	-1.7234	1.43134e-38	2.22188e-37
LOC_Os08g07200.1	1188	20	65	0.986136	3.25444	-1.72255	4.6484e-07	2.13289e-06
LOC_Os10g36200.1	408	12	39	1.72284	5.6857	-1.72255	0.000102173	0.000368594
LOC_Os01g03620.1	1788	1149	3732	37.6423	124.152	-1.72168	0	0
LOC_Os12g06870.1	2877	69	224	1.40486	4.63114	-1.72094	5.50268e-21	5.34249e-20
LOC_Os01g24940.1	1983	98	318	2.89485	9.53858	-1.72029	3.94396e-29	4.87163e-28
LOC_Os07g27810.1	558	1736	5630	182.238	600.142	-1.71948	0	0
LOC_Os06g14670.1	804	17	55	1.23856	4.06899	-1.71601	3.87602e-06	1.63996e-05
LOC_Os02g47510.1	1917	86	278	2.62784	8.62586	-1.71479	1.48362e-25	1.66726e-24
LOC_Os01g63460.1	900	212	685	13.798	45.2718	-1.71415	1.51542e-60	3.4758e-59
LOC_Os09g39740.1	1284	13	42	0.593064	1.94565	-1.71399	5.78408e-05	0.000214751
LOC_Os12g03130.1	1815	44	142	1.42004	4.65362	-1.71243	9.45586e-14	6.68969e-13
LOC_Os05g38740.1	312	18	58	3.37941	11.0574	-1.71017	2.21292e-06	9.56265e-06
LOC_Os11g15240.1	1842	28	90	0.890413	2.90625	-1.70661	3.54526e-09	1.93051e-08
LOC_Os08g05800.1	3426	61	196	1.04296	3.40289	-1.70608	2.4198e-18	2.10786e-17
LOC_Os01g53500.1	594	24	77	2.36673	7.71052	-1.70394	5.03038e-08	2.50864e-07
LOC_Os02g43550.1	639	72	231	6.60016	21.5026	-1.70394	2.5731e-21	2.52814e-20
LOC_Os03g10440.1	1725	203	651	6.89335	22.4477	-1.70329	3.97226e-57	8.66548e-56
LOC_Os02g24270.1	2169	335	1074	9.04708	29.4526	-1.70287	4.66218e-93	1.58034e-91
LOC_Os01g32920.1	729	20	64	1.60704	5.22194	-1.70018	7.2322e-07	3.26951e-06
LOC_Os08g38170.3	753	15	48	1.16686	3.79163	-1.70018	1.86297e-05	7.31512e-05
LOC_Os04g51830.1	1503	15	48	0.584595	1.8996	-1.70018	1.86297e-05	7.3143e-05
LOC_Os10g20260.1	2493	133	425	3.12502	10.1402	-1.69815	1.00319e-37	1.53363e-36
LOC_Os05g40270.12	858	21	67	1.43369	4.6448	-1.69588	4.13938e-07	1.90703e-06
LOC_Os06g30030.1	909	198	630	12.7592	41.2246	-1.69196	7.767e-55	1.64847e-53
LOC_Os02g13660.1	660	50	159	4.43761	14.3296	-1.69114	5.50082e-15	4.13124e-14
LOC_Os04g02580.1	900	51	162	3.31933	10.7066	-1.68954	3.18568e-15	2.4162e-14
LOC_Os06g08900.1	2109	17	54	0.472167	1.52299	-1.68954	6.03384e-06	2.50484e-05
LOC_Os02g03870.1	1947	1145	3635	34.4479	111.05	-1.68872	1e-306	1.1751e-304
LOC_Os01g03100.1	810	23	73	1.66328	5.36065	-1.68837	1.35885e-07	6.5317e-07
LOC_Os07g04940.1	603	358	1136	34.7767	112.057	-1.68804	3.91084e-97	1.38701e-95
LOC_Os06g49240.1	1332	105	333	4.61751	14.8703	-1.68724	1.18957e-29	1.49291e-28
LOC_Os02g12670.1	2610	30	95	0.673293	2.16502	-1.68508	1.81746e-09	1.00693e-08
LOC_Os12g32480.1	1344	18	57	0.784506	2.52264	-1.68508	3.43994e-06	1.46194e-05
LOC_Os09g26340.1	312	24	76	4.50588	14.489	-1.68508	7.79292e-08	3.82837e-07
LOC_Os01g54515.1	1587	37	117	1.36568	4.38519	-1.68302	2.49238e-11	1.54608e-10
LOC_Os03g45270.1	465	25	79	3.14927	10.1054	-1.68204	4.47176e-08	2.24339e-07
LOC_Os04g28990.1	999	1835	5797	107.595	345.158	-1.68164	0	0
LOC_Os10g19190.1	423	44	139	6.09306	19.5458	-1.68162	3.47518e-13	2.38394e-12
LOC_Os03g59210.1	195	335	1058	100.631	322.723	-1.68122	4.41398e-90	1.4408e-88
LOC_Os08g20200.1	1491	32	101	1.25717	4.02924	-1.68032	6.02712e-10	3.44366e-09
LOC_Os07g03770.1	1068	26	82	1.42602	4.56691	-1.67922	2.5674e-08	1.31286e-07
LOC_Os07g40830.1	459	132	416	16.8455	53.9089	-1.67816	2.25788e-36	3.31931e-35
LOC_Os11g45220.1	1368	20	63	0.856381	2.73926	-1.67746	1.12144e-06	4.97474e-06
LOC_Os11g40400.1	822	66	207	4.70322	14.9788	-1.6712	8.90748e-19	7.90572e-18
LOC_Os03g03900.1	2829	1439	4506	29.7955	94.741	-1.66889	0	0
LOC_Os02g44080.1	747	6578	20590	515.818	1639.51	-1.66834	0	0
LOC_Os05g10330.1	927	55	172	3.47541	11.0364	-1.66702	8.46578e-16	6.58236e-15
LOC_Os08g06120.1	864	81	253	5.49154	17.4175	-1.66526	1.65458e-22	1.6858e-21
LOC_Os04g49710.1	417	33	103	4.63555	14.692	-1.66422	5.34652e-10	3.06872e-09
LOC_Os06g36920.1	1650	198	618	7.02918	22.2784	-1.66422	1.29768e-52	2.65354e-51
LOC_Os06g40570.1	3012	25	78	0.486192	1.54035	-1.66366	6.90206e-08	3.41021e-07
LOC_Os01g09550.1	1461	34	106	1.36318	4.31554	-1.66257	3.07984e-10	1.79105e-09
LOC_Os06g09820.1	591	17	53	1.68494	5.33418	-1.66257	9.35594e-06	3.81036e-05
LOC_Os03g29270.1	1068	45	140	2.46811	7.79716	-1.65954	4.74334e-13	3.2275e-12
LOC_Os01g29910.1	3351	27	84	0.471968	1.49102	-1.65954	2.27308e-08	1.16693e-07
LOC_Os02g47790.1	1440	72	224	2.92882	9.25263	-1.65954	5.196e-20	4.85488e-19
LOC_Os01g48710.1	438	300	933	40.1209	126.703	-1.65903	3.41958e-78	9.87309e-77
LOC_Os05g06920.1	1680	19	59	0.662472	2.08892	-1.65683	3.0368e-06	1.29844e-05
LOC_Os06g16350.1	1005	2084	6466	121.466	382.692	-1.65563	0	0
LOC_Os10g02260.2	1476	20	62	0.793719	2.49853	-1.65438	1.73294e-06	7.55802e-06
LOC_Os05g04380.1	1029	1168	3614	66.4891	208.907	-1.65167	1.72086e-295	1.93202e-293
LOC_Os03g45920.1	1341	3591	11110	156.859	492.793	-1.65151	0	0
LOC_Os06g06780.1	969	1436	4441	86.8068	272.607	-1.65094	0	0
LOC_Os11g12760.1	1137	54	167	2.782	8.73646	-1.65093	3.43346e-15	2.59798e-14
LOC_Os04g56060.1	1176	217	671	10.8088	33.9387	-1.65073	2.4438e-56	5.25954e-55
LOC_Os03g31180.1	2220	88	272	2.32195	7.28778	-1.65014	8.60532e-24	9.12371e-23
LOC_Os06g08100.1	711	23	71	1.89488	5.93975	-1.6483	3.23782e-07	1.50743e-06
LOC_Os10g18870.1	540	23	71	2.49492	7.82067	-1.6483	3.23782e-07	1.50763e-06
LOC_Os06g39070.1	1458	35	108	1.40616	4.40601	-1.64772	2.72406e-10	1.59098e-09
LOC_Os10g40510.1	402	1871	5772	272.628	854.043	-1.64737	0	0
LOC_Os03g05060.1	1515	12	37	0.463972	1.45268	-1.6466	0.00024874	0.000852253
LOC_Os02g48450.1	1101	312	961	16.5993	51.9177	-1.6451	1.53331e-79	4.50073e-78
LOC_Os04g53360.1	1884	51	157	1.58567	4.95676	-1.64431	2.71228e-14	1.96822e-13
LOC_Os04g50670.1	924	13	40	0.824128	2.57494	-1.6436	0.000140225	0.000495375
LOC_Os02g18670.1	3561	13	40	0.213843	0.66814	-1.6436	0.000140225	0.000495325
LOC_Os05g39580.1	654	73	224	6.53835	20.3728	-1.63964	1.07539e-19	9.91391e-19
LOC_Os03g22190.1	4716	44	135	0.546515	1.70271	-1.6395	1.92587e-12	1.27116e-11
LOC_Os07g04980.1	1098	15	46	0.800225	2.49193	-1.63878	4.48536e-05	0.000168754
LOC_Os09g10274.1	204	332	1018	95.3303	296.823	-1.63859	1.10346e-83	3.38264e-82
LOC_Os02g51730.1	1767	133	407	4.40898	13.7005	-1.63571	2.12038e-34	2.98402e-33
LOC_Os04g38690.1	582	55	168	5.53558	17.1698	-1.63307	4.63886e-15	3.49282e-14
LOC_Os01g04920.1	1545	96	293	3.6397	11.2802	-1.63191	3.94128e-25	4.37337e-24
LOC_Os07g43070.1	867	561	1712	37.9024	117.453	-1.63172	1.25699e-138	6.45959e-137
LOC_Os10g21990.1	753	78	238	6.06768	18.8002	-1.63153	1.07543e-20	1.03163e-19
LOC_Os11g16970.1	753	244	744	18.981	58.7702	-1.63053	3.22698e-61	7.46952e-60
LOC_Os05g50300.1	1950	22	67	0.660863	2.04371	-1.62877	8.70042e-07	3.90323e-06
LOC_Os11g41150.1	348	549	1670	92.4094	285.441	-1.62708	9.9716e-135	4.9651e-133
LOC_Os02g18540.1	465	48	146	6.0466	18.6758	-1.62697	3.27456e-13	2.24938e-12
LOC_Os01g06580.1	810	585	1779	42.3052	130.638	-1.62667	2.4158e-143	1.29232e-141
LOC_Os11g45980.1	2559	263	799	6.02017	18.5719	-1.62524	2.57926e-65	6.29686e-64
LOC_Os03g18370.1	1503	218	661	8.49612	26.1591	-1.62243	3.32338e-54	7.00294e-53
LOC_Os04g32840.1	849	102	309	7.03745	21.6486	-1.62115	3.49626e-26	4.00955e-25
LOC_Os10g35500.1	918	295	893	18.8236	57.8613	-1.62006	1.83389e-72	4.89774e-71
LOC_Os10g31500.1	813	123	372	8.86212	27.2165	-1.61876	3.9031e-31	5.09426e-30
LOC_Os02g03294.1	762	104	314	7.99469	24.5106	-1.61629	1.79101e-26	2.06673e-25
LOC_Os09g28600.1	723	169	510	13.6921	41.9577	-1.61559	5.78862e-42	9.68516e-41
LOC_Os04g53760.2	2367	175	527	4.33075	13.2432	-1.61256	3.40498e-43	5.844e-42
LOC_Os03g04650.1	1527	27	81	1.03573	3.15519	-1.60707	8.18866e-08	4.01383e-07
LOC_Os02g18510.1	2709	24	72	0.51895	1.58089	-1.60707	4.35746e-07	2.00305e-06
LOC_Os02g55440.1	1998	24	72	0.703621	2.14347	-1.60707	4.35746e-07	2.00278e-06
LOC_Os05g49140.2	1710	20	60	0.685105	2.08706	-1.60707	4.09396e-06	1.72761e-05
LOC_Os09g29360.1	1056	120	360	6.65642	20.2777	-1.60707	6.93646e-30	8.77399e-29
LOC_Os10g19200.1	303	19	57	3.67311	11.1895	-1.60707	7.18558e-06	2.95858e-05
LOC_Os04g59370.1	837	19	57	1.32969	4.05069	-1.60707	7.18558e-06	2.95823e-05
ChrSy.fgenesh.mRNA.69	3090	336	1006	6.36948	19.3651	-1.60421	2.78834e-80	8.26723e-79
LOC_Os10g36270.1	2124	154	461	4.24707	12.91	-1.60395	1.03128e-37	1.57589e-36
LOC_Os01g51410.1	3102	1173	3508	22.1503	67.2663	-1.60256	9.35686e-275	9.61683e-273
LOC_Os03g17480.1	732	196	586	15.6844	47.6174	-1.60216	2.06626e-47	3.87045e-46
LOC_Os12g05600.1	1032	150	448	8.51402	25.8213	-1.60065	1.3638e-36	2.01754e-35
LOC_Os04g42134.1	222	101	301	26.6497	80.6479	-1.59752	4.82714e-25	5.34289e-24
LOC_Os04g20164.1	1215	1222	3638	58.9139	178.101	-1.59601	3.47466e-283	3.70067e-281
LOC_Os09g25960.1	2802	122	363	2.55044	7.70581	-1.5952	8.12256e-30	1.02486e-28
LOC_Os09g36910.1	588	36	107	3.58631	10.824	-1.59365	8.51736e-10	4.82737e-09
LOC_Os10g34040.1	1458	68	202	2.73196	8.24088	-1.59286	3.08442e-17	2.55787e-16
LOC_Os09g35630.1	1005	438	1297	25.5288	76.7633	-1.58829	1.61742e-101	6.00198e-100
LOC_Os01g60060.1	2781	908	2686	19.1253	57.4493	-1.58681	7.00434e-208	5.34468e-206
LOC_Os07g44100.1	411	20	59	2.85044	8.53866	-1.58283	6.25766e-06	2.59348e-05
LOC_Os10g35040.1	1929	125	368	3.79578	11.3474	-1.57989	8.289e-30	1.04548e-28
LOC_Os06g13830.1	1143	428	1260	21.9341	65.5698	-1.57985	6.29486e-98	2.24836e-96
LOC_Os01g49430.1	1620	17	50	0.614691	1.83584	-1.57851	3.40222e-05	0.000129705
LOC_Os02g31867.1	1032	17	50	0.964922	2.88184	-1.57851	3.40222e-05	0.000129719
LOC_Os06g10510.1	531	16	47	1.76502	5.26481	-1.5767	5.99992e-05	0.000222367
LOC_Os05g39350.1	1503	716	2103	27.9047	83.2262	-1.57653	1.1257e-161	6.73755e-160
LOC_Os04g49480.1	843	30	88	2.08457	6.20919	-1.57465	3.58096e-08	1.81275e-07
LOC_Os08g41880.1	1872	581	1702	18.18	54.0796	-1.57273	9.16406e-131	4.4134e-129
LOC_Os04g36740.1	2169	319	933	8.61498	25.586	-1.57043	2.27592e-72	6.05989e-71
LOC_Os01g03890.1	924	38	111	2.40899	7.14547	-1.5686	6.4928e-10	3.70433e-09
LOC_Os05g12630.1	546	189	552	20.2765	60.1348	-1.56839	1.90813e-43	3.28935e-42
LOC_Os03g51150.1	1731	579	1689	19.5932	58.038	-1.56665	4.6589e-129	2.22548e-127
LOC_Os04g52370.2	1476	24	70	0.952463	2.82092	-1.56643	1.01128e-06	4.50705e-06
LOC_Os06g28670.1	1425	43	125	1.76757	5.21765	-1.56163	6.2457e-11	3.78771e-10
LOC_Os10g17260.1	1581	664	1930	24.6014	72.6114	-1.56146	1.70884e-146	9.31095e-145
LOC_Os06g49200.1	555	85	247	8.97117	26.4718	-1.56109	3.44018e-20	3.2375e-19
LOC_Os07g02620.1	1572	42	122	1.56502	4.61622	-1.56053	1.08284e-10	6.46896e-10
LOC_Os12g39100.1	600	21	61	2.05018	6.04725	-1.56053	5.43028e-06	2.26308e-05
LOC_Os10g33520.1	1914	21	61	0.642688	1.89569	-1.56053	5.43028e-06	2.26281e-05
LOC_Os08g15060.1	1806	135	392	4.37864	12.9106	-1.56001	4.25016e-31	5.54108e-30
LOC_Os08g36760.1	1809	216	627	6.9942	20.6162	-1.55955	9.96196e-49	1.91071e-47
LOC_Os01g62290.1	1947	204	592	6.13744	18.0857	-1.55914	4.36748e-46	7.92826e-45
LOC_Os07g26440.1	2634	549	1593	12.209	35.9732	-1.55898	5.65176e-121	2.50618e-119
LOC_Os05g42190.1	618	1118	3242	105.968	312.036	-1.55808	5.9993e-244	5.43685e-242
LOC_Os10g40470.1	396	118	342	17.4546	51.3701	-1.55732	2.85918e-27	3.37558e-26
LOC_Os09g36940.1	672	47	136	4.09687	12.0379	-1.55499	1.04549e-11	6.63728e-11
LOC_Os02g54450.1	942	47	136	2.9226	8.58752	-1.55499	1.04549e-11	6.63847e-11
LOC_Os03g64230.1	1755	84	243	2.80366	8.23585	-1.55461	8.91756e-20	8.2577e-19
LOC_Os05g37730.1	948	201	581	12.4197	36.4542	-1.55345	4.98092e-45	8.84596e-44
LOC_Os09g07350.1	1206	2637	7612	128.081	375.432	-1.55149	0	0
LOC_Os04g13540.1	1086	35	101	1.88782	5.53186	-1.55104	5.14228e-09	2.76722e-08
LOC_Os01g15320.1	396	163	470	24.111	70.5963	-1.5499	1.25513e-36	1.86069e-35
LOC_Os01g09670.1	1044	325	936	18.235	53.3279	-1.54818	3.92032e-71	1.02525e-69
LOC_Os08g03070.1	1539	49	141	1.86501	5.44954	-1.54695	5.25294e-12	3.38355e-11
LOC_Os06g48000.1	906	16	46	1.03446	3.02002	-1.54567	9.15054e-05	0.000331501
LOC_Os04g55280.1	1578	56	161	2.07876	6.06874	-1.54567	1.7054e-13	1.19074e-12
LOC_Os01g36580.1	1035	31	89	1.75446	5.11481	-1.54365	4.70768e-08	2.35237e-07
LOC_Os07g37210.1	1107	85	244	4.49774	13.1106	-1.54346	1.16678e-19	1.07368e-18
LOC_Os10g36060.1	2949	2054	5891	40.7989	118.821	-1.54219	0	0
LOC_Os04g42540.1	561	30	86	3.13243	9.11833	-1.54149	8.19844e-08	4.01807e-07
LOC_Os05g02820.1	2670	2527	7239	55.4392	161.267	-1.54048	0	0
LOC_Os10g33170.1	1824	241	690	7.73954	22.5011	-1.53968	1.73044e-52	3.53437e-51
LOC_Os12g16200.1	1254	1070	3061	49.9815	145.193	-1.5385	3.03892e-226	2.47989e-224
LOC_Os07g09680.2	381	14	40	2.15242	6.24474	-1.53669	0.00028647	0.000970771
LOC_Os12g21730.1	5382	14	40	0.152373	0.442075	-1.53669	0.00028647	0.000970677
LOC_Os08g38270.1	816	246	702	17.6591	51.1713	-1.53492	3.88546e-53	8.01956e-52
LOC_Os05g26820.1	1374	683	1949	29.1177	84.3732	-1.53489	2.76138e-144	1.48169e-142
LOC_Os01g07420.1	1011	827	2356	47.9157	138.613	-1.53249	1.31109e-173	8.358e-172
LOC_Os03g07400.1	360	26	74	4.23052	12.2267	-1.53113	7.58424e-07	3.42208e-06
LOC_Os01g11790.1	1230	52	148	2.4764	7.15708	-1.53113	2.28954e-12	1.50276e-11
LOC_Os05g42000.1	1050	335	953	18.6887	53.9862	-1.53043	3.31754e-71	8.6825e-70
LOC_Os09g30980.1	1434	108	307	4.41162	12.7341	-1.52932	4.91952e-24	5.25858e-23
LOC_Os04g51340.1	1401	57	162	2.3832	6.87791	-1.52907	2.22376e-13	1.54441e-12
LOC_Os02g34490.1	3225	25	71	0.454081	1.30951	-1.528	1.32486e-06	5.84036e-06
LOC_Os11g27730.1	1542	24	68	0.911696	2.62303	-1.52461	2.31612e-06	9.9939e-06
LOC_Os01g18050.1	1344	9867	27952	430.04	1237.07	-1.52438	0	0
LOC_Os03g51110.1	738	153	433	12.1439	34.8988	-1.52295	4.71456e-33	6.41708e-32
LOC_Os06g22440.1	1101	35	99	1.8621	5.34844	-1.52219	1.1659e-08	6.12357e-08
LOC_Os07g40860.1	792	52	147	3.84593	11.0401	-1.52134	3.4321e-12	2.23273e-11
LOC_Os01g16714.1	1197	247	698	12.0872	34.6849	-1.52083	3.7361e-52	7.57818e-51
LOC_Os05g41990.1	981	3663	10336	218.721	626.705	-1.51869	0	0
LOC_Os07g44350.1	801	862	2428	63.0373	180.3	-1.51612	4.51776e-176	2.94389e-174
LOC_Os01g48570.1	1530	243	684	9.30332	26.5916	-1.51515	7.1771e-51	1.42463e-49
LOC_Os05g49840.1	1224	167	470	7.99205	22.84	-1.51492	1.79203e-35	2.58488e-34
LOC_Os05g08230.1	1731	16	45	0.541435	1.5463	-1.51397	0.000138878	0.000491602
LOC_Os07g44090.3	1029	53	149	3.01706	8.61292	-1.51336	2.97098e-12	1.93955e-11
LOC_Os02g18390.1	387	21	59	3.17857	9.06819	-1.51244	1.24396e-05	4.99698e-05
LOC_Os07g34040.1	642	98	275	8.94158	25.4787	-1.51069	2.4933e-21	2.4511e-20
LOC_Os02g02340.1	1521	753	2113	28.9994	82.6323	-1.51068	1.10744e-152	6.26657e-151
LOC_Os06g17390.1	1527	1493	4189	57.2722	163.174	-1.5105	1.21131e-300	1.40007e-298
LOC_Os05g37930.1	1107	46	129	2.43407	6.93141	-1.50978	9.206e-11	5.52878e-10
LOC_Os11g39310.1	2820	15	42	0.311577	0.88589	-1.50754	0.000245526	0.00084165
LOC_Os04g36680.1	1431	20	56	0.818679	2.3277	-1.50754	2.1829e-05	8.50788e-05
LOC_Os11g01570.1	1512	776	2171	30.0631	85.4058	-1.50634	3.68016e-156	2.13032e-154
LOC_Os11g27795.1	804	113	316	8.23276	23.3782	-1.50571	3.60814e-24	3.87916e-23
LOC_Os11g05770.1	1026	54	151	3.08297	8.75405	-1.50563	2.56894e-12	1.68051e-11
LOC_Os06g46180.1	5193	68	190	0.767032	2.17628	-1.5045	4.09594e-15	3.08732e-14
LOC_Os03g02290.1	1869	24	67	0.752186	2.13228	-1.50324	3.48708e-06	1.48073e-05
LOC_Os02g19640.1	1458	119	332	4.78093	13.5444	-1.50233	3.10052e-25	3.45566e-24
LOC_Os06g40180.1	2529	233	650	5.39672	15.2878	-1.50222	7.72392e-48	1.45844e-46
LOC_Os01g50440.1	471	57	159	7.08887	20.0796	-1.50211	7.43834e-13	5.00809e-12
LOC_Os04g35580.1	867	70	195	4.72936	13.3781	-1.50016	2.0539e-15	1.572e-14
LOC_Os01g57700.1	1194	488	1359	23.9408	67.7009	-1.4997	7.71426e-98	2.75254e-96
LOC_Os05g26660.1	1728	315	877	10.678	30.1881	-1.49934	9.24654e-64	2.21596e-62
LOC_Os12g25690.1	1443	8621	23969	349.957	988.014	-1.49735	0	0
LOC_Os02g21300.1	1020	27	75	1.55055	4.37362	-1.49604	9.8267e-07	4.38285e-06
LOC_Os10g37290.1	303	18	50	3.47979	9.81538	-1.49604	6.74642e-05	0.000248804
LOC_Os11g06140.1	1320	80	222	3.55009	10.0037	-1.4946	2.94212e-17	2.44274e-16
LOC_Os05g49370.1	765	66	183	5.05366	14.2288	-1.49342	1.81473e-14	1.33114e-13
LOC_Os06g04850.1	771	146	404	11.0923	31.1678	-1.4905	4.99092e-30	6.32895e-29
LOC_Os06g35060.1	552	300	830	31.835	89.4373	-1.49026	6.52898e-60	1.47922e-58
LOC_Os01g43110.1	2745	158	437	3.37161	9.46932	-1.48982	2.50102e-32	3.35752e-31
LOC_Os11g48060.1	1761	1143	3160	38.0198	106.735	-1.48921	1.32037e-222	1.05788e-220
LOC_Os10g27120.1	651	21	58	1.88956	5.2994	-1.48778	1.87171e-05	7.34618e-05
LOC_Os05g14220.1	993	856	2364	50.4949	141.605	-1.48766	8.76614e-167	5.41213e-165
LOC_Os06g12230.1	1164	96	265	4.83105	13.5417	-1.487	3.61424e-20	3.39858e-19
LOC_Os08g37990.1	495	50	138	5.91681	16.5826	-1.48678	3.41808e-11	2.10256e-10
LOC_Os05g35340.1	510	54	149	6.20221	17.3778	-1.48639	5.71012e-12	3.67267e-11
LOC_Os05g24140.1	210	78	215	21.757	60.8974	-1.4849	1.29648e-16	1.0466e-15
LOC_Os04g45020.1	822	119	328	8.48005	23.7346	-1.48485	1.50962e-24	1.64255e-23
LOC_Os11g20040.1	1107	86	237	4.55066	12.7345	-1.48459	3.71442e-18	3.21336e-17
LOC_Os08g34550.1	1506	40	110	1.55582	4.34457	-1.48154	3.71074e-09	2.01906e-08
LOC_Os02g55990.1	681	40	110	3.44061	9.60783	-1.48154	3.71074e-09	2.01937e-08
LOC_Os04g35280.1	1725	24	66	0.814977	2.2758	-1.48154	5.23144e-06	2.18408e-05
LOC_Os04g05770.1	2019	24	66	0.696303	1.94441	-1.48154	5.23144e-06	2.18434e-05
LOC_Os03g02660.1	1365	71	195	3.04683	8.49731	-1.4797	3.92096e-15	2.9586e-14
LOC_Os06g38600.1	407	111	304	15.9754	44.4282	-1.47562	1.14217e-22	1.16981e-21
LOC_Os02g09530.1	648	42	115	3.79662	10.5561	-1.47528	1.84154e-09	1.02011e-08
LOC_Os10g38710.1	702	19	52	1.5854	4.40601	-1.47462	5.76726e-05	0.000214149
LOC_Os06g48860.1	423	57	156	7.89328	21.9363	-1.47462	2.45286e-12	1.60726e-11
LOC_Os06g19380.1	456	30	82	3.85371	10.6962	-1.47277	4.15484e-07	1.9139e-06
LOC_Os06g26270.1	600	41	112	4.00272	11.1032	-1.47192	3.18888e-09	1.74129e-08
LOC_Os12g04340.1	867	118	322	7.97234	22.091	-1.47039	8.4228e-24	8.93288e-23
LOC_Os09g26310.1	942	279	761	17.3491	48.0522	-1.46974	5.49404e-54	1.15218e-52
LOC_Os01g50610.1	1140	22	60	1.13042	3.13059	-1.46957	1.6011e-05	6.34412e-05
LOC_Os03g46150.2	639	69	188	6.32516	17.4999	-1.46818	1.72504e-14	1.2672e-13
LOC_Os02g58480.1	2541	246	670	5.67092	15.6837	-1.46761	1.22656e-47	2.30982e-46
LOC_Os11g20160.1	1107	123	335	6.5085	18.0002	-1.46761	1.23745e-24	1.34975e-23
LOC_Os11g13870.1	951	93	253	5.7283	15.8241	-1.46595	5.97462e-19	5.3417e-18
LOC_Os09g31350.1	1371	32	87	1.36721	3.77452	-1.46506	2.0474e-07	9.70382e-07
LOC_Os11g30810.1	987	46	125	2.73001	7.53308	-1.46433	4.53834e-10	2.61635e-09
LOC_Os11g09140.1	1131	60	163	3.1075	8.57244	-1.46395	1.05174e-12	7.03412e-12
LOC_Os09g39070.1	1110	8652	23481	456.58	1258.27	-1.4625	0	0
LOC_Os02g07410.1	477	2686	7279	329.846	907.68	-1.46039	0	0
LOC_Os10g04570.1	1443	48	130	1.94849	5.35866	-1.45952	2.25372e-10	1.32373e-09
LOC_Os06g38590.1	3315	228	617	4.02879	11.0709	-1.45835	1.32122e-43	2.2888e-42
LOC_Os08g10420.1	1377	17	46	0.723166	1.98703	-1.45821	0.000178611	0.000623424
LOC_Os02g56050.1	528	17	46	1.88598	5.18207	-1.45821	0.000178611	0.000623486
LOC_Os09g16160.1	2127	17	46	0.468171	1.28638	-1.45821	0.000178611	0.000623362
LOC_Os02g48470.1	552	420	1136	44.569	122.411	-1.45761	9.40452e-79	2.73546e-77
LOC_Os03g14880.1	1008	561	1517	32.6006	89.5168	-1.45726	1.6576e-104	6.34479e-103
LOC_Os09g25290.1	1236	518	1400	24.549	67.3735	-1.45651	1.61243e-96	5.66731e-95
LOC_Os07g38460.1	855	97	262	6.64552	18.227	-1.45562	2.21458e-19	2.01057e-18
LOC_Os11g05290.1	342	40	108	6.85105	18.7835	-1.45507	8.2019e-09	4.35061e-08
LOC_Os04g47500.1	1263	20	54	0.927577	2.54314	-1.45507	4.9183e-05	0.000184178
LOC_Os05g40270.8	2523	80	216	1.85736	5.09232	-1.45507	3.12302e-16	2.47964e-15
LOC_Os01g55000.1	1041	103	278	5.79575	15.8845	-1.45455	1.88462e-20	1.78695e-19
LOC_Os03g25330.1	999	3961	10687	232.254	636.312	-1.45403	0	0
LOC_Os05g35360.1	2328	119	321	2.99424	8.20166	-1.45372	2.3364e-23	2.44552e-22
LOC_Os06g40440.1	837	323	871	22.6048	61.8974	-1.45325	1.55032e-60	3.55123e-59
LOC_Os12g04170.1	1287	32	86	1.45645	3.97466	-1.44838	3.04372e-07	1.42101e-06
LOC_Os02g13980.1	294	51	137	10.1612	27.7174	-1.44772	9.59712e-11	5.75778e-10
LOC_Os03g11560.1	1431	784	2106	32.0922	87.5383	-1.44769	6.14504e-143	3.27237e-141
LOC_Os02g34640.1	651	35	94	3.14927	8.58868	-1.44742	8.63852e-08	4.22729e-07
LOC_Os05g12410.1	720	304	816	24.7323	67.412	-1.44661	1.90078e-56	4.09586e-55
LOC_Os06g11490.1	597	1211	3246	118.821	323.41	-1.44458	1.58044e-218	1.25768e-216
LOC_Os03g43684.1	4608	3089	8271	39.2671	106.764	-1.44303	0	0
LOC_Os08g35210.1	3102	1823	4880	34.4245	93.5745	-1.44268	0	0
LOC_Os11g07000.1	1446	37	99	1.49884	4.07236	-1.44202	4.26074e-08	2.14088e-07
LOC_Os04g20164.2	1017	741	1982	42.6796	115.921	-1.44152	8.68238e-134	4.29888e-132
LOC_Os04g46400.1	855	221	591	15.1408	41.1151	-1.44122	3.90942e-41	6.43111e-40
LOC_Os08g16830.1	411	49	131	6.98357	18.9587	-1.44083	2.85832e-10	1.66663e-09
LOC_Os10g36650.1	1134	2067	5517	106.77	289.381	-1.43846	0	0
LOC_Os01g19290.1	1137	18	48	0.927332	2.51108	-1.43715	0.000151747	0.000534313
LOC_Os11g44560.1	2982	963	2568	18.9165	51.2232	-1.43715	5.5449e-172	3.49686e-170
LOC_Os01g67220.2	1452	36	96	1.45231	3.93264	-1.43715	7.38228e-08	3.63423e-07
LOC_Os03g25320.1	972	358	952	21.5745	58.2573	-1.43311	1.14307e-64	2.76953e-63
LOC_Os09g15170.1	1578	214	569	7.94383	21.4479	-1.43293	2.4495e-39	3.86191e-38
LOC_Os06g49220.1	1710	634	1684	21.7178	58.5768	-1.43145	8.74318e-113	3.60495e-111
LOC_Os05g27090.1	462	212	563	26.8792	72.4846	-1.43118	7.15528e-39	1.11811e-37
LOC_Os10g37870.1	246	29	77	6.90536	18.6181	-1.43092	1.59747e-06	6.99137e-06
LOC_Os08g37180.1	1293	421	1117	19.0725	51.3847	-1.42985	2.59784e-75	7.27994e-74
LOC_Os04g37550.1	1365	455	1207	19.5255	52.5962	-1.4296	3.26916e-81	9.76675e-80
LOC_Os08g01570.1	1890	23	61	0.712835	1.91976	-1.42929	2.03402e-05	7.94519e-05
LOC_Os01g74146.1	1437	89	236	3.62791	9.76865	-1.42902	3.6196e-17	2.99464e-16
LOC_Os09g27700.1	1788	40	106	1.31044	3.52629	-1.4281	1.79601e-08	9.29185e-08
LOC_Os01g26070.1	258	20	53	4.54081	12.219	-1.4281	7.33432e-05	0.000268882
LOC_Os01g45140.1	1491	453	1200	17.7969	47.8722	-1.42756	1.39372e-80	4.14273e-79
LOC_Os02g04530.1	4215	17	45	0.236251	0.63503	-1.4265	0.000267062	0.000910868
LOC_Os04g39180.1	1278	17	45	0.779186	2.09441	-1.4265	0.000267062	0.00091078
LOC_Os05g24780.1	594	105	277	10.3544	27.7379	-1.42161	9.55804e-20	8.83686e-19
LOC_Os04g38220.1	1554	132	348	4.97561	13.3201	-1.42066	2.17404e-24	2.3488e-23
LOC_Os08g39490.2	2064	22	58	0.624362	1.67147	-1.42066	3.55522e-05	0.000135085
LOC_Os12g01360.1	3390	1206	3176	20.8387	55.7263	-1.41909	2.98344e-208	2.28642e-206
LOC_Os05g05354.1	1845	19	50	0.603226	1.61196	-1.41804	0.000128653	0.000458075
LOC_Os06g10950.1	1776	84	221	2.77051	7.40166	-1.4177	5.37668e-16	4.21678e-15
LOC_Os07g15370.1	1617	2556	6721	92.5921	247.231	-1.4169	0	0
LOC_Os07g49370.1	1017	59	155	3.39824	9.06547	-1.41559	1.26603e-11	8.00133e-11
LOC_Os07g48390.1	849	662	1739	45.6745	121.835	-1.41547	1.75821e-114	7.41414e-113
LOC_Os08g35710.1	681	1021	2682	87.8217	234.256	-1.41544	1.69824e-175	1.0985e-173
LOC_Os02g50000.1	969	438	1150	26.4773	70.5917	-1.41474	2.79866e-76	7.93096e-75
LOC_Os04g57130.1	510	88	231	10.1073	26.9415	-1.41443	1.33705e-16	1.07762e-15
LOC_Os08g32060.1	2073	48	126	1.35633	3.61535	-1.41443	1.07126e-09	6.02413e-09
LOC_Os12g37970.1	729	176	462	14.1419	37.6959	-1.41443	1.1753e-31	1.55121e-30
LOC_Os12g36100.1	2865	32	84	0.654257	1.74395	-1.41443	6.66816e-07	3.02072e-06
LOC_Os01g59680.1	939	32	84	1.99622	5.321	-1.41443	6.66816e-07	3.02033e-06
LOC_Os05g04440.1	1047	1364	3579	76.3116	203.327	-1.41383	4.11028e-233	3.51698e-231
LOC_Os11g40380.1	2151	53	139	1.44331	3.84374	-1.41313	1.52438e-10	9.05461e-10
LOC_Os01g21310.1	753	98	257	7.6235	20.301	-1.41303	2.82264e-18	2.45392e-17
LOC_Os01g61330.1	1281	82	215	3.74963	9.98318	-1.41275	1.58156e-15	1.21629e-14
LOC_Os06g46970.1	312	111	291	20.8397	55.4776	-1.41257	1.74773e-20	1.65937e-19
LOC_Os03g43970.1	1329	93	243	4.09903	10.8758	-1.40777	2.84288e-17	2.3609e-16
LOC_Os07g48080.1	1560	219	572	8.22323	21.8098	-1.4072	1.62898e-38	2.52535e-37
LOC_Os06g15910.1	2319	643	1679	16.2418	43.0655	-1.40682	1.3568e-109	5.44155e-108
LOC_Os11g42430.1	1389	1305	3406	55.034	145.855	-1.40614	3.89342e-220	3.11235e-218
LOC_Os12g15920.1	1977	1410	3680	41.7768	110.719	-1.40612	1.12622e-237	9.90092e-236
LOC_Os03g03320.1	744	46	120	3.62166	9.59374	-1.40544	3.1843e-09	1.73906e-08
LOC_Os07g34870.1	1356	74	193	3.19665	8.46598	-1.40512	5.52116e-14	3.95524e-13
LOC_Os10g05130.1	582	130	339	13.0841	34.6463	-1.40489	1.99196e-23	2.08934e-22
LOC_Os02g08400.1	1266	53	138	2.45225	6.48373	-1.40272	2.23756e-10	1.31446e-09
LOC_Os06g11330.1	600	173	450	16.8895	44.6109	-1.40127	1.82421e-30	2.34448e-29
LOC_Os03g59200.1	876	228	593	15.2459	40.2652	-1.40111	1.28598e-39	2.03934e-38
LOC_Os05g25910.1	783	20	52	1.49621	3.95022	-1.40062	0.000108876	0.000391296
LOC_Os04g07250.1	2049	25	65	0.714696	1.88691	-1.40062	1.46534e-05	5.83503e-05
LOC_Os01g30956.1	4905	30	78	0.358266	0.945878	-1.40062	2.00702e-06	8.70062e-06
LOC_Os03g10500.1	561	166	431	17.3328	45.6977	-1.39862	3.61712e-29	4.47576e-28
LOC_Os05g11720.1	507	42	109	4.85249	12.7879	-1.39798	1.91938e-08	9.91705e-08
LOC_Os01g70180.1	1269	84	218	3.8774	10.2182	-1.39798	1.6877e-15	1.29509e-14
LOC_Os08g28560.1	1167	32	83	1.60621	4.23045	-1.39715	9.82558e-07	4.38346e-06
LOC_Os11g15700.1	1227	32	83	1.52767	4.02358	-1.39715	9.82558e-07	4.38291e-06
LOC_Os12g21940.1	2142	278	721	7.60236	20.0214	-1.39703	1.34154e-47	2.52231e-46
LOC_Os04g37650.1	1749	27	70	0.904268	2.38061	-1.39651	7.13754e-06	2.93983e-05
LOC_Os04g43560.1	837	54	140	3.77913	9.94906	-1.39651	1.90612e-10	1.12444e-09
LOC_Os11g05410.1	1320	22	57	0.976274	2.56851	-1.39557	5.26472e-05	0.000196628
LOC_Os01g41950.1	810	39	101	2.82035	7.41679	-1.39492	6.72686e-08	3.32644e-07
LOC_Os03g60810.1	2106	209	541	5.81314	15.2798	-1.39424	4.94756e-36	7.2252e-35
LOC_Os03g04250.1	669	294	761	25.7421	67.6609	-1.39419	5.38906e-50	1.05603e-48
LOC_Os01g03630.1	1605	335	867	12.2262	32.131	-1.39398	1.05419e-56	2.28277e-55
LOC_Os07g36500.1	312	29	75	5.44461	14.2984	-1.39295	3.48336e-06	1.47933e-05
LOC_Os03g04220.1	960	391	1010	23.8577	62.5792	-1.39123	1.42852e-65	3.49721e-64
LOC_Os01g07240.1	741	103	266	8.14221	21.3522	-1.39089	1.87366e-18	1.64105e-17
LOC_Os04g41229.1	1110	136	351	7.17694	18.8089	-1.38998	7.73056e-24	8.21107e-23
LOC_Os08g34280.1	1086	1759	4538	94.8766	248.55	-1.38941	2.25314e-287	2.45913e-285
LOC_Os05g39320.1	1818	19	49	0.612185	1.60318	-1.38889	0.000190787	0.000663688
LOC_Os01g66970.2	708	19	49	1.57197	4.11663	-1.38889	0.000190787	0.000663753
LOC_Os12g30760.1	3168	85	219	1.57165	4.11186	-1.38751	2.10102e-15	1.60701e-14
LOC_Os03g22040.1	1635	200	515	7.16532	18.7357	-1.38668	4.12742e-34	5.76482e-33
LOC_Os04g01140.1	1551	865	2227	32.6684	85.4059	-1.38644	1.32752e-141	6.9954e-140
LOC_Os08g14600.1	702	47	121	3.92179	10.2525	-1.38639	3.97212e-09	2.15496e-08
LOC_Os07g06680.1	1440	1911	4910	77.7358	202.814	-1.38351	0	0
LOC_Os04g59000.1	1680	2626	6747	91.5606	238.881	-1.38349	0	0
LOC_Os08g31670.1	1527	30	77	1.15081	2.99938	-1.38201	2.9519e-06	1.26367e-05
LOC_Os01g25810.1	3432	121	310	2.0652	5.37272	-1.37937	5.24002e-21	5.0945e-20
LOC_Os06g34730.1	624	41	105	3.84877	10.0089	-1.37881	4.85126e-08	2.42206e-07
LOC_Os10g34500.1	843	25	64	1.73714	4.51577	-1.37826	2.15924e-05	8.41753e-05
LOC_Os10g18760.1	528	102	261	11.3159	29.4026	-1.37759	6.79378e-18	5.80609e-17
LOC_Os06g33390.1	594	34	87	3.35286	8.71189	-1.37759	7.0682e-07	3.19619e-06
LOC_Os02g50630.1	1326	160	409	7.06805	18.3468	-1.37614	3.99394e-27	4.69954e-26
LOC_Os02g17000.1	1491	27	69	1.06074	2.75265	-1.37575	1.05012e-05	4.25614e-05
LOC_Os11g01330.1	3396	993	2536	17.1279	44.4182	-1.3748	6.02124e-159	3.55556e-157
LOC_Os04g30160.1	2301	20	51	0.509139	1.31836	-1.37261	0.000160871	0.000564634
LOC_Os11g03540.1	1350	75	191	3.25425	8.41548	-1.37072	2.1345e-13	1.48329e-12
LOC_Os07g46240.1	1614	333	848	12.0855	31.2516	-1.37065	3.89812e-54	8.19931e-53
LOC_Os04g10650.1	1767	119	303	3.94488	10.1997	-1.37047	2.2169e-20	2.09692e-19
LOC_Os11g03240.1	1494	511	1301	20.0352	51.7972	-1.37034	4.53506e-82	1.36645e-80
LOC_Os12g29710.1	4575	251	639	3.2137	8.30786	-1.37024	3.37604e-41	5.56407e-40
LOC_Os01g65120.1	1479	22	56	0.87132	2.25216	-1.37004	7.76264e-05	0.000283405
LOC_Os08g43980.1	732	22	56	1.76049	4.55047	-1.37004	7.76264e-05	0.000283435
LOC_Os12g31729.1	2337	22	56	0.551426	1.42531	-1.37004	7.76264e-05	0.000283464
LOC_Os03g14610.1	1002	586	1491	34.2573	88.5094	-1.36942	1.086e-93	3.70257e-92
LOC_Os02g48640.1	1635	1112	2825	39.8392	102.773	-1.36721	2.32978e-175	1.50424e-173
LOC_Os07g40940.1	585	300	762	30.0392	77.478	-1.36694	1.2579e-48	2.40612e-47
LOC_Os06g07250.1	552	2703	6858	286.834	738.989	-1.36534	0	0
LOC_Os04g29920.1	642	179	454	16.3321	42.063	-1.36484	1.40371e-29	1.75666e-28
LOC_Os10g06090.1	2247	237	601	6.17829	15.9093	-1.36459	1.2949e-38	2.01098e-37
LOC_Os04g49420.1	312	114	289	21.4029	55.0963	-1.36415	2.20422e-19	2.00168e-18
LOC_Os07g26440.2	2445	270	684	6.46857	16.6401	-1.36315	1.20304e-43	2.08508e-42
LOC_Os04g17890.1	4545	53	134	0.68307	1.75368	-1.36028	1.01892e-09	5.74171e-09
LOC_Os02g20850.1	594	318	804	31.3591	80.5099	-1.36028	7.63628e-51	1.51492e-49
LOC_Os02g17060.1	1707	19	48	0.651993	1.67258	-1.35915	0.000281532	0.000954863
LOC_Os01g08300.1	162	19	48	6.87008	17.6241	-1.35915	0.000281532	0.000954771
LOC_Os05g36090.1	1290	116	293	5.26734	13.5101	-1.35889	1.59393e-19	1.45799e-18
LOC_Os04g32920.2	2406	88	222	2.14245	5.48829	-1.3571	3.97854e-15	3.00012e-14
LOC_Os02g53180.2	966	67	169	4.06276	10.4061	-1.3569	7.42858e-12	4.75022e-11
LOC_Os07g48030.1	945	3146	7935	195.007	499.453	-1.35682	0	0
LOC_Os01g70100.1	1242	788	1986	37.1645	95.1124	-1.35571	2.689e-122	1.20605e-120
LOC_Os11g44170.1	1419	248	625	10.2375	26.1985	-1.35563	1.0529e-39	1.67349e-38
LOC_Os03g10010.1	321	25	63	4.56203	11.6739	-1.35554	3.1693e-05	0.000121258
LOC_Os01g60910.1	1509	25	63	0.970452	2.48331	-1.35554	3.1693e-05	0.000121245
LOC_Os08g07940.1	3399	54	136	0.930606	2.37995	-1.35469	8.63788e-10	4.8941e-09
LOC_Os05g15170.1	681	164	413	14.1065	36.073	-1.35456	9.25446e-27	1.07744e-25
LOC_Os10g31510.1	579	87	219	8.80164	22.4981	-1.35396	6.79156e-15	5.07897e-14
LOC_Os01g31940.1	1140	180	453	9.24891	23.6359	-1.35363	3.62062e-29	4.47852e-28
LOC_Os01g04750.1	954	64	161	3.92966	10.0382	-1.35303	2.56454e-11	1.59001e-10
LOC_Os04g46560.1	1059	64	161	3.54003	9.04294	-1.35303	2.56454e-11	1.58973e-10
LOC_Os07g40890.1	393	235	591	35.0266	89.4488	-1.35261	1.63599e-37	2.48808e-36
LOC_Os12g08200.1	567	136	342	14.0501	35.8775	-1.3525	2.21286e-22	2.24424e-21
LOC_Os01g01570.1	300	37	93	7.22443	18.4392	-1.35182	4.28486e-07	1.97173e-06
LOC_Os08g39740.1	1812	222	558	7.17659	18.3171	-1.35182	1.76182e-35	2.54234e-34
LOC_Os05g38390.1	1542	203	510	7.71143	19.6728	-1.35113	1.51552e-32	2.04544e-31
LOC_Os03g18140.1	1677	1533	3851	53.5466	136.59	-1.35099	5.00912e-234	4.30699e-232
LOC_Os09g30010.1	822	86	216	6.12844	15.6301	-1.35073	1.15914e-14	8.5757e-14
LOC_Os01g05620.1	2970	364	914	7.17907	18.305	-1.35037	6.13268e-57	1.33289e-55
LOC_Os12g26060.1	1410	92	231	3.82201	9.74479	-1.3503	1.42732e-15	1.09983e-14
LOC_Os04g14680.1	876	92	231	6.15187	15.6851	-1.3503	1.42732e-15	1.10007e-14
LOC_Os03g38050.1	1221	971	2438	46.5829	118.767	-1.35027	8.87628e-149	4.9278e-147
LOC_Os06g04090.1	1188	313	785	15.433	39.3036	-1.34864	4.68418e-49	9.02851e-48
LOC_Os02g13150.1	1047	97	243	5.42685	13.8051	-1.34701	3.002e-16	2.38623e-15
LOC_Os11g34390.1	1452	250	626	10.0855	25.6441	-1.34635	2.29336e-39	3.62059e-38
LOC_Os01g27390.1	651	3386	8475	304.67	774.352	-1.34574	0	0
LOC_Os04g48790.1	1440	2258	5650	91.8511	233.381	-1.34532	0	0
LOC_Os03g18630.1	2376	427	1068	10.527	26.7365	-1.34472	8.07166e-66	1.98431e-64
LOC_Os11g07590.1	543	50	125	5.39378	13.6927	-1.34404	5.14438e-09	2.76751e-08
LOC_Os01g02010.1	768	604	1510	46.0679	116.949	-1.34404	3.11514e-92	1.04589e-90
LOC_Os01g43280.1	1524	64	160	2.4599	6.24474	-1.34404	3.71884e-11	2.28159e-10
LOC_Os08g43860.1	708	36	90	2.97846	7.56117	-1.34404	7.3856e-07	3.33544e-06
LOC_Os01g11550.1	1377	42	105	1.78665	4.5356	-1.34404	8.73624e-08	4.27155e-07
LOC_Os03g13520.1	1488	550	1375	21.6512	54.9641	-1.34404	3.7448e-84	1.156e-82
LOC_Os08g24182.1	312	20	50	3.7549	9.53224	-1.34404	0.000236554	0.000813188
LOC_Os03g43510.1	1425	30	75	1.23319	3.13059	-1.34404	6.32202e-06	2.61861e-05
LOC_Os05g37080.1	825	44	110	3.12408	7.93082	-1.34404	4.29784e-08	2.15859e-07
LOC_Os02g10430.1	426	20	50	2.75007	6.98136	-1.34404	0.000236554	0.000813108
LOC_Os02g18880.1	642	484	1208	44.1604	111.921	-1.34165	5.87284e-74	1.61368e-72
LOC_Os02g17150.1	2022	117	292	3.38944	8.58976	-1.34157	4.0977e-19	3.68511e-18
LOC_Os09g26170.1	1134	713	1778	36.8298	93.2606	-1.34039	7.97076e-108	3.15368e-106
LOC_Os01g37470.1	990	79	197	4.67428	11.8362	-1.34038	2.33134e-13	1.61658e-12
LOC_Os01g58150.1	672	156	389	13.5981	34.4318	-1.34034	6.4528e-25	7.10877e-24
LOC_Os09g28750.1	975	67	167	4.02525	10.1881	-1.33973	1.56108e-11	9.80629e-11
LOC_Os09g30230.1	1134	51	127	2.63439	6.66147	-1.33837	4.35222e-09	2.35609e-08
LOC_Os01g05810.1	1905	835	2079	25.6752	64.9141	-1.33815	1.95258e-125	8.97448e-124
LOC_Os01g41730.1	738	94	234	7.46096	18.8599	-1.33789	1.48542e-15	1.14385e-14
LOC_Os05g04820.1	1284	518	1289	23.6313	59.7128	-1.33734	2.05304e-78	5.93731e-77
LOC_Os01g42900.1	1842	115	286	3.65705	9.2354	-1.33649	1.18612e-18	1.04798e-17
LOC_Os09g26300.1	1005	498	1238	29.0259	73.2713	-1.33591	2.9105e-75	8.13671e-74
LOC_Os11g26190.1	321	169	420	30.8393	77.8258	-1.33548	1.23168e-26	1.42783e-25
LOC_Os11g28950.1	3213	33	82	0.601626	1.51804	-1.33527	2.60238e-06	1.11866e-05
LOC_Os06g49750.1	1314	81	201	3.61088	9.09872	-1.33331	1.67373e-13	1.16978e-12
LOC_Os06g39470.1	1296	418	1037	18.8927	47.5941	-1.33295	3.98026e-63	9.42985e-62
LOC_Os07g30090.2	306	25	62	4.78566	12.0517	-1.33245	4.63316e-05	0.000174017
LOC_Os06g48610.1	1401	371	920	15.5117	39.0597	-1.33233	3.6449e-56	7.82544e-55
LOC_Os11g05000.1	1467	21	52	0.838518	2.1084	-1.33023	0.000198555	0.000688944
LOC_Os01g46410.1	1182	38	94	1.88317	4.73031	-1.32877	5.26056e-07	2.40408e-06
LOC_Os06g46670.3	1935	38	94	1.15034	2.88952	-1.32877	5.26056e-07	2.40377e-06
LOC_Os02g36500.1	933	420	1038	26.3688	66.1752	-1.32746	8.51902e-63	2.00749e-61
LOC_Os07g15320.1	1323	96	237	4.25045	10.6554	-1.32589	1.5385e-15	1.18395e-14
LOC_Os02g57240.1	987	1199	2960	71.1582	178.383	-1.32588	2.81688e-175	1.81542e-173
LOC_Os01g05870.1	3198	141	348	2.58264	6.47262	-1.3255	4.21988e-22	4.24069e-21
LOC_Os10g39770.1	702	77	190	6.42505	16.0989	-1.32518	9.79086e-13	6.55694e-12
LOC_Os01g60420.1	1404	92	227	3.83834	9.61697	-1.3251	6.21234e-15	4.65075e-14
LOC_Os07g07719.1	381	28	69	4.30483	10.7722	-1.32328	1.89103e-05	7.41706e-05
LOC_Os06g11990.1	3378	9301	22907	161.285	403.356	-1.32244	0	0
LOC_Os04g48130.1	1029	591	1455	33.643	84.106	-1.3219	9.65426e-87	3.06614e-85
LOC_Os04g59330.1	948	2403	5916	148.48	371.193	-1.3219	0	0
LOC_Os10g30290.1	1077	91	224	4.94936	12.3712	-1.32167	1.05707e-14	7.83702e-14
LOC_Os09g39120.1	1080	224	551	12.1492	30.3464	-1.32067	7.02134e-34	9.74885e-33
LOC_Os06g38960.2	1026	24	59	1.37021	3.42046	-1.31979	8.03984e-05	0.00029301
LOC_Os10g12750.1	951	118	290	7.26816	18.1383	-1.31938	1.49762e-18	1.31758e-17
LOC_Os06g22020.1	1542	103	253	3.91269	9.75923	-1.31861	2.31496e-16	1.84762e-15
LOC_Os10g04120.1	3969	103	253	1.52012	3.79157	-1.31861	2.31496e-16	1.84804e-15
LOC_Os03g06670.1	417	226	555	31.7465	79.1656	-1.31828	5.04652e-34	7.02626e-33
LOC_Os11g16960.1	810	310	761	22.4182	55.8829	-1.31774	5.32276e-46	9.63756e-45
LOC_Os08g36220.1	1065	22	54	1.21003	3.01595	-1.31757	0.000166511	0.00058327
LOC_Os08g43850.1	984	33	81	1.96445	4.89632	-1.31757	3.7793e-06	1.60057e-05
LOC_Os04g33990.1	663	2591	6357	228.916	570.319	-1.31695	0	0
LOC_Os07g05380.1	1059	333	817	18.4192	45.8887	-1.31693	3.26046e-49	6.31197e-48
LOC_Os09g28280.1	960	126	309	7.68816	19.1455	-1.3163	1.33295e-19	1.22434e-18
LOC_Os03g19462.1	1773	2003	4910	66.1752	164.722	-1.31567	5.58018e-286	6.0343e-284
LOC_Os06g49470.1	627	51	125	4.76459	11.8583	-1.31547	9.10606e-09	4.81789e-08
LOC_Os02g38120.1	1962	211	517	6.29951	15.6737	-1.31503	1.08315e-31	1.4312e-30
LOC_Os08g20580.1	675	40	98	3.4712	8.63579	-1.31489	3.73836e-07	1.73132e-06
LOC_Os03g43400.1	702	193	472	16.1044	39.993	-1.3123	5.49564e-29	6.76932e-28
LOC_Os09g38450.1	1512	164	401	6.35353	15.7751	-1.31202	7.37682e-25	8.10898e-24
LOC_Os09g37840.1	7305	126	308	1.01035	2.5079	-1.31162	1.91411e-19	1.74407e-18
LOC_Os05g02300.1	471	260	635	32.3352	80.1922	-1.31036	2.40668e-38	3.71954e-37
LOC_Os02g26140.1	1245	43	105	2.02312	5.01648	-1.31009	1.54733e-07	7.39933e-07
LOC_Os08g05590.1	918	34	83	2.1695	5.37793	-1.30969	3.17972e-06	1.35659e-05
LOC_Os03g64320.1	3771	2082	5081	32.3405	80.1442	-1.30925	1.19147e-293	1.33343e-291
LOC_Os08g38092.1	1245	41	100	1.92902	4.7776	-1.30842	3.14904e-07	1.46823e-06
LOC_Os05g03190.1	1425	4556	11106	187.28	463.577	-1.30761	0	0
LOC_Os07g01490.1	1185	112	273	5.53634	13.7033	-1.30751	2.4924e-17	2.07669e-16
LOC_Os02g48880.1	2352	96	234	2.39088	5.91777	-1.30751	4.5775e-15	3.44735e-14
LOC_Os08g38300.1	453	400	975	51.7231	128.022	-1.30751	9.098e-58	2.00457e-56
LOC_Os04g50700.1	486	488	1189	58.8175	145.521	-1.30691	5.26152e-70	1.35986e-68
LOC_Os03g15790.1	1365	55	134	2.36022	5.83918	-1.30684	3.19966e-09	1.7469e-08
LOC_Os05g38690.1	1110	69	168	3.64124	9.00256	-1.30591	3.35038e-11	2.06488e-10
LOC_Os08g09570.1	2127	37	90	1.01896	2.51683	-1.30451	1.30887e-06	5.77348e-06
LOC_Os01g22640.1	1311	334	812	14.9234	36.8411	-1.30374	3.40978e-48	6.46263e-47
LOC_Os10g01570.1	1116	216	525	11.3374	27.9817	-1.3034	9.68662e-32	1.28184e-30
LOC_Os12g38910.1	1857	214	520	6.75033	16.656	-1.30301	1.93443e-31	2.54362e-30
LOC_Os11g47840.1	1125	1275	3096	66.3867	163.692	-1.30202	3.23482e-178	2.12756e-176
LOC_Os08g06380.1	2859	377	915	7.72414	19.0365	-1.30132	6.1792e-54	1.29356e-52
LOC_Os05g08640.1	1320	504	1223	22.3656	55.1102	-1.30104	1.81356e-71	4.7605e-70
LOC_Os01g19220.1	2457	504	1223	12.0157	29.6074	-1.30104	1.81356e-71	4.75696e-70
LOC_Os07g24190.2	2514	202	490	4.70662	11.5934	-1.30054	1.22795e-29	1.54053e-28
LOC_Os03g30830.1	567	430	1043	44.4231	109.416	-1.30044	3.5893e-61	8.29728e-60
LOC_Os03g24870.1	1548	127	308	4.80569	11.8348	-1.30021	3.3281e-19	3.00142e-18
LOC_Os02g34710.1	951	26	63	1.60146	3.94039	-1.29895	5.65556e-05	0.000210245
LOC_Os10g05690.1	1644	161	390	5.7365	14.1105	-1.29853	7.34094e-24	7.79958e-23
LOC_Os01g65080.1	1569	38	92	1.41868	3.48774	-1.29775	1.1008e-06	4.89303e-06
LOC_Os02g37250.1	210	15074	36485	4204.67	10334.1	-1.29735	0	0
LOC_Os02g42740.1	1572	298	721	11.1042	27.2811	-1.2968	1.20791e-42	2.04821e-41
LOC_Os04g35000.1	567	31	75	3.20259	7.86788	-1.29673	1.12124e-05	4.53137e-05
LOC_Os11g14050.1	2919	367	887	7.3647	18.0746	-1.29527	5.65616e-52	1.14399e-50
LOC_Os07g32020.1	1425	24	58	0.986551	2.42099	-1.29513	0.000116845	0.000418186
LOC_Os07g48150.1	993	24	58	1.41575	3.47423	-1.29513	0.000116845	0.000418144
LOC_Os01g56450.1	684	65	157	5.56648	13.6528	-1.29437	1.95947e-10	1.15475e-09
LOC_Os02g19820.1	780	407	983	30.5649	74.9615	-1.29427	2.41818e-57	5.2982e-56
LOC_Os11g44970.1	2898	1014	2449	20.4957	50.2655	-1.29425	4.24686e-140	2.21144e-138
LOC_Os05g46610.1	939	276	666	17.2174	42.1879	-1.29297	2.3956e-39	3.77862e-38
LOC_Os01g02900.2	1509	44	106	1.70799	4.17827	-1.2906	1.87725e-07	8.92378e-07
LOC_Os04g40550.1	336	22	53	3.83536	9.38245	-1.2906	0.000242178	0.00083171
LOC_Os07g45370.1	2439	176	424	4.22692	10.3403	-1.2906	1.41925e-25	1.59798e-24
LOC_Os04g38940.1	759	76	183	5.86536	14.3413	-1.28988	7.1108e-12	4.55114e-11
LOC_Os06g12740.1	1116	206	496	10.8125	26.4361	-1.28981	1.28293e-29	1.60779e-28
LOC_Os04g01960.1	597	103	248	10.1062	24.7091	-1.28981	1.40552e-15	1.08446e-14
LOC_Os04g07890.1	1626	113	272	4.07081	9.95011	-1.2894	6.1879e-17	5.07543e-16
LOC_Os04g40940.1	624	32	77	3.00392	7.33982	-1.2889	9.40938e-06	3.83124e-05
LOC_Os02g50600.1	1122	776	1867	40.5128	98.9762	-1.28871	1.45716e-106	5.68242e-105
LOC_Os03g46410.1	801	416	1000	30.4217	74.2586	-1.28746	7.66546e-58	1.69e-56
LOC_Os12g37400.1	2178	52	125	1.39852	3.41375	-1.28746	1.59002e-08	8.25888e-08
LOC_Os11g39990.1	1254	974	2341	45.4972	111.041	-1.28724	6.75496e-133	3.32124e-131
LOC_Os01g62010.1	921	45	108	2.86204	6.97499	-1.28515	1.5787e-07	7.54528e-07
LOC_Os03g33650.1	3147	35	84	0.65147	1.58768	-1.28515	3.85722e-06	1.6322e-05
LOC_Os07g05570.2	2079	50	120	1.40877	3.43326	-1.28515	3.22282e-08	1.63662e-07
LOC_Os09g29284.1	1449	155	372	6.26594	15.2705	-1.28515	1.71279e-22	1.74462e-21
LOC_Os06g49320.1	1383	878	2107	37.1874	90.6195	-1.28501	1.7296e-119	7.58378e-118
LOC_Os07g44180.1	171	687	1648	235.334	573.245	-1.28445	8.25258e-94	2.81907e-92
LOC_Os02g53520.1	3024	2914	6984	56.4457	137.373	-1.28316	0	0
LOC_Os05g40960.1	1236	33	79	1.56393	3.80179	-1.2815	7.8927e-06	3.23461e-05
LOC_Os07g49250.1	1764	51	122	1.69354	4.11378	-1.28042	2.7111e-08	1.38453e-07
LOC_Os12g42840.1	879	46	110	3.06543	7.44361	-1.27991	1.32717e-07	6.38728e-07
LOC_Os08g09860.1	645	100	239	9.08162	22.0403	-1.27912	6.82572e-15	5.10344e-14
LOC_Os10g07480.1	2733	779	1861	16.6963	40.5029	-1.27849	6.08498e-105	2.34441e-103
LOC_Os03g01160.2	1791	62	148	2.02777	4.91525	-1.27737	9.64372e-10	5.44475e-09
LOC_Os02g37190.1	519	6962	16615	785.76	1904.2	-1.27702	0	0
LOC_Os06g40870.1	618	44	105	4.17049	10.106	-1.27693	2.69676e-07	1.26522e-06
LOC_Os01g53800.1	1692	1369	3265	47.3943	114.779	-1.27607	4.18072e-182	2.81265e-180
LOC_Os08g36500.1	2751	26	62	0.553612	1.34054	-1.27587	8.18024e-05	0.000297942
LOC_Os06g36480.1	1704	89	212	3.05945	7.40024	-1.2743	2.64354e-13	1.82659e-12
LOC_Os06g06460.1	411	226	538	32.2099	77.861	-1.2734	2.1721e-31	2.85401e-30
LOC_Os04g54130.1	2505	334	795	7.81019	18.8773	-1.27322	1.41531e-45	2.54042e-44
LOC_Os04g30720.1	2181	50	119	1.34288	3.24542	-1.27307	4.62044e-08	2.31468e-07
LOC_Os01g67220.3	1116	37	88	1.94205	4.69027	-1.27209	2.71514e-06	1.16458e-05
LOC_Os10g25900.1	495	90	214	10.6503	25.7151	-1.27173	2.22756e-13	1.54674e-12
LOC_Os01g50030.1	1500	547	1300	21.3609	51.5504	-1.27101	3.27622e-73	8.9049e-72
LOC_Os03g53970.1	882	40	95	2.65653	6.4067	-1.27004	1.11685e-06	4.96185e-06
LOC_Os06g12790.1	648	204	484	18.4407	44.4273	-1.26855	3.04368e-28	3.67462e-27
LOC_Os06g14630.1	1173	504	1195	25.1684	60.5968	-1.26763	3.58818e-67	8.96486e-66
LOC_Os04g49250.1	573	27	64	2.76015	6.64362	-1.26722	6.8398e-05	0.000252116
LOC_Os03g52239.1	2373	219	519	5.40592	13.0092	-1.26692	4.1248e-30	5.24573e-29
LOC_Os01g42070.1	2331	207	490	5.20177	12.5036	-1.26526	1.82894e-28	2.22176e-27
LOC_Os01g47900.1	2460	161	381	3.83366	9.21233	-1.26484	1.78755e-22	1.81918e-21
LOC_Os03g04240.1	678	380	898	32.8305	78.7819	-1.26283	1.25836e-50	2.4908e-49
LOC_Os05g49350.1	696	100	236	8.41616	20.1689	-1.2609	1.9748e-14	1.44615e-13
LOC_Os09g28470.1	1533	50	118	1.91052	4.57846	-1.2609	6.60878e-08	3.26943e-07
LOC_Os07g38730.1	1353	13547	31970	586.501	1405.48	-1.26086	0	0
LOC_Os12g19180.1	1803	487	1149	15.8218	37.9056	-1.2605	4.19958e-64	1.01126e-62
LOC_Os06g45990.1	1092	187	441	10.031	24.0212	-1.25985	1.28766e-25	1.45354e-24
LOC_Os10g36690.5	1683	28	66	0.974534	2.3326	-1.25915	5.71682e-05	0.000212366
LOC_Os05g41160.1	651	163	384	14.6666	35.0857	-1.25835	1.80455e-22	1.83543e-21
LOC_Os04g31410.1	405	411	968	59.4443	142.167	-1.25798	4.0341e-54	8.48027e-53
LOC_Os01g33040.1	2865	502	1182	10.2637	24.5399	-1.25758	1.1628e-65	2.85063e-64
LOC_Os09g02650.1	3108	3266	7679	61.5543	146.961	-1.25551	0	0
LOC_Os09g34110.1	2280	174	409	4.47031	10.6701	-1.25513	9.64894e-24	1.02179e-22
LOC_Os01g62020.2	768	243	571	18.534	44.2236	-1.25465	1.7185e-32	2.31761e-31
LOC_Os10g02260.1	1731	55	129	1.86118	4.43274	-1.25198	1.9313e-08	9.97572e-08
LOC_Os06g03710.1	1854	177	415	5.59225	13.3143	-1.25147	5.77534e-24	6.15658e-23
LOC_Os06g42800.1	1677	1119	2623	39.0859	93.0347	-1.25112	2.7457e-142	1.45994e-140
LOC_Os12g36490.1	2505	32	75	0.748282	1.78087	-1.25093	1.94512e-05	7.61735e-05
LOC_Os03g21970.1	492	259	607	30.836	73.3843	-1.25086	2.78996e-34	3.91383e-33
LOC_Os04g39600.1	792	131	307	9.68878	23.0565	-1.25078	4.08526e-18	3.52984e-17
LOC_Os05g49820.1	1980	35	82	1.03544	2.46336	-1.25038	7.95018e-06	3.25703e-05
LOC_Os04g53640.1	996	564	1321	33.1698	78.8902	-1.24998	1.70638e-72	4.56065e-71
LOC_Os06g08080.1	2304	14181	33201	360.535	857.133	-1.24938	0	0
LOC_Os08g20730.1	1104	179	419	9.49745	22.5748	-1.2491	4.1002e-24	4.40281e-23
LOC_Os03g02840.1	1272	53	124	2.44069	5.79848	-1.24839	3.90708e-08	1.96991e-07
LOC_Os06g44620.1	1680	975	2281	33.9953	80.7599	-1.2483	1.46815e-123	6.64401e-122
LOC_Os08g10250.1	843	177	414	12.299	29.2114	-1.24799	8.17942e-24	8.67998e-23
LOC_Os01g47780.1	744	1475	3444	116.129	275.34	-1.24548	6.7407e-185	4.62315e-183
LOC_Os12g39300.1	1527	36	84	1.38098	3.27205	-1.2445	6.65138e-06	2.75083e-05
LOC_Os11g40540.1	1977	24	56	0.711095	1.68485	-1.2445	0.000243498	0.000835673
LOC_Os09g21430.1	4116	24	56	0.341554	0.809268	-1.2445	0.000243498	0.000835592
LOC_Os11g01620.1	2433	48	112	1.15564	2.73814	-1.2445	1.91134e-07	9.0797e-07
LOC_Os08g07340.1	2703	27	63	0.585114	1.38635	-1.2445	9.8311e-05	0.000355171
LOC_Os01g08120.1	1998	24	56	0.703621	1.66714	-1.2445	0.000243498	0.000835755
LOC_Os12g05360.1	987	69	161	4.09501	9.7026	-1.2445	4.082e-10	2.35945e-09
LOC_Os11g06900.1	1956	123	287	3.68349	8.72755	-1.2445	6.53404e-17	5.35436e-16
LOC_Os01g19850.1	2391	27	63	0.661466	1.56726	-1.2445	9.8311e-05	0.000355135
LOC_Os03g64030.1	780	143	333	10.739	25.3939	-1.24162	2.58128e-19	2.33687e-18
LOC_Os11g29720.1	1617	122	284	4.4195	10.4469	-1.24112	1.09956e-16	8.8946e-16
LOC_Os04g17850.1	4254	46	107	0.633408	1.49612	-1.24002	3.87674e-07	1.79259e-06
LOC_Os09g25990.1	2850	148	344	3.04187	7.17948	-1.23892	7.70688e-20	7.1554e-19
LOC_Os04g46820.1	396	222	516	32.8383	77.5058	-1.23892	5.67112e-29	6.98302e-28
LOC_Os01g09990.1	1320	37	86	1.64192	3.87529	-1.23892	5.5634e-06	2.31636e-05
LOC_Os04g02030.1	3399	364	846	6.27297	14.8047	-1.23883	1.97575e-46	3.6126e-45
LOC_Os04g49670.1	423	105	244	14.5403	34.3107	-1.2386	1.67727e-14	1.23262e-13
LOC_Os08g44940.1	648	31	72	2.80227	6.60902	-1.23784	3.33186e-05	0.000127202
LOC_Os08g10244.1	1968	31	72	0.922698	2.17614	-1.23784	3.33186e-05	0.000127188
LOC_Os09g18530.1	1395	31	72	1.3017	3.07	-1.23784	3.33186e-05	0.000127215
LOC_Os08g01830.1	2511	381	884	8.88795	20.9404	-1.23637	2.71496e-48	5.15126e-47
LOC_Os11g44300.1	723	75	174	6.0764	14.315	-1.23624	1.00881e-10	6.04105e-10
LOC_Os06g07090.1	2613	38	88	0.851858	2.00319	-1.23362	4.65238e-06	1.95088e-05
LOC_Os03g17340.1	1425	70	162	2.87744	6.76207	-1.23268	4.86252e-10	2.79821e-09
LOC_Os11g26390.1	1011	35	81	2.02787	4.76555	-1.23268	1.13575e-05	4.58421e-05
LOC_Os05g11010.1	882	1075	2486	71.3942	167.653	-1.2316	1.03481e-131	5.04565e-130
LOC_Os12g01700.1	2385	148	342	3.63493	8.52938	-1.23051	1.53809e-19	1.40874e-18
LOC_Os01g63540.1	1638	631	1458	22.5652	52.9448	-1.23039	6.54054e-78	1.88223e-76
LOC_Os03g53690.1	831	100	231	7.04891	16.5345	-1.23	1.13205e-13	7.98006e-13
LOC_Os01g67630.1	1674	42	97	1.46966	3.44664	-1.22971	1.59886e-06	6.99662e-06
LOC_Os08g38170.1	1020	527	1217	30.2645	70.9692	-1.22957	2.88626e-65	7.04148e-64
LOC_Os06g11410.1	1029	55	127	3.13091	7.34121	-1.22944	3.905e-08	1.96915e-07
LOC_Os06g46990.1	1296	123	284	5.55934	13.0345	-1.22934	1.84836e-16	1.48125e-15
LOC_Os03g62060.1	1254	747	1724	34.8936	81.7748	-1.22869	1.36651e-91	4.54038e-90
LOC_Os04g20960.1	486	52	120	6.26744	14.6867	-1.22856	9.42276e-08	4.59384e-07
LOC_Os01g73024.1	258	26	60	5.90305	13.8328	-1.22856	0.000168966	0.000591222
LOC_Os04g57360.1	987	187	431	11.0981	25.974	-1.22676	4.12072e-24	4.4235e-23
LOC_Os08g41590.1	1167	33	76	1.6564	3.87367	-1.22565	2.32196e-05	9.02194e-05
LOC_Os05g38250.1	468	340	783	42.5555	99.5166	-1.22559	2.08804e-42	3.52706e-41
LOC_Os11g38810.1	1383	186	428	7.87796	18.4078	-1.22442	6.90268e-24	7.34279e-23
LOC_Os09g39410.1	1518	948	2181	36.5813	85.4601	-1.22414	1.05058e-114	4.44612e-113
LOC_Os07g33350.2	522	50	115	5.61077	13.1041	-1.22375	1.90654e-07	9.05813e-07
LOC_Os12g16240.1	525	884	2032	98.6316	230.22	-1.22289	7.86952e-107	3.08249e-105
LOC_Os03g12250.1	2028	2796	6424	80.7593	188.416	-1.22222	0	0
LOC_Os11g34090.1	1509	64	147	2.48436	5.79439	-1.22178	3.96772e-09	2.1529e-08
LOC_Os07g14850.1	3279	11189	25697	199.882	466.144	-1.22163	0	0
LOC_Os03g61280.1	1386	27	62	1.1411	2.66077	-1.22142	0.000140711	0.000496944
LOC_Os03g18980.1	3045	1234	2833	23.7384	55.34	-1.2211	7.72934e-148	4.23767e-146
LOC_Os01g08700.8	2913	34	78	0.683694	1.5927	-1.22005	1.93786e-05	7.58975e-05
LOC_Os01g10460.1	768	68	156	5.18646	12.0821	-1.22005	1.385e-09	7.73412e-09
LOC_Os06g36450.1	1455	767	1759	30.8785	71.9089	-1.21957	2.42138e-92	8.1529e-91
LOC_Os04g58180.1	2460	331	759	7.88163	18.3521	-1.21938	7.62426e-41	1.2455e-39
LOC_Os03g39020.1	3390	906	2077	15.6549	36.4432	-1.21903	1.27903e-108	5.10062e-107
LOC_Os12g02910.1	1980	138	316	4.0826	9.49296	-1.21737	6.85112e-18	5.85367e-17
LOC_Os03g38640.1	1041	28	64	1.57554	3.65686	-1.21476	0.000117164	0.000419201
LOC_Os01g33080.1	2088	410	937	11.5021	26.6925	-1.21454	1.02064e-49	1.99118e-48
LOC_Os12g04595.1	1053	53	121	2.94829	6.83497	-1.21305	1.11783e-07	5.41599e-07
LOC_Os05g30950.1	1434	99	226	4.04398	9.3743	-1.21293	3.78884e-13	2.59456e-12
LOC_Os01g46950.1	945	195	445	12.0872	28.0097	-1.21244	2.0401e-24	2.20545e-23
LOC_Os12g26940.1	2847	1215	2772	24.9984	57.9142	-1.21208	4.90816e-143	2.61766e-141
LOC_Os08g23210.1	378	32	73	4.95885	11.4871	-1.21194	3.9636e-05	0.000149972
LOC_Os05g12400.1	813	25	57	1.80124	4.17027	-1.21115	0.0002902	0.000982466
LOC_Os07g34720.1	603	25	57	2.42854	5.6226	-1.21115	0.0002902	0.000982372
LOC_Os03g28120.1	471	25	57	3.10915	7.19836	-1.21115	0.0002902	0.000982278
LOC_Os11g42940.1	516	93	212	10.5574	24.438	-1.21087	2.15514e-12	1.41983e-11
LOC_Os03g46454.1	705	68	155	5.64993	13.0774	-1.21077	1.95646e-09	1.0819e-08
LOC_Os01g50200.1	1455	340	775	13.688	31.6824	-1.21077	3.17456e-41	5.23446e-40
LOC_Os07g02200.1	537	543	1237	59.2309	137.017	-1.20993	1.08607e-64	2.63323e-63
LOC_Os03g50820.1	687	29	66	2.47266	5.71435	-1.20853	9.7546e-05	0.000352479
LOC_Os05g33100.1	723	2570	5847	208.218	481.032	-1.20804	7.17654e-298	8.18753e-296
LOC_Os02g10470.1	687	51	116	4.34847	10.0434	-1.20767	2.2589e-07	1.06732e-06
LOC_Os02g03570.1	534	51	116	5.59438	12.921	-1.20767	2.2589e-07	1.06718e-06
LOC_Os04g45070.1	621	5308	12072	500.683	1156.29	-1.20754	0	0
LOC_Os01g71280.1	1371	325	739	13.8857	32.0617	-1.20725	3.2469e-39	5.11452e-38
LOC_Os03g56260.1	2208	578	1314	15.3339	35.3978	-1.20694	2.41602e-68	6.13189e-67
LOC_Os04g53230.1	1227	2199	4994	104.979	242.094	-1.20546	7.1891e-254	6.79457e-252
LOC_Os08g06540.1	591	130	295	12.8848	29.6903	-1.20432	1.52336e-16	1.22498e-15
LOC_Os10g07210.1	594	145	329	14.299	32.945	-1.20415	2.84018e-18	2.46856e-17
LOC_Os07g47460.1	471	109	247	13.5559	31.1929	-1.2023	4.65526e-14	3.34786e-13
LOC_Os08g08020.1	1263	192	435	8.90474	20.4864	-1.20202	1.33482e-23	1.40929e-22
LOC_Os03g56430.1	2832	1266	2868	26.1857	60.2373	-1.20188	5.57994e-146	3.0263e-144
LOC_Os05g16640.1	2169	125	283	3.37578	7.7608	-1.20099	7.21414e-16	5.62282e-15
LOC_Os05g08370.1	3231	23125	52328	419.245	963.334	-1.20024	0	0
LOC_Os01g61620.1	2190	560	1267	14.9785	34.4122	-1.20003	2.20614e-65	5.39716e-64
LOC_Os01g67110.1	501	130	294	15.1995	34.9051	-1.19942	2.13864e-16	1.70883e-15
LOC_Os07g32600.1	1623	65	147	2.34595	5.38739	-1.19942	6.62354e-09	3.53573e-08
LOC_Os03g56900.1	744	165	373	12.9907	29.8205	-1.19882	2.22174e-20	2.10094e-19
LOC_Os04g01500.1	393	377	852	56.1917	128.952	-1.1984	1.88881e-44	3.3144e-43
LOC_Os08g02440.1	2109	81	183	2.24974	5.16124	-1.19796	9.8746e-11	5.91922e-10
LOC_Os01g35050.4	2112	62	140	1.71957	3.94288	-1.1972	1.592e-08	8.26794e-08
LOC_Os01g49200.1	2070	690	1558	19.5255	44.7689	-1.19714	1.10626e-79	3.26353e-78
LOC_Os01g63880.1	1644	168	379	5.98592	13.7125	-1.19585	1.3146e-20	1.25695e-19
LOC_Os08g40410.1	519	43	97	4.85316	11.1169	-1.19576	2.68472e-06	1.15251e-05
LOC_Os07g44960.2	1014	102	230	5.89231	13.4918	-1.19518	4.41996e-13	3.0162e-12
LOC_Os04g43910.1	2088	509	1147	14.2794	32.6748	-1.19424	6.40592e-59	1.43383e-57
LOC_Os05g47790.1	2736	237	534	5.07406	11.6093	-1.19406	2.51128e-28	3.04018e-27
LOC_Os05g33900.1	1263	466	1049	21.6125	49.4028	-1.19272	6.23366e-54	1.30419e-52
LOC_Os03g29920.1	681	32	72	2.75249	6.28876	-1.19204	5.62648e-05	0.000209252
LOC_Os01g74340.1	351	32	72	5.3403	12.2013	-1.19204	5.62648e-05	0.000209274
LOC_Os06g40720.1	675	764	1719	66.2999	151.479	-1.19204	3.81624e-87	1.2153e-85
LOC_Os05g04470.1	999	864	1942	50.6607	115.628	-1.19055	5.13932e-98	1.83749e-96
LOC_Os02g12690.1	1533	864	1942	33.0137	75.3506	-1.19055	5.13932e-98	1.83935e-96
LOC_Os01g57030.1	207	93	209	26.317	60.0559	-1.19031	5.98612e-12	3.84387e-11
LOC_Os01g50080.1	3465	712	1600	12.0365	27.4661	-1.19023	4.7461e-81	1.41552e-79
LOC_Os09g28370.1	6942	61	137	0.514717	1.17386	-1.18941	2.67884e-08	1.36826e-07
LOC_Os11g03430.1	1815	66	148	2.13005	4.85026	-1.18717	7.79594e-09	4.14026e-08
LOC_Os08g30770.1	2874	6799	15242	138.574	315.453	-1.18677	0	0
LOC_Os06g04889.1	207	91	204	25.751	58.6191	-1.18674	1.19625e-11	7.57663e-11
LOC_Os08g44620.1	603	87	195	8.45133	19.2352	-1.1865	3.40924e-11	2.09858e-10
LOC_Os03g02530.1	978	1645	3683	98.5258	223.997	-1.18491	9.18144e-183	6.21254e-181
LOC_Os12g43510.1	582	628	1406	63.2062	143.695	-1.18487	6.01328e-71	1.57143e-69
LOC_Os01g16400.1	3036	109	244	2.10304	4.78044	-1.18467	1.28434e-13	9.0265e-13
LOC_Os08g17160.1	582	122	273	12.2789	27.901	-1.18413	4.71806e-15	3.55093e-14
LOC_Os08g43920.1	708	38	85	3.14393	7.1411	-1.18358	1.32728e-05	5.3147e-05
LOC_Os05g32200.1	846	38	85	2.63109	5.97624	-1.18358	1.32728e-05	5.3153e-05
LOC_Os01g45730.1	1002	257	574	15.0241	34.074	-1.18139	7.61662e-30	9.62052e-29
LOC_Os08g05890.1	714	283	632	23.2173	52.65	-1.18123	1.09248e-32	1.47843e-31
LOC_Os05g50260.1	816	103	230	7.39384	16.7655	-1.1811	7.27416e-13	4.90224e-12
ChrUn.fgenesh.mRNA.18	354	176	393	29.1228	66.0342	-1.18107	6.32286e-21	6.12026e-20
LOC_Os09g36350.1	1587	1472	3286	54.3318	123.16	-1.18067	2.31064e-162	1.39005e-160
LOC_Os02g39280.1	1578	56	125	2.07876	4.71175	-1.18054	1.29813e-07	6.25347e-07
LOC_Os09g29600.1	1194	194	433	9.51745	21.5706	-1.18042	7.0515e-23	7.27499e-22
LOC_Os06g46670.2	2538	276	616	6.37002	14.4367	-1.18037	7.23296e-32	9.60752e-31
LOC_Os04g29030.1	1086	117	261	6.31072	14.2952	-1.17965	2.2319e-14	1.62901e-13
LOC_Os04g21600.1	414	195	435	27.5904	62.4983	-1.17965	5.91602e-23	6.11605e-22
LOC_Os07g38570.1	393	52	116	7.75057	17.5568	-1.17965	3.75056e-07	1.73675e-06
LOC_Os06g11610.1	747	65	145	5.09701	11.5459	-1.17965	1.30892e-08	6.84926e-08
LOC_Os08g43430.1	993	139	310	8.19952	18.5691	-1.1793	8.60886e-17	7.00573e-16
LOC_Os08g23180.1	1248	2724	6075	127.854	289.542	-1.17927	7.36266e-298	8.37277e-296
LOC_Os10g40620.1	1110	639	1425	33.721	76.361	-1.17919	2.39522e-71	6.27797e-70
LOC_Os02g02840.1	594	1189	2651	117.252	265.462	-1.1789	4.62714e-131	2.23759e-129
LOC_Os05g45460.1	588	201	448	20.0236	45.319	-1.17842	1.47841e-23	1.55903e-22
LOC_Os08g33670.1	1005	132	294	7.69362	17.4005	-1.17739	5.77704e-16	4.5187e-15
LOC_Os11g04530.1	1311	44	98	1.96595	4.44634	-1.17739	3.158e-06	1.34781e-05
LOC_Os03g31679.1	297	392	873	77.313	174.839	-1.17724	2.7863e-44	4.87955e-43
LOC_Os05g19670.1	666	194	432	17.0628	38.5824	-1.17709	9.83898e-23	1.01035e-21
LOC_Os06g45990.2	1353	442	984	19.1358	43.259	-1.17672	1.16993e-49	2.27739e-48
LOC_Os11g35500.1	2997	102	227	1.99359	4.50525	-1.17624	1.21477e-12	8.0953e-12
LOC_Os05g32500.1	2358	738	1642	18.3331	41.4199	-1.17587	1.42073e-81	4.26256e-80
LOC_Os03g59280.1	630	196	436	18.2238	41.1647	-1.17559	6.9228e-23	7.1464e-22
LOC_Os04g07280.1	2274	126	280	3.24566	7.32398	-1.17412	3.25262e-15	2.46485e-14
LOC_Os10g39390.1	1218	36	80	1.73132	3.90681	-1.17412	2.69996e-05	0.000104103
LOC_Os04g52320.1	1503	404	897	15.7451	35.4987	-1.17286	3.4169e-45	6.08364e-44
LOC_Os03g03260.1	1776	96	213	3.1663	7.13372	-1.17186	6.88952e-12	4.41112e-11
LOC_Os05g40330.1	1314	119	264	5.30487	11.9506	-1.17169	2.18824e-14	1.59814e-13
LOC_Os06g03540.1	2286	566	1255	14.5032	32.6548	-1.17093	2.27886e-62	5.34153e-61
LOC_Os01g19020.1	1044	9059	20072	508.28	1143.59	-1.16987	0	0
LOC_Os11g02070.1	828	130	288	9.19679	20.6891	-1.16967	1.60259e-15	1.23165e-14
LOC_Os07g49000.1	1812	79	175	2.55383	5.74459	-1.16954	5.44796e-10	3.1244e-09
LOC_Os02g31874.1	1263	177	392	8.20905	18.4613	-1.16922	1.43828e-20	1.37111e-19
LOC_Os04g57560.1	1479	7632	16896	302.269	679.509	-1.16866	0	0
LOC_Os01g05820.1	1692	376	832	13.017	29.2484	-1.16796	8.97008e-42	1.49373e-40
LOC_Os02g58220.1	840	179	396	12.4824	28.0411	-1.16765	1.01082e-20	9.70433e-20
LOC_Os11g09160.1	1221	33	73	1.58315	3.5562	-1.16754	6.61384e-05	0.00024417
LOC_Os02g17292.2	642	33	73	3.01094	6.76344	-1.16754	6.61384e-05	0.000244144
ChrUn.fgenesh.mRNA.26	2763	104	230	2.20483	4.95138	-1.16716	1.18925e-12	7.92973e-12
LOC_Os10g40720.1	807	757	1674	54.9472	123.385	-1.16705	3.71614e-82	1.12354e-80
LOC_Os06g09420.1	714	38	84	3.11751	6.99779	-1.1665	1.87022e-05	7.34115e-05
LOC_Os01g69140.1	1107	215	475	11.3766	25.5226	-1.1657	1.75561e-24	1.90315e-23
LOC_Os01g27230.1	954	91	201	5.58748	12.5322	-1.16537	3.27422e-11	2.0197e-10
LOC_Os08g32160.1	936	115	254	7.19689	16.1413	-1.16531	8.65602e-14	6.13615e-13
LOC_Os10g02240.1	1743	154	340	5.17543	11.6028	-1.16472	6.08734e-18	5.22007e-17
LOC_Os07g34710.1	1020	29	64	1.66541	3.73215	-1.16413	0.000195957	0.000680332
LOC_Os12g23700.1	984	29	64	1.72634	3.86869	-1.16413	0.000195957	0.000680399
LOC_Os06g49480.1	678	29	64	2.50548	5.61474	-1.16413	0.000195957	0.000680265
LOC_Os03g04900.1	744	92	203	7.24333	16.2294	-1.16389	2.73912e-11	1.69556e-10
LOC_Os06g39230.1	1272	160	353	7.36811	16.507	-1.16371	1.51368e-18	1.33138e-17
LOC_Os03g60190.1	1116	44	97	2.30947	5.16996	-1.16259	4.43788e-06	1.86337e-05
LOC_Os06g07300.1	630	88	194	8.18211	18.3164	-1.16259	7.80696e-11	4.7062e-10
LOC_Os07g48090.1	1332	946	2085	41.6016	93.1068	-1.16225	3.28118e-101	1.21504e-99
LOC_Os01g60800.1	1092	90	198	4.82773	10.785	-1.15962	5.46052e-11	3.32011e-10
LOC_Os11g02800.1	582	40	88	4.02587	8.99372	-1.15962	1.29552e-05	5.1952e-05
LOC_Os06g49040.1	1440	237	521	9.64071	21.5206	-1.15851	1.88299e-26	2.17003e-25
LOC_Os05g41520.1	861	106	233	7.2115	16.0965	-1.15838	1.16108e-12	7.74336e-12
LOC_Os01g08820.1	1824	71	156	2.28011	5.08721	-1.15777	6.23626e-09	3.33759e-08
LOC_Os12g43350.1	987	66	145	3.91697	8.73837	-1.15763	2.14264e-08	1.10189e-07
LOC_Os02g21700.1	1242	112	246	5.28226	11.7813	-1.15727	2.86362e-13	1.97556e-12
LOC_Os04g07110.1	2145	143	314	3.9051	8.70727	-1.15686	1.60035e-16	1.28513e-15
LOC_Os08g13350.1	1449	220	483	8.8936	19.8271	-1.15663	1.40409e-24	1.52962e-23
LOC_Os03g13870.1	687	375	823	31.9741	71.2562	-1.15611	1.0636e-40	1.73267e-39
LOC_Os03g46920.1	2316	366	803	9.2569	20.6232	-1.15567	9.95504e-40	1.5844e-38
LOC_Os06g36740.1	1047	656	1439	36.7012	81.7511	-1.15541	8.76836e-70	2.26124e-68
LOC_Os07g33350.1	660	31	68	2.75132	6.12836	-1.15538	0.000135008	0.000479251
LOC_Os05g48900.1	819	3215	7051	229.943	512.09	-1.15512	0	0
LOC_Os04g31820.1	210	52	114	14.5046	32.2898	-1.15456	7.37318e-07	3.33069e-06
LOC_Os03g11590.1	1140	141	309	7.24498	16.1225	-1.15402	3.17224e-16	2.51758e-15
LOC_Os04g47360.1	2220	251	550	6.62283	14.7363	-1.15386	1.14867e-27	1.36804e-26
LOC_Os01g72100.1	558	231	506	24.2494	53.9381	-1.15336	1.45109e-25	1.63227e-24
LOC_Os08g14700.1	1734	121	265	4.08752	9.09026	-1.1531	4.14542e-14	2.98607e-13
LOC_Os12g41090.1	1320	570	1248	25.2944	56.2367	-1.1527	1.54047e-60	3.53095e-59
LOC_Os05g39500.1	717	90	197	7.35269	16.3428	-1.15231	7.60714e-11	4.59046e-10
LOC_Os02g09359.1	1134	1694	3707	87.5031	194.442	-1.15193	6.3516e-176	4.12363e-174
LOC_Os12g42876.1	2301	40362	88305	1027.49	2282.7	-1.15161	0	0
LOC_Os01g73250.1	549	262	573	27.9545	62.0814	-1.15108	1.1893e-28	1.45325e-27
LOC_Os12g26880.1	705	541	1183	44.9502	99.8103	-1.15086	2.45366e-57	5.3726e-56
LOC_Os04g52940.1	2331	965	2109	24.2498	53.8163	-1.15007	1.12828e-100	4.15191e-99
LOC_Os03g53150.1	711	1020	2229	84.0337	186.475	-1.14994	2.8291e-106	1.10204e-104
LOC_Os03g48270.1	1725	173	378	5.87462	13.0341	-1.14973	2.10498e-19	1.91304e-18
LOC_Os05g43140.1	501	173	378	20.227	44.878	-1.14973	2.10498e-19	1.91353e-18
LOC_Os04g33600.1	1089	671	1465	36.0926	80.0183	-1.14863	2.31466e-70	6.00874e-69
LOC_Os04g33880.1	579	72	157	7.28412	16.1287	-1.14681	7.261e-09	3.86665e-08
LOC_Os09g10950.1	1323	122	266	5.40161	11.9592	-1.14666	4.81882e-14	3.46195e-13
LOC_Os06g44500.1	1155	273	595	13.8453	30.6418	-1.1461	1.70539e-29	2.12815e-28
LOC_Os03g50280.1	699	331	721	27.7379	61.3533	-1.14528	2.3643e-35	3.40338e-34
LOC_Os04g52590.1	2793	391	851	8.20029	18.1233	-1.1441	2.33864e-41	3.86517e-40
LOC_Os04g45190.3	471	108	235	13.4315	29.6774	-1.14374	1.5705e-12	1.04187e-11
LOC_Os02g11820.1	2187	131	285	3.5087	7.75132	-1.14351	6.9799e-15	5.21429e-14
LOC_Os05g50510.1	1623	2404	5230	86.7639	191.674	-1.14349	1.77294e-244	1.61503e-242
LOC_Os07g01440.1	606	1096	2384	105.94	233.999	-1.14325	1.71751e-112	7.0733e-111
LOC_Os11g12810.1	3318	40	87	0.706166	1.55963	-1.14313	1.81588e-05	7.13499e-05
LOC_Os04g51710.1	1449	1247	2712	50.4105	111.327	-1.14301	1.16708e-127	5.51517e-126
LOC_Os11g11980.1	243	281	611	67.7366	149.56	-1.14271	4.14916e-30	5.2748e-29
LOC_Os01g43350.1	2088	116	252	3.25425	7.17876	-1.14141	2.708e-13	1.8704e-12
LOC_Os09g30070.1	4608	302	656	3.839	8.46781	-1.14126	3.83466e-32	5.12446e-31
LOC_Os04g11040.1	270	650	1411	141.017	310.844	-1.14032	4.52604e-67	1.12841e-65
LOC_Os10g26500.1	1068	299	649	16.3992	36.1454	-1.14019	9.00926e-32	1.19445e-30
LOC_Os03g42350.1	1194	47	102	2.30577	5.08131	-1.13995	3.58684e-06	1.52144e-05
LOC_Os03g30250.1	1407	1522	3302	63.3642	139.593	-1.13948	3.02614e-154	1.73464e-152
LOC_Os03g50560.1	855	59	128	4.04212	8.90478	-1.13947	2.06426e-07	9.77978e-07
LOC_Os08g41280.1	1173	1697	3681	84.7436	186.658	-1.13922	1.17312e-171	7.38499e-170
LOC_Os01g70200.1	1254	3206	6952	149.758	329.755	-1.13877	0	0
LOC_Os01g71420.1	1149	95	206	4.84314	10.6642	-1.13876	4.31276e-11	2.63406e-10
LOC_Os03g59440.1	561	452	980	47.1953	103.907	-1.13857	5.17486e-47	9.61673e-46
LOC_Os04g50960.1	2259	216	468	5.60094	12.3228	-1.13759	2.79358e-23	2.9154e-22
LOC_Os11g32110.3	2559	48	104	1.09874	2.41737	-1.13759	2.98602e-06	1.27781e-05
LOC_Os08g43320.1	972	632	1369	38.0868	83.7754	-1.13724	7.46258e-65	1.81183e-63
LOC_Os04g41810.1	1146	1084	2348	55.4074	121.869	-1.13718	6.78704e-110	2.7282e-108
LOC_Os11g12530.1	2964	3874	8384	76.5605	168.249	-1.13593	0	0
LOC_Os03g07260.1	1611	43	93	1.56349	3.43374	-1.13501	1.04439e-05	4.23488e-05
LOC_Os05g29880.2	1398	37	80	1.55031	3.40379	-1.13459	4.42526e-05	0.000166635
LOC_Os01g72740.1	1572	37	80	1.37871	3.02703	-1.13459	4.42526e-05	0.000166653
LOC_Os01g52750.1	2349	112	242	2.79292	6.1279	-1.13362	1.06418e-12	7.11058e-12
LOC_Os09g25810.2	1125	361	780	18.7965	41.2403	-1.13359	1.63359e-37	2.4855e-36
LOC_Os01g15540.1	2382	840	1813	20.6567	45.2726	-1.13203	1.11521e-84	3.45167e-83
LOC_Os04g51520.1	966	32	69	1.94042	4.24866	-1.13064	0.000157245	0.000552789
LOC_Os01g13490.1	609	71	153	6.82911	14.9435	-1.12975	1.68137e-08	8.72181e-08
LOC_Os02g51110.1	897	23146	49860	1511.49	3306.28	-1.12923	0	0
LOC_Os01g42294.1	2055	645	1389	18.3853	40.2041	-1.12879	5.18304e-65	1.25925e-63
LOC_Os03g17100.1	480	658	1416	80.2986	175.469	-1.12777	3.79426e-66	9.3866e-65
LOC_Os12g42160.1	3015	205	441	3.98281	8.70023	-1.12727	9.9108e-22	9.86407e-21
LOC_Os05g28630.1	1596	1260	2710	46.2446	100.999	-1.12698	9.5575e-125	4.37572e-123
LOC_Os06g24490.1	762	167	359	12.8376	28.0233	-1.12625	5.94766e-18	5.10277e-17
LOC_Os04g41450.1	1674	416	894	14.5566	31.7659	-1.1258	2.6973e-42	4.55184e-41
LOC_Os08g06600.1	1413	141	303	5.84521	12.755	-1.12573	2.24284e-15	1.71289e-14
LOC_Os11g02440.1	651	634	1362	57.0468	124.444	-1.12528	1.7897e-63	4.26588e-62
LOC_Os01g32120.1	636	108	232	9.94695	21.6975	-1.12521	4.17678e-12	2.7047e-11
LOC_Os06g34560.1	720	61	131	4.96273	10.8223	-1.1248	1.99403e-07	9.4636e-07
LOC_Os04g42690.1	1458	122	262	4.90146	10.6887	-1.1248	1.77327e-13	1.23715e-12
LOC_Os05g41420.1	1215	943	2021	45.463	98.9395	-1.12185	7.59374e-93	2.56665e-91
LOC_Os06g49880.2	924	112	240	7.10018	15.4497	-1.12165	2.0361e-12	1.34291e-11
LOC_Os03g51600.1	1356	2683	5749	115.9	252.181	-1.12158	2.31384e-260	2.2471e-258
LOC_Os01g08150.1	2499	407	872	9.54006	20.7553	-1.12141	4.76706e-41	7.831e-40
LOC_Os04g46650.1	828	106	227	7.49892	16.307	-1.12074	8.27046e-12	5.27803e-11
LOC_Os08g14220.1	981	129	276	7.70272	16.7348	-1.11941	5.05664e-14	3.62985e-13
LOC_Os10g07200.1	1074	153	327	8.34469	18.1102	-1.11787	2.62396e-16	2.08998e-15
LOC_Os12g05550.1	1191	336	718	16.5253	35.8585	-1.11763	6.40172e-34	8.89554e-33
LOC_Os01g52610.1	615	301	643	28.6691	62.1893	-1.11717	1.57263e-30	2.02483e-29
LOC_Os06g51180.1	1326	37	79	1.63449	3.54375	-1.11644	6.1772e-05	0.000228673
LOC_Os05g43610.1	2964	291	621	5.75093	12.4621	-1.11569	1.75756e-29	2.1917e-28
LOC_Os02g32760.1	342	450	960	77.0743	166.965	-1.11522	1.24034e-44	2.18958e-43
LOC_Os02g14910.1	810	256	546	18.5131	40.0947	-1.11487	4.35666e-26	4.98492e-25
LOC_Os01g56020.1	2127	128	273	3.52505	7.6344	-1.11487	8.34434e-14	5.92116e-13
LOC_Os02g02370.1	894	411	876	26.9294	58.2836	-1.1139	8.388e-41	1.36899e-39
LOC_Os02g45940.1	312	77	164	14.4564	31.2657	-1.11288	7.84146e-09	4.16318e-08
LOC_Os09g36740.1	1548	232	494	8.7789	18.9817	-1.1125	1.1168e-23	1.18053e-22
LOC_Os12g34510.1	417	372	792	52.2553	112.971	-1.11231	5.69754e-37	8.54704e-36
LOC_Os03g59180.2	690	31	66	2.6317	5.6895	-1.11231	0.000265274	0.000904945
LOC_Os02g48830.1	1770	350	745	11.5829	25.0359	-1.112	7.33366e-35	1.04374e-33
LOC_Os05g44210.1	2580	269	572	6.10739	13.1873	-1.11052	4.31184e-27	5.06853e-26
LOC_Os01g18240.1	1287	780	1658	35.5009	76.6277	-1.11001	3.09466e-75	8.63785e-74
LOC_Os11g16990.1	735	207	440	16.497	35.6078	-1.10998	3.43978e-21	3.3628e-20
LOC_Os03g62090.1	3279	4184	8892	74.7435	161.301	-1.10974	0	0
LOC_Os04g01610.1	1716	104	221	3.55009	7.66045	-1.10957	2.25816e-11	1.40425e-10
LOC_Os11g37920.1	1191	40	85	1.9673	4.24509	-1.10957	3.53238e-05	0.00013429
LOC_Os03g43650.1	1185	739	1570	36.53	78.8063	-1.10923	2.92054e-71	7.64917e-70
LOC_Os12g09580.1	1830	1078	2290	34.5057	74.4327	-1.1091	4.56388e-103	1.71892e-101
LOC_Os02g42220.1	2184	1432	3041	38.4073	82.8215	-1.10863	3.8653e-136	1.955e-134
LOC_Os03g05140.1	3093	995	2112	18.8437	40.6157	-1.10795	4.77888e-95	1.66144e-93
LOC_Os04g46780.1	735	50	106	3.98479	8.57824	-1.10618	3.99472e-06	1.68755e-05
LOC_Os05g20050.1	654	509	1079	45.5893	98.1348	-1.10607	2.59148e-49	5.0307e-48
LOC_Os12g30080.1	1386	42	89	1.77504	3.8195	-1.10553	2.43522e-05	9.42875e-05
LOC_Os01g64640.1	411	489	1036	69.6932	149.933	-1.10523	2.3197e-47	4.34057e-46
LOC_Os07g35810.1	1836	491	1040	15.6651	33.693	-1.1049	1.62678e-47	3.0521e-46
LOC_Os02g55480.2	630	34	72	3.16127	6.79785	-1.10457	0.000150831	0.000531301
LOC_Os07g08400.1	1179	418	885	20.7676	44.6487	-1.10429	1.17929e-40	1.9176e-39
LOC_Os03g58980.1	702	454	961	37.8828	81.4265	-1.10396	5.59512e-44	9.76459e-43
LOC_Os12g10550.1	888	43	91	2.83647	6.09548	-1.10364	2.02234e-05	7.90569e-05
LOC_Os02g56540.1	2691	442	935	9.62125	20.667	-1.10303	8.8485e-43	1.50403e-41
LOC_Os07g46840.1	909	35	74	2.25542	4.84225	-1.10228	0.000125007	0.000445995
LOC_Os09g27250.1	948	35	74	2.16263	4.64305	-1.10228	0.000125007	0.00044604
LOC_Os05g20930.1	957	438	926	26.8093	57.5544	-1.10219	2.46712e-42	4.16539e-41
LOC_Os10g21090.1	1995	123	260	3.61148	7.75193	-1.10197	5.34942e-13	3.63429e-12
LOC_Os06g10990.1	1413	44	93	1.82404	3.9149	-1.10184	1.67967e-05	6.6405e-05
LOC_Os09g01650.1	1638	80	169	2.86088	6.13695	-1.10106	6.27574e-09	3.35821e-08
LOC_Os04g11060.1	177	98	207	32.4322	69.5627	-1.10089	1.26619e-10	7.54642e-10
LOC_Os12g04320.1	1014	617	1303	35.6427	76.4339	-1.10061	1.00176e-58	2.23512e-57
LOC_Os01g11650.1	1119	1097	2315	57.4248	123.055	-1.09956	9.44562e-103	3.53489e-101
LOC_Os03g02710.1	1392	64	135	2.69317	5.76865	-1.09893	2.20798e-07	1.0441e-06
LOC_Os02g37100.1	318	46	97	8.47332	18.1436	-1.09846	1.15909e-05	4.67253e-05
LOC_Os01g53260.1	765	92	194	7.04449	15.0841	-1.09846	5.1634e-10	2.96651e-09
LOC_Os03g21960.1	1398	1183	2494	49.5679	106.113	-1.09812	2.56128e-110	1.03428e-108
LOC_Os07g25590.1	1410	447	942	18.57	39.7385	-1.09756	9.35312e-43	1.58904e-41
LOC_Os12g36690.1	2757	76	160	1.61473	3.45194	-1.09611	1.79047e-08	9.26457e-08
LOC_Os12g38360.1	375	114	240	17.8072	38.068	-1.09611	5.11636e-12	3.29739e-11
LOC_Os04g12460.1	3186	38	80	0.698652	1.49356	-1.09611	7.12454e-05	0.000261518
LOC_Os12g42760.1	1464	419	882	16.7647	35.835	-1.09594	4.75964e-40	7.61996e-39
LOC_Os04g49680.1	315	154	324	28.6374	61.1806	-1.09518	1.07836e-15	8.35868e-15
LOC_Os01g01780.1	1653	77	162	2.72861	5.82937	-1.09518	1.4923e-08	7.77304e-08
LOC_Os02g29210.1	1116	78	164	4.09405	8.74096	-1.09426	1.24382e-08	6.52119e-08
LOC_Os01g19800.1	663	198	416	17.4934	37.3215	-1.0932	1.14765e-19	1.05635e-18
LOC_Os04g49950.1	4581	60	126	0.76721	1.63602	-1.0925	6.34236e-07	2.87683e-06
LOC_Os03g60850.1	1758	63	132	2.09916	4.46616	-1.08923	3.65666e-07	1.69571e-06
LOC_Os05g33220.1	510	63	132	7.23592	15.3951	-1.08923	3.65666e-07	1.69594e-06
LOC_Os02g30800.1	6861	1294	2711	11.0477	23.5029	-1.0891	3.50408e-118	1.5157e-116
LOC_Os02g07190.1	2889	538	1127	10.9083	23.2036	-1.08892	3.46358e-50	6.8137e-49
LOC_Os07g26974.1	237	53	111	13.0994	27.8583	-1.08861	3.17476e-06	1.3548e-05
LOC_Os02g32009.1	240	744	1558	181.587	386.132	-1.08843	1.19468e-68	3.03867e-67
LOC_Os04g58700.1	2010	406	850	11.8319	25.1537	-1.0881	3.14216e-38	4.84985e-37
LOC_Os06g41660.1	3540	369	772	6.10585	12.9716	-1.08709	7.95846e-35	1.13175e-33
LOC_Os07g11000.1	3825	2180	4560	33.3848	70.9109	-1.08682	9.17126e-197	6.61175e-195
LOC_Os10g27330.1	1593	77	161	2.83138	6.01159	-1.08624	2.05288e-08	1.05696e-07
LOC_Os04g58380.1	417	44	92	6.18073	13.1229	-1.08624	2.32476e-05	9.02983e-05
LOC_Os01g72600.1	990	111	232	6.56766	13.939	-1.08568	1.65684e-11	1.0393e-10
LOC_Os04g52370.1	1482	335	700	13.241	28.095	-1.08531	1.18653e-31	1.56544e-30
LOC_Os07g22580.1	1464	137	286	5.48154	11.62	-1.08395	8.09018e-14	5.74659e-13
LOC_Os01g21960.1	1551	1114	2325	42.0723	89.1642	-1.08359	8.23772e-101	3.0377e-99
LOC_Os06g46995.1	1800	190	396	6.18307	13.0859	-1.08161	1.68673e-18	1.48026e-17
LOC_Os12g40900.1	594	1073	2236	105.812	223.906	-1.08138	1.04118e-96	3.67782e-95
LOC_Os02g04120.1	615	275	573	26.1927	55.419	-1.08122	4.70038e-26	5.37297e-25
LOC_Os07g16040.1	1125	970	2021	50.5059	106.855	-1.08112	1.47378e-87	4.72319e-86
LOC_Os05g49860.1	459	619	1288	78.9953	166.91	-1.07923	2.62864e-56	5.6539e-55
LOC_Os02g32420.1	1209	124	258	6.00784	12.6933	-1.07914	1.58112e-12	1.04872e-11
LOC_Os09g36110.1	2310	261	543	6.61838	13.9819	-1.07901	1.06933e-24	1.1689e-23
LOC_Os06g12020.1	381	51	106	7.84094	16.5486	-1.07761	6.33486e-06	2.62332e-05
LOC_Os11g17930.1	699	371	771	31.0899	65.608	-1.07742	2.63622e-34	3.69963e-33
LOC_Os02g28850.1	3195	205	426	3.75843	7.93082	-1.07734	1.1449e-19	1.05409e-18
LOC_Os04g48360.1	1182	78	162	3.86545	8.15224	-1.07656	2.34814e-08	1.20493e-07
LOC_Os02g04430.1	2022	542	1125	15.7015	33.0941	-1.07567	3.7855e-49	7.30834e-48
LOC_Os10g04580.1	1032	106	220	6.01657	12.6801	-1.07555	7.68528e-11	4.63682e-10
LOC_Os02g09070.1	699	93	193	7.79343	16.4233	-1.07541	1.1141e-09	6.26002e-09
LOC_Os09g38800.1	2289	350	726	8.95665	18.8656	-1.07473	2.82776e-32	3.7875e-31
LOC_Os07g10770.1	3246	21838	45289	394.083	829.896	-1.07443	0	0
LOC_Os03g07120.1	1578	478	991	17.7437	37.3548	-1.07399	2.14956e-43	3.70193e-42
LOC_Os07g45570.1	2868	1752	3632	35.7831	75.3262	-1.07387	3.8772e-154	2.21888e-152
LOC_Os03g18740.1	1002	386	800	22.5654	47.49	-1.07351	2.47358e-35	3.55778e-34
LOC_Os05g32120.1	1059	180	373	9.95634	20.9504	-1.07329	2.58578e-17	2.15195e-16
LOC_Os02g55560.1	1065	417	864	22.9356	48.2551	-1.0731	5.2978e-38	8.15204e-37
LOC_Os03g57200.1	696	780	1615	65.646	138.02	-1.0721	2.06606e-69	5.30093e-68
LOC_Os07g38950.1	1062	383	793	21.125	44.4149	-1.07209	5.75198e-35	8.19954e-34
LOC_Os01g37910.3	1497	114	236	4.46073	9.37713	-1.07187	1.80382e-11	1.12908e-10
LOC_Os07g48100.1	1332	6573	13601	289.056	607.36	-1.0712	0	0
LOC_Os08g28670.1	456	741	1533	95.1867	199.966	-1.07092	7.27424e-66	1.79077e-64
LOC_Os02g41904.1	243	527	1090	127.036	266.809	-1.07057	2.55606e-47	4.78031e-46
LOC_Os04g46000.1	639	44	91	4.03343	8.47071	-1.07048	3.20732e-05	0.000122633
LOC_Os08g04630.1	1074	688	1422	37.5238	78.7544	-1.06955	4.20954e-61	9.71833e-60
LOC_Os11g06650.1	1020	187	386	10.739	22.5095	-1.06767	1.00218e-17	8.49885e-17
LOC_Os06g36090.1	3504	468	966	7.82357	16.3981	-1.06763	5.95644e-42	9.95649e-41
LOC_Os05g35500.1	783	220	454	16.4583	34.4884	-1.0673	1.4444e-20	1.37657e-19
LOC_Os09g18450.1	996	291	600	17.1142	35.832	-1.06606	1.26377e-26	1.46455e-25
LOC_Os01g72710.1	1170	194	400	9.71268	20.3354	-1.06606	2.84916e-18	2.47576e-17
LOC_Os02g35870.2	1203	66	136	3.21367	6.72439	-1.06518	3.97676e-07	1.83691e-06
LOC_Os03g58110.1	1182	1522	3136	75.4259	157.811	-1.06507	1.31721e-131	6.41377e-130
LOC_Os02g36845.1	606	116	239	11.2127	23.4587	-1.065	1.71471e-11	1.07445e-10
LOC_Os03g18880.1	735	105	216	8.36807	17.4802	-1.06275	1.72055e-10	1.01838e-09
LOC_Os03g55830.1	2052	465	954	13.2739	27.6535	-1.05887	6.38792e-41	1.04644e-39
LOC_Os12g16210.1	1584	195	400	7.21112	15.0205	-1.05864	4.40764e-18	3.80001e-17
LOC_Os05g35200.2	1026	528	1083	30.1446	62.7857	-1.05854	3.3701e-46	6.13668e-45
LOC_Os05g50160.1	894	99	203	6.48666	13.5064	-1.05809	6.98528e-10	3.98144e-09
LOC_Os03g27090.1	954	139	285	8.53473	17.7695	-1.05799	2.67342e-13	1.84688e-12
LOC_Os05g49760.1	1239	586	1201	27.7044	57.6569	-1.05738	5.91988e-51	1.1764e-49
LOC_Os06g11700.1	951	62	127	3.81886	7.94333	-1.0566	1.13749e-06	5.0421e-06
LOC_Os11g37870.1	2751	187	383	3.98175	8.28109	-1.05642	2.52542e-17	2.1032e-16
LOC_Os12g26040.1	642	42	86	3.8321	7.96788	-1.05606	6.4161e-05	0.000237143
LOC_Os07g05570.1	2196	1179	2413	31.4488	65.3589	-1.05538	3.1261e-100	1.1432e-98
LOC_Os05g32760.1	2544	418	855	9.62459	19.9907	-1.05453	1.29116e-36	1.91169e-35
LOC_Os05g13300.1	1791	44	90	1.43906	2.989	-1.05453	4.41062e-05	0.000166119
LOC_Os09g36250.1	858	525	1073	35.8422	74.3861	-1.05337	1.94477e-45	3.48369e-44
LOC_Os04g40500.1	1659	894	1827	31.5656	65.5046	-1.05324	4.24166e-76	1.19721e-74
LOC_Os06g04169.1	1503	70	143	2.72811	5.65922	-1.0527	2.60708e-07	1.22494e-06
LOC_Os07g01660.1	690	2609	5329	221.487	459.384	-1.05248	5.43266e-218	4.31346e-216
LOC_Os04g47580.1	1263	338	690	15.676	32.4957	-1.05169	9.5821e-30	1.20427e-28
LOC_Os02g49700.1	1032	343	700	19.4687	40.3458	-1.05126	3.9177e-30	4.98955e-29
LOC_Os04g46110.1	882	99	202	6.57491	13.6227	-1.05097	9.51872e-10	5.37762e-09
LOC_Os06g05930.1	198	324	661	95.8524	198.571	-1.05077	1.59e-28	1.93484e-27
LOC_Os06g36090.2	3501	50	102	0.836568	1.73296	-1.05068	1.43885e-05	5.73605e-05
LOC_Os04g40290.1	1458	51	104	2.04897	4.24283	-1.05013	1.19447e-05	4.80966e-05
LOC_Os07g33370.1	3159	52	106	0.964222	1.99589	-1.04959	9.91732e-06	4.03154e-05
LOC_Os02g46600.1	1170	368	750	18.424	38.129	-1.0493	4.48072e-32	5.98102e-31
LOC_Os08g06010.1	1500	638	1300	24.9145	51.5504	-1.049	2.54632e-54	5.3784e-53
LOC_Os04g35270.1	1371	187	381	7.98964	16.5298	-1.04886	4.65716e-17	3.84134e-16
LOC_Os04g39670.1	1044	54	110	3.02982	6.26717	-1.04858	6.83932e-06	2.82326e-05
LOC_Os02g54830.1	1287	217	442	9.87653	20.4279	-1.04846	1.55843e-19	1.42663e-18
LOC_Os04g37990.1	1524	1208	2460	46.4307	96.0129	-1.04815	5.02032e-101	1.85515e-99
LOC_Os04g41900.1	582	257	523	25.8662	53.4513	-1.04715	8.75222e-23	9.01379e-22
LOC_Os06g06480.1	753	87	177	6.7678	13.9816	-1.04677	1.15666e-08	6.07684e-08
LOC_Os03g30840.1	540	60	122	6.5085	13.4383	-1.04596	2.2499e-06	9.71173e-06
LOC_Os03g18890.1	1107	1067	2169	56.4599	116.544	-1.04558	5.99734e-89	1.94145e-87
LOC_Os03g40930.1	1329	61	124	2.68861	5.54979	-1.04557	1.87008e-06	8.13598e-06
LOC_Os01g64256.1	1473	184	374	7.31709	15.1025	-1.04544	1.08413e-16	8.77181e-16
LOC_Os07g14700.1	684	128	260	10.9617	22.6098	-1.04448	4.91524e-12	3.17241e-11
LOC_Os02g15810.1	1515	908	1843	35.1072	72.3589	-1.0434	1.31712e-75	3.69686e-74
LOC_Os08g09810.1	2619	105	213	2.34843	4.83753	-1.04258	4.34368e-10	2.507e-09
LOC_Os03g53660.1	4497	1700	3448	22.1436	45.6062	-1.04234	1.46493e-139	7.60578e-138
LOC_Os05g42060.1	1467	144	292	5.74984	11.8395	-1.04201	2.71588e-13	1.87547e-12
LOC_Os07g32390.1	2379	506	1026	12.4589	25.6527	-1.04193	8.7944e-43	1.49556e-41
LOC_Os12g38140.1	495	1344	2725	159.044	327.447	-1.04184	1.27762e-110	5.18297e-109
LOC_Os05g14590.1	2493	546	1107	12.829	26.4122	-1.04179	5.15968e-46	9.34708e-45
LOC_Os07g05470.1	2463	1096	2222	26.0657	53.6611	-1.04172	1.54694e-90	5.07769e-89
LOC_Os09g28460.1	1659	37	75	1.30641	2.68902	-1.04148	0.000226022	0.000778957
LOC_Os02g51370.1	1110	150	304	7.91574	16.2903	-1.04122	9.18118e-14	6.49928e-13
LOC_Os10g30560.1	1494	600	1215	23.5247	48.3732	-1.04003	3.37408e-50	6.64505e-49
LOC_Os08g36820.1	1197	41	83	2.00638	4.12443	-1.0396	0.000106236	0.000382275
LOC_Os09g15420.1	1110	472	955	24.9082	51.1752	-1.03883	9.40188e-40	1.49772e-38
LOC_Os04g15800.1	957	220	445	13.4659	27.6584	-1.03841	2.25874e-19	2.05014e-18
LOC_Os03g52650.1	936	449	908	28.0992	57.7018	-1.03809	7.73144e-38	1.18451e-36
LOC_Os03g11330.1	1734	1368	2766	46.2126	94.8817	-1.03785	1.45717e-111	5.94557e-110
LOC_Os11g38650.1	1473	1506	3045	59.8888	122.96	-1.03783	1.28371e-122	5.78703e-121
LOC_Os02g30190.1	738	183	370	14.5251	29.8212	-1.03779	2.3825e-16	1.90023e-15
LOC_Os06g34840.1	444	367	742	48.4179	99.4032	-1.03775	3.28458e-31	4.29493e-30
LOC_Os01g01890.1	753	46	93	3.57838	7.34628	-1.03771	4.15558e-05	0.000156849
LOC_Os09g26700.1	1167	557	1126	27.9581	57.3914	-1.03757	1.78569e-46	3.26848e-45
LOC_Os05g07060.1	828	47	95	3.32499	6.82453	-1.03738	3.44634e-05	0.00013133
LOC_Os07g45060.1	585	2374	4798	237.71	487.847	-1.03723	7.0634e-192	5.01018e-190
LOC_Os09g33460.2	1074	50	101	2.72702	5.59367	-1.03647	1.96786e-05	7.70299e-05
LOC_Os07g38260.1	2997	3462	6992	67.6649	138.77	-1.03621	3.20882e-278	3.36668e-276
LOC_Os05g08854.1	357	51	103	8.36807	17.1612	-1.03619	1.63311e-05	6.4666e-05
LOC_Os03g19070.1	645	52	105	4.72244	9.68298	-1.03592	1.35551e-05	5.4179e-05
LOC_Os01g33060.2	3087	53	107	1.00569	2.06171	-1.03566	1.12527e-05	4.54399e-05
LOC_Os04g11030.1	246	53	107	12.6201	25.8719	-1.03566	1.12527e-05	4.54452e-05
LOC_Os10g35580.1	999	284	573	16.6524	34.1168	-1.03476	2.31314e-24	2.49755e-23
LOC_Os01g43510.1	819	60	121	4.29132	8.78782	-1.03408	3.06874e-06	1.31146e-05
LOC_Os03g11290.1	2316	428	863	10.825	22.1642	-1.03386	8.11512e-36	1.18021e-34
LOC_Os06g50060.1	678	576	1161	49.7641	101.855	-1.03334	1.4777e-47	2.77683e-46
LOC_Os11g45160.1	1923	325	655	9.89982	20.2601	-1.03317	1.49009e-27	1.77167e-26
LOC_Os03g18600.1	690	523	1054	44.3993	90.8596	-1.0331	2.56144e-43	4.4048e-42
LOC_Os10g28320.1	1032	137	276	7.77614	15.9078	-1.0326	1.76959e-12	1.17042e-11
LOC_Os08g01100.1	612	240	483	22.9712	46.9435	-1.0311	1.13429e-20	1.08691e-19
LOC_Os01g47050.1	1236	248	499	11.7532	24.0138	-1.03081	2.69584e-21	2.64504e-20
LOC_Os07g40130.1	693	1335	2686	112.842	230.543	-1.03073	3.39306e-107	1.33798e-105
LOC_Os03g03630.1	489	105	211	12.5778	25.6657	-1.02897	7.99432e-10	4.53749e-09
LOC_Os09g31390.1	1572	127	255	4.73232	9.64866	-1.02778	1.46671e-11	9.2332e-11
LOC_Os04g41860.1	789	134	269	9.94835	20.2794	-1.02749	4.12276e-12	2.67021e-11
LOC_Os12g29960.1	321	137	275	24.9999	50.9574	-1.02737	2.39412e-12	1.56994e-11
LOC_Os03g27990.1	2262	2068	4151	53.5527	109.154	-1.02733	1.0368e-163	6.28013e-162
LOC_Os04g53000.1	1128	243	487	12.6189	25.6803	-1.02508	1.20496e-20	1.15431e-19
LOC_Os06g14620.1	1020	288	577	16.5392	33.6477	-1.02461	3.74222e-24	4.02209e-23
LOC_Os04g46940.1	3009	1487	2979	28.9476	58.8881	-1.02454	1.58546e-117	6.79953e-116
LOC_Os03g53920.1	3681	786	1574	12.5078	25.4342	-1.02395	6.41904e-63	1.51568e-61
LOC_Os04g23760.1	2592	468	936	10.5763	21.4793	-1.02211	5.14264e-38	7.9202e-37
LOC_Os07g46560.1	909	43	86	2.77094	5.62748	-1.02211	9.96696e-05	0.000359711
LOC_Os09g19810.1	2727	64	128	1.37473	2.79193	-1.02211	1.99076e-06	8.63756e-06
LOC_Os04g44740.1	1395	52	104	2.1835	4.43444	-1.02211	1.84739e-05	7.25638e-05
LOC_Os07g10530.1	1227	283	566	13.5103	27.4379	-1.02211	1.23628e-23	1.30643e-22
LOC_Os01g46510.2	4062	58	116	0.836395	1.69863	-1.02211	6.05034e-06	2.51139e-05
LOC_Os05g13320.1	1869	81	162	2.53863	5.15567	-1.02211	8.69868e-08	4.25554e-07
LOC_Os02g07480.1	1260	59	118	2.74287	5.57046	-1.02211	5.02562e-06	2.10139e-05
LOC_Os01g09550.2	1305	45	90	2.01988	4.10215	-1.02211	6.84394e-05	0.000252242
LOC_Os05g50560.1	1050	783	1561	43.6813	88.4287	-1.0175	8.70106e-62	2.02468e-60
LOC_Os10g26280.1	2157	135	269	3.66612	7.41791	-1.01676	6.27456e-12	4.02469e-11
LOC_Os02g16030.1	873	253	504	16.9758	34.3396	-1.0164	4.88692e-21	4.75776e-20
ChrUn.fgenesh.mRNA.20	1803	371	739	12.0532	24.3797	-1.01627	4.2788e-30	5.42982e-29
LOC_Os10g37190.1	1098	294	585	15.6844	31.6908	-1.01473	4.19026e-24	4.49541e-23
LOC_Os08g31250.1	810	92	183	6.65313	13.4383	-1.01425	1.5695e-08	8.15709e-08
LOC_Os03g25150.1	1560	3097	6157	116.289	234.76	-1.01347	1.59455e-236	1.38455e-234
LOC_Os01g59180.1	1284	334	664	15.2372	30.7597	-1.01345	4.33616e-27	5.09542e-26
LOC_Os04g39430.1	1443	82	163	3.32867	6.71894	-1.01329	9.8013e-08	4.77311e-07
LOC_Os02g03960.1	492	238	473	28.3358	57.1841	-1.01299	9.73382e-20	8.9923e-19
LOC_Os01g11620.1	1101	286	568	15.216	30.686	-1.01199	2.3654e-23	2.47514e-22
LOC_Os09g32470.1	1185	470	933	23.2329	46.832	-1.01133	2.85018e-37	4.31419e-36
LOC_Os01g68930.1	891	133	264	8.74374	17.6241	-1.01122	1.21571e-11	7.69573e-11
LOC_Os07g38070.1	1731	630	1250	21.319	42.9529	-1.01062	2.69536e-49	5.2266e-48
LOC_Os12g12290.1	1584	60	119	2.21881	4.4686	-1.01004	5.66548e-06	2.35747e-05
LOC_Os09g37510.1	1431	240	476	9.82414	19.7855	-1.01004	9.13516e-20	8.45698e-19
LOC_Os11g01610.1	663	116	230	10.2487	20.6345	-1.00962	2.66364e-10	1.55646e-09
LOC_Os09g14670.1	2928	1720	3410	34.4097	69.2728	-1.00948	4.67864e-131	2.25631e-129
LOC_Os05g35200.4	651	341	676	30.6829	61.7654	-1.00936	2.23282e-27	2.64495e-26
LOC_Os04g33520.1	1068	280	555	15.3571	30.9102	-1.00917	9.3248e-23	9.58668e-22
LOC_Os08g31340.1	618	335	664	31.7526	63.9086	-1.00913	6.54032e-27	7.64222e-26
LOC_Os04g28260.1	3285	665	1318	11.8579	23.8649	-1.00904	9.41418e-52	1.89645e-50
LOC_Os08g43810.1	708	55	109	4.55043	9.15741	-1.00894	1.43493e-05	5.72107e-05
LOC_Os01g60280.1	2730	5004	9912	107.369	215.962	-1.00821	0	0
LOC_Os01g46926.1	444	2169	4294	286.154	575.253	-1.0074	5.77738e-164	3.51155e-162
LOC_Os05g38480.1	1755	188	372	6.27486	12.608	-1.00668	1.05971e-15	8.2178e-15
LOC_Os03g17850.1	1248	499	987	23.4212	47.0416	-1.00612	5.18762e-39	8.13519e-38
LOC_Os02g41590.1	1026	9476	18735	541.004	1086.14	-1.0055	0	0
LOC_Os01g70560.1	954	215	425	13.2012	26.4984	-1.00524	1.10013e-17	9.31609e-17
LOC_Os04g02510.1	1443	507	1002	20.5809	41.3029	-1.00494	1.66579e-39	2.63691e-38
LOC_Os07g39980.1	921	41	81	2.60764	5.23124	-1.00441	0.000197954	0.000686993
LOC_Os12g01560.1	1509	1177	2325	45.6889	91.6459	-1.00423	3.25944e-89	1.05806e-87
LOC_Os01g55780.1	1176	1095	2163	54.5419	109.403	-1.00421	3.98558e-83	1.21333e-81
LOC_Os04g24600.1	1146	3722	7352	190.246	381.593	-1.00417	8.61174e-278	8.98194e-276
LOC_Os07g30810.1	2436	1448	2859	34.8188	69.8098	-1.00356	3.78508e-109	1.51116e-107
LOC_Os01g04490.1	1734	39	77	1.31746	2.64132	-1.0035	0.00028901	0.000978531
LOC_Os12g39210.1	1158	117	231	5.91835	11.8654	-1.0035	2.99148e-10	1.74254e-09
LOC_Os02g43870.1	1236	531	1048	25.1651	50.4339	-1.00297	4.11476e-41	6.76575e-40
LOC_Os09g07450.1	609	180	355	17.3132	34.6729	-1.00193	6.02522e-15	4.5145e-14
LOC_Os01g27240.1	1239	68	134	3.21485	6.43299	-1.00074	1.7432e-06	7.60088e-06
LOC_Os11g36719.1	2607	136	268	3.05577	6.11467	-1.00074	1.27815e-11	8.07502e-11
LOC_Os11g36340.1	1293	2496	4918	113.076	226.24	-1.00057	2.02432e-185	1.39654e-183
