# Supplementary material for: Transcriptome Analysis of Salt Stress Responsiveness in the Seedlings of Dongxiang Wild Rice (Oryza rufipogon Griff.)
Source: PLoS One. 2016 Jan 11;11(1):e0146242. doi: 10.1371/journal.pone.0146242 (PMC4709063; doi:10.1371/journal.pone.0146242)
Supplement: S22 Table — (XLS) [file pone.0146242.s025.xls]

## Sheet: Sheet1
S22 Table. List of up-regulated genes in shoots [30].
RAP_ID	MSU_ID	Gene Length	RPKM_0	RPKM_1	Ratio	P_value	FDR	Description
Os01g0111700	LOC_Os01g02130.1	945	2.348	6.529	2.78066	0	0	Conserved hypothetical protein.
Os01g0113300	LOC_Os01g02300.1	2245	0.433	1.608	3.71363	0	0	Similar to ARK protein (Fragment).
Os01g0118300	LOC_Os01g02890.1	2915	0.467	1.44	3.08351	0	0	Phosphatidyl serine synthase family protein.
Os01g0121600	LOC_Os01g03144.1	754	7.279	22.212	3.05152	0	0	Conserved hypothetical protein.
Os01g0127700	LOC_Os01g03690.1	3253	3.709	7.845	2.11513	0	0	Similar to Receptor-like protein kinase.
Os01g0128300	LOC_Os01g03750.1	693	4.999	13.446	2.68974	0	0	Conserved hypothetical protein.
Os01g0132000	LOC_Os01g04050.1	671	16.764	33.529	2.00006	0	0	Similar to Wound-induced protease inhibitor (WIP1).
Os01g0135700	LOC_Os01g04330.1	889	43.827	87.442	1.99516	0	0	Flagellar calcium-binding protein (calflagin) family protein.
Os01g0136700	LOC_Os01g04440.1	4235	0.358	0.922	2.57542	0	0	Conserved hypothetical protein.
Os01g0138500	LOC_Os01g04590.1	1430	4.328	36.28	8.38262	0	0	Protein of unknown function DUF789 family protein.
Os01g0159000	LOC_Os01g06560.1	1259	4.019	10.669	2.65464	0	0	Conserved hypothetical protein.
Os01g0162300	LOC_Os01g06876.1	1080	7.965	49.786	6.2506	0	0	Leucine-rich repeat, plant specific containing protein.
Os01g0162400	LOC_Os01g06882.1	946	3.95	34.431	8.71671	0	0	Conserved hypothetical protein.
Os01g0165000	LOC_Os01g07120.1	3638	5.414	11.642	2.15035	0	0	DRE binding protein 2.
Os01g0165100	LOC_Os01g07130.1	1695	2.457	6.018	2.44933	0	0	Conserved hypothetical protein.
Os01g0170000	LOC_Os01g07530.1	1218	52.026	105.728	2.03221	0	0	Raffinose synthase family protein.
Os01g0177400	LOC_Os01g08220.1	1113	3.427	7.957	2.32186	0	0	GA 3beta-hydroxylase.
Os01g0180000	LOC_Os01g08470.1	2206	2.153	5.385	2.50116	0	0	Pistil-specific extensin-like protein family protein.
Os01g0180400	LOC_Os01g08520.1	1090	1.393	2.927	2.10122	0	0	Protein of unknown function DUF581 family protein.
Os01g0186900	LOC_Os01g09220.1	1182	2.964	15.128	5.10391	0	0	Conserved hypothetical protein.
Os01g0197600	None	5481	0.178	0.505	2.83708	0	0	Similar to Cytokinin dehydrogenase 1 precursor (EC 1.5.99.12) (Cytokinin oxidase 1) (CKO 1) (COX 1) (ZmCKX1).
Os01g0201600	LOC_Os01g10490.1	1184	0.592	1.56	2.63514	0	0	Virulence factor, pectin lyase fold family protein.
Os01g0217500	LOC_Os01g11860.1	1474	0.871	2.079	2.38691	0	0	DJ-1 family protein.
Os01g0228500	LOC_Os01g12820.1	1151	2.604	5.835	2.24078	0	0	Harpin-induced 1 domain containing protein.
Os01g0246700	LOC_Os01g14440.1	1743	12.885	41.252	3.20155	0	0	Similar to WRKY transcription factor 1.
Os01g0248500	LOC_Os01g14590.1	1312	9.731	19.643	2.0186	0	0	Similar to Pathogen-related protein.
Os01g0248701	LOC_Os01g14630.1	1131	2.203	12.136	5.50885	0	0	Polyprenyl synthetase family protein.
Os01g0251400	LOC_Os01g14850.1	557	4.402	10.399	2.36234	0	0	Hypothetical protein.
Os01g0284900	LOC_Os01g18220.1	1518	3.462	12.305	3.5543	0	0	Conserved hypothetical protein.
Os01g0287600	LOC_Os01g18400.1	1055	1.586	6.565	4.13934	0	0	Similar to Seed chitinase-c.
Os01g0296200	LOC_Os01g19170.1	1512	6.925	20.821	3.00664	0	0	Virulence factor, pectin lyase fold family protein.
Os01g0297200	LOC_Os01g19260.1	1801	0.713	1.631	2.28752	0	0	AAA ATPase domain containing protein.
Os01g0298400	LOC_Os01g19330.1	1098	0	0.841	-	0	0	Myb, DNA-binding domain containing protein.
Os01g0311800	LOC_Os01g20980.1	2087	0.298	2.072	6.95302	0	0	Similar to Pectin methylesterase 8 (Fragment).
Os01g0312800	LOC_Os01g21070.1	1921	0.061	0.437	7.16393	0	0	Similar to CEL4=CELLULASE 4 (Fragment).
Os01g0314800	LOC_Os01g21250.1	536	189.68	461.794	2.4346	0	0	Late embryogenesis abundant protein 3 family protein.
Os01g0389700	LOC_Os01g29330.1	921	0.93	2.734	2.93978	0	0	Protein of unknown function DUF679 family protein.
Os01g0547000	LOC_Os01g36640.1	4930	4.05	10.847	2.67827	0	0	Similar to LRR19.
Os01g0551000	LOC_Os01g37040.1	1315	12.609	30.292	2.40241	0	0	Conserved hypothetical protein.
Os01g0583100	LOC_Os01g40094.1	6312	10.465	26.812	2.56206	0	0	Protein phosphatase 2C family protein.
Os01g0597600	LOC_Os01g41420.1	1515	0.257	10.639	41.3969	0	0	Amino acid/polyamine transporter II family protein.
Os01g0597800	LOC_Os01g41430.1	1962	0.179	0.727	4.06145	0	0	UDP-glucuronosyl/UDP-glucosyltransferase family protein.
Os01g0601625	LOC_Os01g41750.1	3387	1.092	2.379	2.17857	0	0	Leucine rich repeat, N-terminal domain containing protein.
Os01g0601675	LOC_Os01g41770.1	3227	0.495	1.106	2.23434	0	0	Leucine rich repeat, N-terminal domain containing protein.
Os01g0605000	None	1680	2.549	5.172	2.02903	0	0	Conserved hypothetical protein.
Os01g0605100	LOC_Os01g42030.1	1665	2.735	5.471	2.00037	0	0	Similar to BCS1 protein-like protein.
Os01g0613800	LOC_Os01g42790.1	1383	1.998	5.008	2.50651	0	0	Peptidase C1A, papain family protein.
Os01g0621300	LOC_Os01g43330.1	5325	13.267	29.63	2.23336	0	0	Conserved hypothetical protein.
Os01g0621400	None	1790	7.872	16.344	2.07622	0	0	Conserved hypothetical protein.
Os01g0625300	LOC_Os01g43590.1	1571	1.264	3.393	2.68434	0	0	Similar to Heat shock transcription factor 31 (Fragment).
Os01g0626400	LOC_Os01g43650.1	1492	1.357	3.151	2.32203	0	0	DNA-binding protein WRKY2-like (WRKY transcription factor 11) (WRKY16).
Os01g0643300	LOC_Os01g45550.1	2129	3.199	11.336	3.54361	0	0	Similar to Auxin efflux carrier protein.
Os01g0644900	LOC_Os01g45720.1	816	1.622	4.63	2.8545	0	0	Conserved hypothetical protein.
Os01g0656200	LOC_Os01g46760.1	1521	1.535	3.726	2.42736	0	0	Protein phosphatase 2C family protein.
Os01g0656400	LOC_Os01g46800.1	825	0.896	3.104	3.46429	0	0	Similar to WRKY transcription factor 15.
Os01g0658900	LOC_Os01g46970.1	1548	5.456	11.226	2.05755	0	0	OSBZ8.
Os01g0663300	LOC_Os01g47400.1	1656	15.231	45.573	2.99212	0	0	Similar to (1-4)-beta-mannan endohydrolase-like protein.
Os01g0674000	LOC_Os01g48320.1	1372	18.072	40.2	2.22444	0	0	Homeodomain-like containing protein.
Os01g0687400	LOC_Os01g49320.1	1186	28.224	57.015	2.02009	0	0	Similar to Chitinase (EC 3.2.1.14).
Os01g0695800	LOC_Os01g50100.1	889	3.152	9.49	3.01079	0	0	Similar to Multidrug resistance protein 1 homolog.
Os01g0696800	LOC_Os01g50170.1	1214	2.854	6.189	2.16854	0	0	Peptidase A1, pepsin family protein.
Os01g0699100	LOC_Os01g50370.1	1425	4.835	24.419	5.05047	0	0	Protein kinase-like domain containing protein.
Os01g0699400	LOC_Os01g50400.1	1356	3.014	16.065	5.33013	0	0	Protein kinase-like domain containing protein.
Os01g0699500	LOC_Os01g50410.1	1353	2.273	8.873	3.90365	0	0	Protein kinase-like domain containing protein.
Os01g0699600	LOC_Os01g50420.1	1316	0.325	3.126	9.61846	0	0	Protein kinase-like domain containing protein.
Os01g0705200	LOC_Os01g50910.1	1006	3.714	10.097	2.71863	0	0	Late embryogenesis abundant protein repeat containing protein.
Os01g0705700	LOC_Os01g50940.1	1979	4.858	11.114	2.28777	0	0	Similar to Transcription factor ICE1 (Inducer of CBF expression 1) (Basic helix- loop-helix protein 116) (bHLH116) (AtbHLH116).
Os01g0712700	LOC_Os01g51540.1	1363	13.707	28.547	2.08266	0	0	CMP/dCMP deaminase, zinc-binding domain containing protein.
Os01g0713200	LOC_Os01g51570.1	1182	116.968	490.693	4.1951	0	0	Similar to Beta-glucanase.
Os01g0714600	LOC_Os01g51670.1	1013	3.228	10.856	3.36307	0	0	Conserved hypothetical protein.
Os01g0716800	LOC_Os01g51890.1	2396	5.686	14.4	2.53254	0	0	Endonuclease/exonuclease/phosphatase domain containing protein.
Os01g0717000	LOC_Os01g51920.1	1731	40.16	114.574	2.85294	0	0	Similar to GmCK1p (EC 2.7.1.32).
Os01g0723600	LOC_Os01g52530.1	1626	2.178	4.801	2.20432	0	0	Ribose-phosphate pyrophosphokinase 3 (EC 2.7.6.1) (Phosphoribosyl pyrophosphate synthetase 3).
Os01g0725100	None	517	5.647	11.853	2.09899	0	0	Non-protein coding transcript, uncharacterized transcript.
Os01g0742400	LOC_Os01g53920.1	3612	1.854	6.519	3.51618	0	0	Protein kinase-like domain containing protein.
Os01g0748300	LOC_Os01g54450.1	429	4.174	9.197	2.2034	0	0	Protein of unknown function DUF584 family protein.
Os01g0771000	LOC_Os01g54460.1	1056	18.282	42.928	2.3481	0	0	Protein of unknown function DUF567 family protein.
Os01g0773800	LOC_Os01g56690.1	822	0.616	6.894	11.1916	0	0	Basic helix-loop-helix dimerisation region bHLH domain containing protein.
Os01g0775400	LOC_Os01g56810.1	1928	1.11	4.55	4.0991	0	0	Similar to Cytokinin dehydrogenase 5 precursor (EC 1.5.99.12) (Cytokinin oxidase 5) (CKO5) (AtCKX5) (AtCKX6).
Os01g0793900	LOC_Os01g58140.1	757	7.97	19.185	2.40715	0	0	Conserved hypothetical protein.
Os01g0794100	LOC_Os01g58150.1	729	5.98	20.786	3.47592	0	0	Conserved hypothetical protein.
Os01g0795000	LOC_Os01g58240.1	2500	7.162	15.715	2.19422	0	0	Subtilase.
Os01g0795050	None	1544	6.832	14.028	2.05328	0	0	Non-protein coding transcript, putative npRNA.
Os01g0795300	None	972	4.325	8.982	2.07676	0	0	Conserved hypothetical protein.
Os01g0795400	LOC_Os01g58290.1	2889	5.349	12.844	2.4012	0	0	Similar to Subtilase.
Os01g0796001	None	568	5.893	25.938	4.40149	0	0	Conserved hypothetical protein.
Os01g0797600	LOC_Os01g58420.1	1090	27.639	78.48	2.83947	0	0	Ethylene responsive element binding factor3 (OsERF3).
Os01g0800800	LOC_Os01g58670.1	904	2.282	5.525	2.42112	0	0	Conserved hypothetical protein.
Os01g0802600	LOC_Os01g58850.1	906	1.16	4.262	3.67414	0	0	Similar to Circadian clock coupling factor ZGT.
Os01g0821300	LOC_Os01g60600.1	1077	0.542	6.314	11.6494	0	0	DNA-binding WRKY domain containing protein.
Os01g0821600	LOC_Os01g60640.1	1521	2.278	7.451	3.27085	0	0	WRKY transcription factor 48-like protein (WRKY transcription factor 21).
Os01g0822900	LOC_Os01g60740.1	815	3.773	8.189	2.17042	0	0	Similar to Lipid transfer protein.
Os01g0826400	LOC_Os01g61080.1	2058	3.064	14.093	4.59954	0	0	WRKY transcription factor 24 (WRKY24).
Os01g0827400	LOC_Os01g61170.1	792	1.966	3.975	2.02187	0	0	Prenylated rab acceptor PRA1 family protein.
Os01g0831300	LOC_Os01g61510.1	1140	0.717	1.878	2.61925	0	0	Similar to Ammonium transporter.
Os01g0833400	LOC_Os01g61680.1	1070	10.513	23.498	2.23514	0	0	Conserved hypothetical protein.
Os01g0834900	None	351	12.753	30.494	2.39112	0	0	Hypothetical protein.
Os01g0834950	None	285	12.292	31.665	2.57607	0	0	Hypothetical protein.
Os01g0841700	LOC_Os01g62430.1	833	1.682	4.535	2.6962	0	0	RPP17-1.
Os01g0845000	None	1508	2.168	4.453	2.05397	0	0	Protein of unknown function DUF668 family protein.
Os01g0846300	LOC_Os01g62760.1	1753	16.342	100.613	6.15671	0	0	Similar to Protein phosphatase 2C.
Os01g0846400	LOC_Os01g62770.1	3419	0.194	1.019	5.25258	0	0	Conserved hypothetical protein.
Os01g0848700	LOC_Os01g62950.1	1130	3.135	14.152	4.51419	0	0	Similar to Ras-related protein Rab11C.
Os01g0860500	LOC_Os01g64110.1	1193	6.982	19.562	2.80178	0	0	Similar to Hevamine A precursor [Includes: Chitinase (EC 3.2.1.14); Lysozyme (EC 3.2.1.17)].
Os01g0862800	LOC_Os01g64310.1	1247	4.838	15.921	3.29082	0	0	No apical meristem (NAM) protein domain containing protein.
Os01g0863300	LOC_Os01g64360.1	1027	9.172	53.173	5.79732	0	0	Similar to MCB2 protein.
Os01g0864500	LOC_Os01g64470.1	965	6.655	19.747	2.96724	0	0	Harpin-induced 1 domain containing protein.
Os01g0878700	LOC_Os01g65670.1	1754	15.756	35.944	2.28129	0	0	Amino acid/polyamine transporter II family protein.
Os01g0882800	LOC_Os01g66010.1	1857	0.692	2.306	3.33237	0	0	Similar to Amino acid carrier (Fragment).
Os01g0891700	LOC_Os01g66760.1	1562	0.673	3.144	4.67162	0	0	Leucine rich repeat, N-terminal domain containing protein.
Os01g0892500	LOC_Os01g66840.1	2090	2.347	6.045	2.57563	0	0	Pectinacetylesterase family protein.
Os01g0893400	LOC_Os01g66890.1	1505	4.319	17.961	4.1586	0	0	BTB domain containing protein.
Os01g0901600	LOC_Os01g67540.1	3196	8.099	27.764	3.42808	0	0	AMP-dependent synthetase and ligase domain containing protein.
Os01g0930400	LOC_Os01g70490.1	2313	0.858	1.815	2.11538	0	0	K+ potassium transporter family protein.
Os01g0940000	LOC_Os01g71310.1	2327	3.479	10.119	2.90859	0	0	FAD linked oxidase, N-terminal domain containing protein.
Os01g0940100	LOC_Os01g71320.1	1181	10.415	30.103	2.89035	0	0	Similar to Hexokinase.
Os01g0940700	LOC_Os01g71340.1	1103	17.15	41.86	2.44082	0	0	Similar to Glucan endo-1,3-beta-glucosidase GII precursor (EC 3.2.1.39) ((1->3)- beta-glucan endohydrolase GII) ((1->3)-beta-glucanase isoenzyme GII) (Beta-1,3-endoglucanase GII).
Os01g0940800	LOC_Os01g71350.1	1244	15.77	32.898	2.08611	0	0	Similar to Beta-1,3-glucanase precursor.
Os01g0947000	LOC_Os01g71860.1	2157	0.054	0.389	7.2037	0	0	Similar to Beta-1,3-glucanase precursor.
Os01g0954000	LOC_Os01g72460.1	765	20.25	53.826	2.65807	0	0	NADPH-dependent FMN reductase family protein.
Os01g0968800	LOC_Os01g73770.1	840	0	0.849	-	0	0	Similar to Dehydration responsive element binding protein 1F (DREB1F protein).
Os01g0975000	LOC_Os01g74370.1	1440	0.324	2.798	8.6358	0	0	Protein of unknown function DUF966 family protein.
Os01g0975900	LOC_Os01g74450.1	1345	71.307	151.575	2.12567	0	0	Similar to Tonoplast membrane integral protein ZmTIP1-2.
Os02g0121700	LOC_Os02g02930.1	2037	0.21	7.294	34.7333	0	0	Terpene synthase-like domain containing protein.
Os02g0134200	LOC_Os02g04130.1	1062	2.382	4.98	2.09068	0	0	Protein of unknown function DUF1645 family protein.
Os02g0158100	LOC_Os02g06340.1	1872	0.312	0.897	2.875	0	0	Dynamin family protein.
Os02g0162600	None	898	18.465	74.086	4.01224	0	0	Conserved hypothetical protein.
Os02g0165100	LOC_Os02g06930.1	1735	2.558	5.177	2.02385	0	0	Protein kinase-like domain containing protein.
Os02g0165200	None	4326	0.342	0.98	2.8655	0	0	Conserved hypothetical protein.
Os02g0165500	LOC_Os02g06960.1	1735	0.179	1.524	8.51397	0	0	Conserved hypothetical protein.
Os02g0179200	LOC_Os02g08270.1	1338	0.204	1.914	9.38235	0	0	Glutamine amidotransferase class-I domain containing protein.
Os02g0181300	LOC_Os02g08440.1	1047	20.67	101.027	4.88761	0	0	WRKY transcription factor 71 (Transcription factor WRKY09).
Os02g0201300	LOC_Os02g10730.1	812	12.367	49.263	3.98342	0	0	Conserved hypothetical protein.
Os02g0203700	LOC_Os02g10920.1	975	11.418	26.002	2.27728	0	0	Similar to Testis expressed sequence 13A protein.
Os02g0205500	LOC_Os02g11070.1	1928	3.755	26.277	6.99787	0	0	Similar to Fatty acid elongase 1.
Os02g0209300	LOC_Os02g11859.1	566	10.04	28.996	2.88805	0	0	Non-protein coding transcript, unclassifiable transcript.
Os02g0232000	LOC_Os02g13800.1	1392	6.208	18.635	3.00177	0	0	Similar to Heat shock transcription factor 29 (Fragment).
Os02g0240100	LOC_Os02g14430.1	1326	0.969	2.374	2.44995	0	0	Similar to Peroxidase 2 (Fragment).
Os02g0242900	LOC_Os02g14630.1	1497	0.416	1.206	2.89904	0	0	UDP-glucuronosyl/UDP-glucosyltransferase family protein.
Os02g0314600	LOC_Os02g21040.1	1967	1.999	5.249	2.62581	0	0	Peptidase A1, pepsin family protein.
Os02g0327500	LOC_Os02g22160.1	1740	1.745	4.463	2.55759	0	0	Protein of unknown function DUF266, plant family protein.
Os02g0462800	LOC_Os02g26430.1	1042	0.261	1.652	6.3295	0	0	WRKY transcription factor 42 (Transcription factor WRKY02).
Os02g0503900	LOC_Os02g30100.1	1761	11.538	24.336	2.1092	0	0	Cytochrome P450 family protein.
Os02g0504700	LOC_Os02g30190.1	3397	0.447	1.223	2.73602	0	0	Conserved hypothetical protein.
Os02g0517900	LOC_Os02g31860.1	2661	0.293	1.215	4.14676	0	0	Conserved hypothetical protein.
Os02g0520100	LOC_Os02g32060.1	1321	0.648	2.129	3.28549	0	0	NUDIX hydrolase domain containing protein.
Os02g0527200	LOC_Os02g32580.1	1100	13.729	61.626	4.48875	0	0	Conserved hypothetical protein.
Os02g0527300	LOC_Os02g32590.1	1806	3.276	7.856	2.39805	0	0	Similar to Heat shock transcription factor 31 (Fragment).
Os02g0536500	LOC_Os02g33330.1	782	9.756	27.965	2.86644	0	0	Conserved hypothetical protein.
Os02g0539200	LOC_Os02g33590.1	1643	0.047	1.456	30.9787	0	0	U box domain containing protein.
Os02g0540700	LOC_Os02g33680.1	1518	13.846	42.887	3.09743	0	0	Similar to Arm repeat-containing protein.
Os02g0548700	LOC_Os02g34410.1	1254	1.8	3.782	2.10111	0	0	U box domain containing protein.
Os02g0571900	LOC_Os02g36280.1	1641	0.688	1.918	2.78779	0	0	Cytochrome P450 family protein.
Os02g0572000	None	1520	0.717	1.933	2.69596	0	0	Conserved hypothetical protein.
Os02g0579000	LOC_Os02g36880.1	1308	39.37	108.401	2.75339	0	0	No apical meristem (NAM) protein domain containing protein.
Os02g0580900	None	2205	63.249	138.677	2.19256	0	0	TGF-beta receptor, type I/II extracellular region family protein.
Os02g0585100	LOC_Os02g37320.1	513	4.021	11.455	2.84879	0	0	Heavy metal transport/detoxification protein domain containing protein.
Os02g0588500	LOC_Os02g37590.1	2823	14.602	31.923	2.18621	0	0	Glycerophosphoryl diester phosphodiesterase family protein.
Os02g0592400	LOC_Os02g37930.1	758	23.878	50.28	2.1057	0	0	Hypoxia induced protein conserved region family protein.
Os02g0594300	LOC_Os02g38090.1	1038	2.55	6.834	2.68	0	0	Similar to Enhancer of shoot regeneration ESR1.
Os02g0601000	LOC_Os02g38890.1	611	2.484	7.694	3.09742	0	0	Conserved hypothetical protein.
Os02g0605900	LOC_Os02g39330.1	976	8.255	29.76	3.60509	0	0	Similar to Chitinase (EC 3.2.1.14) A.
Os02g0615500	LOC_Os02g40200.1	3375	0.496	1.219	2.45766	0	0	Protein kinase-like domain containing protein.
Os02g0620400	LOC_Os02g40700.1	762	3.32	19.169	5.7738	0	0	Cupin, RmlC-type domain containing protein.
Os02g0621300	LOC_Os02g40784.1	2480	2.668	7.075	2.6518	0	0	Sterol desaturase family protein.
Os02g0624300	LOC_Os02g41510.1	1038	0.712	2.224	3.1236	0	0	Similar to Y19 protein.
Os02g0626600	LOC_Os02g41670.1	2588	0.316	1.362	4.31013	0	0	Phenylalanine ammonia-lyase family protein.
Os02g0629000	LOC_Os02g41840.1	968	8.645	17.562	2.03146	0	0	Protein of unknown function DUF584 family protein.
Os02g0629800	LOC_Os02g41904.1	602	0.647	2.58	3.98764	0	0	Similar to Defensin precursor.
Os02g0630300	LOC_Os02g41954.1	2654	0.821	4.444	5.41291	0	0	Similar to Gibberellin 2-oxidase 3.
Os02g0632800	LOC_Os02g42150.2	2084	0.766	2.8	3.65535	0	0	Protein kinase-like domain containing protein.
Os02g0638650	LOC_Os02g42585.1	2030	3.125	33.641	10.7651	0	0	Pathogenesis-related transcriptional factor and ERF domain containing protein.
Os02g0649300	LOC_Os02g43330.1	918	19.038	201.275	10.5723	0	0	Similar to Short highly repeated, interspersed DNA (Fragment).
Os02g0649900	LOC_Os02g43370.1	2025	7.996	16.292	2.03752	0	0	Similar to Iron-phytosiderophore transporter protein yellow stripe 1.
Os02g0651900	LOC_Os02g43540.1	972	16.579	44.133	2.66198	0	0	Conserved hypothetical protein.
Os02g0654700	LOC_Os02g43790.1	1299	3.176	9.371	2.95057	0	0	Similar to Ethylene-responsive transcription factor 5 (Ethylene-responsive element binding factor 5) (EREBP-5) (AtERF5).
Os02g0658200	LOC_Os02g44090.1	702	0.832	4.305	5.17428	0	0	Zinc finger, FYVE/PHD-type domain containing protein.
Os02g0661100	LOC_Os02g44230.1	1768	2.334	4.701	2.01414	0	0	Similar to Trehalose-6-phosphate phosphatase.
Os02g0665300	LOC_Os02g44590.1	3191	0.159	0.802	5.04403	0	0	Proteinase inhibitor, propeptide domain containing protein.
Os02g0669100	LOC_Os02g44870.1	1299	186.557	503.399	2.69837	0	0	Dehydrin family protein.
Os02g0673500	LOC_Os02g45170.1	2733	11.351	25.618	2.25689	0	0	Basic helix-loop-helix dimerisation region bHLH domain containing protein.
Os02g0676400	LOC_Os02g45380.1	1650	0.047	0.941	20.0213	0	0	Multi antimicrobial extrusion protein MatE family protein.
Os02g0686100	LOC_Os02g46100.1	570	0.546	3.24	5.93407	0	0	Similar to RING-H2 finger protein ATL1B.
Os02g0710500	LOC_Os02g48080.1	1601	1.945	4.221	2.17018	0	0	Similar to Receptor protein kinase.
Os02g0713700	LOC_Os02g48320.1	2059	3.176	6.707	2.11178	0	0	Protein of unknown function DUF296 domain containing protein.
Os02g0719600	LOC_Os02g48770.1	1543	1.463	9.358	6.39645	0	0	SAM dependent carboxyl methyltransferase family protein.
Os02g0720600	LOC_Os02g48870.1	1735	38.609	82.642	2.14049	0	0	Peptidase A1, pepsin family protein.
Os02g0721700	LOC_Os02g48980.1	1012	37.577	87.391	2.32565	0	0	Conserved hypothetical protein.
Os02g0732200	LOC_Os02g49950.1	2337	3.248	6.951	2.14009	0	0	U box domain containing protein.
Os02g0732600	LOC_Os02g49986.1	1031	0.868	2.28	2.62673	0	0	Similar to Typical P-type R2R3 Myb protein (Fragment).
Os02g0733900	LOC_Os02g50110.1	602	11.574	24.264	2.09642	0	0	Conserved hypothetical protein.
Os02g0736901	None	577	1.619	4.874	3.0105	0	0	Conserved hypothetical protein.
Os02g0744200	LOC_Os02g51040.1	1415	1.595	6.437	4.03574	0	0	Alpha-expansin OsEXPA5.
Os02g0744501	None	270	9.082	21.143	2.32801	0	0	Hypothetical protein.
Os02g0747900	LOC_Os02g51320.1	1269	1.166	2.382	2.04288	0	0	Helix-loop-helix DNA-binding domain containing protein.
Os02g0748300	LOC_Os02g51350.1	2058	21.712	43.524	2.00461	0	0	Similar to VMP3 protein.
Os02g0753500	LOC_Os02g51730.1	1244	0.125	0.911	7.288	0	0	Tetratricopeptide-like helical domain containing protein.
Os02g0756800	LOC_Os02g52010.1	1222	10.225	29.609	2.89575	0	0	Phosphate-induced protein 1 conserved region family protein.
Os02g0756850	None	1152	9.731	28.42	2.92056	0	0	Conserved hypothetical protein.
Os02g0759400	LOC_Os02g52210.1	1733	23.246	74.817	3.21849	0	0	Zinc finger, RING-type domain containing protein.
Os02g0764700	LOC_Os02g52670.1	911	2.307	7.003	3.03554	0	0	Similar to Ethylene-responsive transcription factor 4 (Ethylene-responsive element binding factor 4) (Related to APETALA-2 protein 5) (EREBP-4) (AtERF4).
Os02g0766700	LOC_Os02g52780.1	1827	27.504	93.942	3.41558	0	0	Similar to Abscisic acid responsive elements-binding factor (ABA-responsive element binding protein 2) (AREB2).
Os02g0770800	LOC_Os02g53130.1	3050	0.089	0.385	4.32584	0	0	Similar to Nitrate reductase [NAD(P)H] (EC 1.7.1.2).
Os02g0775300	LOC_Os02g53510.1	902	4.229	12.657	2.99291	0	0	Conserved hypothetical protein.
Os02g0803300	LOC_Os02g55970.1	2175	2.595	7.063	2.72177	0	0	Epsin, N-terminal domain containing protein.
Os02g0807800	LOC_Os02g56370.1	3151	1.112	2.384	2.14388	0	0	Protein kinase-like domain containing protein.
Os02g0814000	LOC_Os02g56900.1	1218	165.761	354.299	2.13741	0	0	Protein of unknown function DUF862, eukaryotic domain containing protein.
Os02g0822900	LOC_Os02g57700.1	5866	0.166	0.415	2.5	0	0	Conserved hypothetical protein.
Os02g0824500	LOC_Os02g57840.1	975	0.719	5.597	7.78442	0	0	Similar to Remorin.
Os03g0122300	LOC_Os03g03034.1	1284	16.643	34.684	2.084	0	0	Similar to Flavanone 3-hydroxylase-like protein.
Os03g0125100	LOC_Os03g03370.1	960	4.865	22.736	4.67338	0	0	Similar to Beta-ring hydroxylase (Fragment).
Os03g0126850	None	921	3.381	8.477	2.50725	0	0	Conserved hypothetical protein.
Os03g0126900	LOC_Os03g03520.1	645	4.586	11.584	2.52595	0	0	Conserved hypothetical protein.
Os03g0132900	LOC_Os03g04060.1	1096	21.131	122.552	5.79963	0	0	Similar to Chitinase (EC 3.2.1.14) (Fragment).
Os03g0133400	LOC_Os03g04110.1	1511	36.425	93.143	2.55712	0	0	Peptidoglycan-binding LysM domain containing protein.
Os03g0141200	LOC_Os03g04770.1	2063	305.558	715.778	2.34253	0	0	Similar to Beta-amylase PCT-BMYI (EC 3.2.1.2).
Os03g0154100	LOC_Os03g05920.1	1661	1.945	4.372	2.24781	0	0	Aromatic-ring hydroxylase family protein.
Os03g0159100	LOC_Os03g06330.1	1499	15.528	31.698	2.04134	0	0	Similar to Protein kinase APK1B, chloroplast precursor (EC 2.7.1.-).
Os03g0180800	LOC_Os03g08310.1	1035	6.957	34.837	5.00747	0	0	ZIM domain containing protein.
Os03g0180900	LOC_Os03g08320.1	1110	14.517	33.92	2.33657	0	0	ZIM domain containing protein.
Os03g0181100	LOC_Os03g08330.1	937	18.319	90.22	4.92494	0	0	ZIM domain containing protein.
Os03g0183500	LOC_Os03g08520.1	904	0.603	9.704	16.0929	0	0	Protein of unknown function DUF581 family protein.
Os03g0187400	LOC_Os03g08840.1	1115	1.85	6.287	3.39838	0	0	Zinc finger, FYVE/PHD-type domain containing protein.
Os03g0188000	None	9197	0.203	0.42	2.06897	0	0	Conserved hypothetical protein.
Os03g0188200	LOC_Os03g08920.1	1249	0.28	1.277	4.56071	0	0	Zinc finger, RING-type domain containing protein.
Os03g0190300	LOC_Os03g09070.1	3456	0.563	1.251	2.22202	0	0	Conserved hypothetical protein.
Os03g0191900	LOC_Os03g09170.1	1323	4.501	114.12	25.3544	0	0	Pathogenesis-related transcriptional factor and ERF domain containing protein.
Os03g0194600	LOC_Os03g09880.1	750	8.511	18.413	2.16344	0	0	DOMON related domain containing protein.
Os03g0197200	LOC_Os03g10100.1	1075	1.702	3.475	2.04172	0	0	Similar to Sorbitol transporter.
Os03g0218400	LOC_Os03g11900.1	1997	17.016	48.952	2.87682	0	0	Similar to Hexose transporter.
Os03g0226200	LOC_Os03g12510.1	778	7.505	21.904	2.91859	0	0	Non-symbiotic hemoglobin 2 (rHb2) (ORYsa GLB1b).
Os03g0236200	LOC_Os03g13300.1	2017	0.289	0.999	3.45675	0	0	Similar to Glutamate decarboxylase isozyme 3 (EC 4.1.1.15).
Os03g0240600	LOC_Os03g13740.1	1606	0.073	0.653	8.94521	0	0	U box domain containing protein.
Os03g0242300	LOC_Os03g13870.1	1725	17.736	80.761	4.55351	0	0	Conserved hypothetical protein.
Os03g0242350	None	1002	17.014	81.058	4.76419	0	0	Non-protein coding transcript, unclassifiable transcript.
Os03g0243700	LOC_Os03g14010.1	1437	1.517	3.797	2.50297	0	0	Glycoside hydrolase, family 10 protein.
Os03g0250000	LOC_Os03g14590.1	3347	22.98	57.901	2.51963	0	0	EF-Hand type domain containing protein.
Os03g0255900	LOC_Os03g15080.1	582	7.557	15.867	2.09964	0	0	Conserved hypothetical protein.
Os03g0258200	LOC_Os03g15270.1	1524	11.723	33.767	2.88041	0	0	Esterase/lipase/thioesterase domain containing protein.
Os03g0264400	LOC_Os03g15780.5	2166	11.213	26.665	2.37804	0	0	Anthranilate synthase alpha 2 subunit.
Os03g0268600	LOC_Os03g16170.1	1665	11.338	31.336	2.7638	0	0	Similar to Protein phosphatase type 2C.
Os03g0285800	LOC_Os03g17700.1	1489	9.463	22.693	2.39808	0	0	MAP Kinase.
Os03g0289100	LOC_Os03g17980.1	2159	11.61	24.924	2.14677	0	0	OSK3 (OSK5).
Os03g0289300	LOC_Os03g18000.1	1785	0.545	1.293	2.37248	0	0	Similar to Phospholipase C (Fragment).
Os03g0289800	LOC_Os03g18030.1	1879	4.288	16.933	3.94893	0	0	Similar to Leucoanthocyanidin dioxygenase-like protein.
Os03g0289850	None	1180	4.552	16.363	3.59468	0	0	Non-protein coding transcript, unclassifiable transcript.
Os03g0292100	LOC_Os03g18150.1	1494	13.574	29.893	2.20222	0	0	Protein phosphatase 2C family protein.
Os03g0296200	LOC_Os03g18490.1	786	1.783	10.146	5.69041	0	0	Conserved hypothetical protein.
Os03g0305200	LOC_Os03g19260.1	1081	1.656	7.106	4.29106	0	0	Conserved hypothetical protein.
Os03g0307200	LOC_Os03g19420.2	1335	407.721	863.221	2.11719	0	0	Nicotianamine synthase 2 (EC 2.5.1.43) (S-adenosyl-L-methionine:S- adenosyl-L-methionine:S-adenosyl-methionine 3-amino-3- carboxypropyltransferase 2) (OsNAS2).
Os03g0307300	LOC_Os03g19427.1	1389	380.296	848.64	2.23152	0	0	Nicotianamine synthase 1 (EC 2.5.1.43) (S-adenosyl-L-methionine:S- adenosyl-L-methionine:S-adenosyl-methionine 3-amino-3- carboxypropyltransferase 1) (OsNAS1).
Os03g0316200	LOC_Os03g20120.1	1402	39.618	107.241	2.70688	0	0	Similar to Galactinol synthase (Fragment).
Os03g0319300	LOC_Os03g20370.1	948	175.156	355.806	2.03137	0	0	Calmodulin (CaM).
Os03g0322200	LOC_Os03g20600.1	595	2.617	5.785	2.21055	0	0	Conserved hypothetical protein.
Os03g0322900	LOC_Os03g20680.1	1373	36.514	159.123	4.35786	0	0	Apolipoprotein/apolipophorin domain containing protein.
Os03g0341300	LOC_Os03g22200.1	987	18.851	49.289	2.61466	0	0	MtN3 and saliva related transmembrane protein family protein.
Os03g0386000	LOC_Os03g26870.1	2055	20.494	87.4	4.26466	0	0	Similar to WD domain protein-like.
Os03g0386500	LOC_Os03g26910.1	1511	5.178	19.779	3.81981	0	0	Similar to Trehalose-6-phosphate phosphatase.
Os03g0393700	LOC_Os03g27590.1	2360	3.183	6.385	2.00597	0	0	Peptidase S10, serine carboxypeptidase family protein.
Os03g0402800	LOC_Os03g28940.1	1174	55.103	171.114	3.10535	0	0	ZIM domain containing protein.
Os03g0418000	LOC_Os03g30470.1	981	1.547	4.45	2.87654	0	0	Similar to Basic endochitinase 2 precursor (EC 3.2.1.14).
Os03g0429000	LOC_Os03g31510.1	777	14.327	73.792	5.15055	0	0	Proteinase inhibitor I25, cystatin domain containing protein.
Os03g0435300	LOC_Os03g32100.1	1077	1.048	3.118	2.97519	0	0	Armadillo-like helical domain containing protein.
Os03g0437200	LOC_Os03g32230.1	1097	0.248	2.219	8.94758	0	0	Zinc finger, C2H2-type domain containing protein.
Os03g0439000	LOC_Os03g32420.1	992	1.295	3.173	2.45019	0	0	Conserved hypothetical protein.
Os03g0574600	LOC_Os03g37810.1	623	3.186	10.51	3.29881	0	0	Conserved hypothetical protein.
Os03g0580200	LOC_Os03g38350.1	777	0.701	2.053	2.92867	0	0	Lipolytic enzyme, G-D-S-L family protein.
Os03g0602300	LOC_Os03g40540.1	1897	16.682	33.411	2.00282	0	0	Cytochrome P450 85A1 (EC 1.14.-.-) (C6-oxidase) (OsDWARF) (Dwarf protein).
Os03g0623100	LOC_Os03g42520.1	795	1.371	5.28	3.8512	0	0	Conserved hypothetical protein.
Os03g0645900	LOC_Os03g44380.1	2060	2.097	34.782	16.5866	0	0	Carotenoid oxygenase family protein.
Os03g0651800	LOC_Os03g44880.1	669	0.175	1.38	7.88571	0	0	Similar to Germin-like protein subfamily 2 member 1 precursor.
Os03g0676400	LOC_Os03g47280.1	667	0.992	7.866	7.92944	0	0	VQ domain containing protein.
Os03g0678800	LOC_Os03g47530.1	1083	0.323	1.357	4.20124	0	0	Glycosyl transferase, family 8 protein.
Os03g0700700	LOC_Os03g49380.1	2846	15.181	33.022	2.17522	0	0	Similar to Lipoxygenase (Fragment).
Os03g0709300	LOC_Os03g50160.1	751	10.832	24.313	2.24455	0	0	Similar to Chemocyanin precursor (Basic blue protein) (Plantacyanin).
Os03g0718800	LOC_Os03g50960.1	372	3.034	13.089	4.31411	0	0	Similar to Physical impedance induced protein.
Os03g0723000	LOC_Os03g51330.1	2170	1.399	3.153	2.25375	0	0	GRAS transcription factor domain containing protein.
Os03g0727600	LOC_Os03g51740.1	1970	0.119	1.3	10.9244	0	0	1-aminocyclopropane-1-carboxylate synthase 1 (EC 4.4.1.14) (ACC synthase 1) (S-adenosyl-L-methionine methylthioadenosine-lyase 1).
Os03g0737300	LOC_Os03g52720.1	744	3.505	10.155	2.89729	0	0	Magnesium-dependent phosphatase-1 family protein.
Os03g0738600	LOC_Os03g52860.1	2927	0.612	1.764	2.88235	0	0	Similar to Lipoxygenase L-2 (EC 1.13.11.12).
Os03g0740833	None	3283	0.771	2.378	3.08431	0	0	Hypothetical protein.
Os03g0740866	None	1368	0.626	1.749	2.79393	0	0	Non-protein coding transcript, unclassifiable transcript.
Os03g0740900	None	664	1.641	6.827	4.16027	0	0	Non-protein coding transcript, unclassifiable transcript.
Os03g0741050	None	2931	0.983	5.499	5.5941	0	0	Non-protein coding transcript, unclassifiable transcript.
Os03g0741100	LOC_Os03g53020.1	1181	4.647	33.658	7.24295	0	0	Basic helix-loop-helix dimerisation region bHLH domain containing protein.
Os03g0746900	LOC_Os03g53540.1	909	2.141	7.25	3.38627	0	0	Protein of unknown function DUF1677, plant family protein.
Os03g0766900	LOC_Os03g55784.1	3948	7.641	15.682	2.05235	0	0	Allene oxide synthase.
Os03g0767000	LOC_Os03g55800.1	1995	7.238	23.564	3.2556	0	0	Similar to Allene oxide synthase (EC 4.2.1.92).
Os03g0773300	LOC_Os03g56250.1	2665	8.603	19.499	2.26653	0	0	Protein kinase-like domain containing protein.
Os03g0790500	LOC_Os03g57640.1	1322	3.828	13.589	3.5499	0	0	Esterase/lipase/thioesterase domain containing protein.
Os03g0792800	LOC_Os03g57880.1	2087	6.621	22.164	3.34753	0	0	Glycoside hydrolase, family 17 protein.
Os03g0797300	LOC_Os03g57880.3	668	0.816	4.65	5.69853	0	0	Non-protein coding transcript, unclassifiable transcript.
Os03g0797400	LOC_Os03g58290.1	1371	20.441	66.099	3.23365	0	0	Similar to Indole-3-glycerol phosphate lyase.
Os03g0797550	LOC_Os03g58300.1	972	1.562	6.953	4.45134	0	0	Similar to Indole-3-glycerol phosphate lyase (Fragment).
Os03g0816800	LOC_Os03g60220.1	913	1.492	4.919	3.29692	0	0	Protein of unknown function DUF567 family protein.
Os03g0820300	LOC_Os03g60560.1	851	23.784	78.967	3.32017	0	0	Similar to ZPT2-14.
Os04g0109500	LOC_Os04g01910.1	1337	0.116	0.691	5.9569	0	0	Legume lectin, beta domain containing protein.
Os04g0121800	LOC_Os04g03164.1	569	1.231	4.352	3.53534	0	0	Non-protein coding transcript, putative npRNA.
Os04g0128700	LOC_Os04g03920.1	1544	0.454	2.202	4.85022	0	0	Thioredoxin-like fold domain containing protein.
Os04g0167900	None	1335	0.904	3.05	3.37389	0	0	Protein phosphatase 2C family protein.
Os04g0178300	LOC_Os04g09900.1	2622	0.089	0.48	5.39326	0	0	Similar to Copalyl diphosphate synthetase (Fragment).
Os04g0184100	LOC_Os04g10530.1	1803	0.712	1.816	2.55056	0	0	Amidase family protein.
Os04g0192200	LOC_Os04g17100.1	624	10.417	31.481	3.02208	0	0	Non-protein coding transcript, uncharacterized transcript.
Os04g0244800	LOC_Os04g17100.2	801	206.232	748.88	3.63125	0	0	Heavy metal transport/detoxification protein domain containing protein.
Os04g0301500	LOC_Os04g23550.1	1268	1.78	34.824	19.564	0	0	Basic helix-loop-helix dimerisation region bHLH domain containing protein.
Os04g0339800	None	1874	0.187	0.762	4.07487	0	0	Similar to YDA.
Os04g0345400	LOC_Os04g27790.1	1631	0.215	0.849	3.94884	0	0	Terpenoid cylases/protein prenyltransferase alpha-alpha toroid domain containing protein.
Os04g0345500	LOC_Os04g27800.1	6890	0.774	2.053	2.65245	0	0	Conserved hypothetical protein.
Os04g0369000	LOC_Os04g30030.1	1409	10.58	21.27	2.0104	0	0	Major sperm protein domain containing protein.
Os04g0395800	LOC_Os04g32480.1	919	0.381	3.151	8.27034	0	0	ZIM domain containing protein.
Os04g0401700	LOC_Os04g32920.1	2932	7.74	17.651	2.28049	0	0	Potassium transporter 1 (OsHAK1). Splice isoform 2.
Os04g0401750	LOC_Os04g33240.1	2310	5.628	13.137	2.33422	0	0	Similar to Potassium transporter 1 (OsHAK1).
Os04g0405300	LOC_Os04g33260.1	1055	4.759	10.145	2.13175	0	0	Similar to Stem secoisolariciresinol dehydrogenase (Fragment).
Os04g0405500	LOC_Os04g33640.1	1090	9.999	27.495	2.74977	0	0	Conserved hypothetical protein.
Os04g0412300	LOC_Os04g33640.2	1981	1.611	7.035	4.36685	0	0	Glycoside hydrolase, family 17 protein.
Os04g0416900	LOC_Os04g34000.1	4139	1.091	2.19	2.00733	0	0	Similar to Digalactosyldiacylglycerol synthase 1.
Os04g0419100	None	973	0.44	2.847	6.47045	0	0	Conserved hypothetical protein.
Os04g0422300	LOC_Os04g34490.1	1495	0.547	3.201	5.85192	0	0	Protein of unknown function DUF6, transmembrane domain containing protein.
Os04g0423400	LOC_Os04g34600.1	1018	37.471	75.826	2.02359	0	0	ABA/WDS induced protein family protein.
Os04g0432200	LOC_Os04g35260.1	684	2.675	5.523	2.06467	0	0	Protein of unknown function DUF1605 domain containing protein.
Os04g0447100	LOC_Os04g37430.1	3286	3.542	7.703	2.17476	0	0	Conserved hypothetical protein.
Os04g0449400	LOC_Os04g37660.1	2345	6.855	15.519	2.26389	0	0	Hypothetical protein.
Os04g0449500	LOC_Os04g37670.1	2546	2.033	4.435	2.18151	0	0	Conserved hypothetical protein.
Os04g0465300	LOC_Os04g39110.1	666	1.11	3.908	3.52072	0	0	Gibberellin regulated protein family protein.
Os04g0493100	LOC_Os04g41570.1	1180	52.745	119.022	2.25656	0	0	Basic helix-loop-helix dimerisation region bHLH domain containing protein.
Os04g0497000	LOC_Os04g41960.1	1343	23.505	115.827	4.92776	0	0	Similar to Allyl alcohol dehydrogenase.
Os04g0497200	LOC_Os04g41970.1	3778	2.328	4.877	2.09493	0	0	Glycoside hydrolase, family 9 protein.
Os04g0507700	LOC_Os04g42860.1	1931	0.242	1.174	4.85124	0	0	Lipolytic enzyme, G-D-S-L family protein.
Os04g0517100	LOC_Os04g43680.1	1185	6.208	17.179	2.76724	0	0	Similar to Y19 protein.
Os04g0527400	LOC_Os04g44530.1	2439	12.304	31.7	2.5764	0	0	Conserved hypothetical protein.
Os04g0529100	LOC_Os04g44670.1	1604	0.655	5.208	7.95115	0	0	Pathogenesis-related transcriptional factor and ERF domain containing protein.
Os04g0541700	LOC_Os04g45810.1	827	49.937	135.82	2.71983	0	0	Homeodomain-like containing protein.
Os04g0543000	LOC_Os04g45920.1	1922	0.385	1.572	4.08312	0	0	Similar to Protein kinase.
Os04g0543500	LOC_Os04g45940.1	1106	41.317	91.387	2.21185	0	0	Homeodomain-like containing protein.
Os04g0543600	LOC_Os04g45950.1	1816	0.429	1.525	3.55478	0	0	Amino acid/polyamine transporter I family protein.
Os04g0556400	LOC_Os04g46970.1	2454	0.73	1.608	2.20274	0	0	Similar to Cis-zeatin O-glucosyltransferase 1 (EC 2.4.1.215) (cisZOG1).
Os04g0558700	LOC_Os04g47140.1	919	1.779	6.303	3.543	0	0	Conserved hypothetical protein.
Os04g0564700	LOC_Os04g47700.1	3537	2.135	4.438	2.07869	0	0	Quinonprotein alcohol dehydrogenase-like domain containing protein.
Os04g0566600	LOC_Os04g47890.1	1395	3.041	6.168	2.02828	0	0	Homeodomain-like containing protein.
Os04g0571600	LOC_Os04g48290.1	2177	4.202	14.615	3.47811	0	0	Multi antimicrobial extrusion protein MatE family protein.
Os04g0581100	LOC_Os04g49210.1	1368	1.451	3.344	2.30462	0	0	Isopenicillin N synthase family protein.
Os04g0586500	LOC_Os04g49690.1	1807	6.225	33.984	5.45928	0	0	Conserved hypothetical protein.
Os04g0589401	None	2316	2.084	5.075	2.43522	0	0	Conserved hypothetical protein.
Os04g0594400	LOC_Os04g50790.1	1314	4.117	11.691	2.83969	0	0	RNA-binding region RNP-1 (RNA recognition motif) domain containing protein.
Os04g0595700	None	1209	1.803	4.652	2.58014	0	0	Phosphoribulokinase/uridine kinase family protein.
Os04g0598900	LOC_Os04g51040.1	2405	0.243	0.873	3.59259	0	0	Similar to Wall-associated kinase-like protein.
Os04g0610400	LOC_Os04g52090.1	669	12.102	46.115	3.81053	0	0	Similar to AP2 domain containing protein RAP2.6 (Fragment).
Os04g0615200	LOC_Os04g52504.1	629	4.455	10.544	2.36678	0	0	Conserved hypothetical protein.
Os04g0618700	LOC_Os04g52780.1	3970	1.833	4.599	2.509	0	0	Protein kinase-like domain containing protein.
Os04g0628100	LOC_Os04g53620.1	2495	171.232	408.588	2.38617	0	0	Similar to Polyubiquitin.
Os04g0640900	LOC_Os04g54830.1	2274	15.611	39.722	2.54449	0	0	Lambda repressor-like, DNA-binding domain containing protein.
Os04g0648950	None	1094	0.818	5.295	6.47311	0	0	Non-protein coding transcript, unclassifiable transcript.
Os04g0660500	LOC_Os04g56530.1	4687	15.837	35.876	2.26533	0	0	Protein kinase-like domain containing protein.
Os04g0671100	LOC_Os04g57540.1	1526	6.708	15.376	2.29219	0	0	Hypothetical protein.
Os04g0671200	LOC_Os04g57550.1	2062	12.723	38.697	3.0415	0	0	Similar to Suppressor of presenilin 5 (P110b homolog).
Os04g0678400	LOC_Os04g58190.1	879	3.498	13.705	3.91795	0	0	Zinc finger, Dof-type family protein.
Os04g0684900	LOC_Os04g58810.1	1099	4.463	13.444	3.01232	0	0	Ribonuclease CAF1 family protein.
Os04g0685700	LOC_Os04g58890.1	1114	12.788	27.468	2.14795	0	0	Conserved hypothetical protein.
Os04g0687800	LOC_Os04g59120.1	1551	0.652	1.57	2.40798	0	0	Protein of unknown function DUF6, transmembrane domain containing protein.
Os04g0689700	LOC_Os04g59340.1	1464	4.201	9.375	2.23161	0	0	Nucleotide-binding, alpha-beta plait domain containing protein.
Os05g0104300	None	930	0.628	3.475	5.53344	0	0	Leucine rich repeat, N-terminal domain containing protein.
Os05g0112101	LOC_Os05g02140.1	2024	0.981	2.074	2.11417	0	0	Epsin, N-terminal domain containing protein.
Os05g0127500	LOC_Os05g03640.1	1561	2.568	5.593	2.17796	0	0	Similar to Leucoanthocyanidin dioxygenase-like protein.
Os05g0130300	LOC_Os05g03960.1	880	1.902	6.868	3.61094	0	0	Conserved hypothetical protein.
Os05g0153300	LOC_Os05g06140.1	1593	0.269	1.133	4.2119	0	0	Lipase, class 3 family protein.
Os05g0161700	None	1876	0.622	1.633	2.6254	0	0	Conserved hypothetical protein.
Os05g0161800	LOC_Os05g06940.1	1737	0.695	1.861	2.6777	0	0	DNA polymerase III clamp loader subunit, C-terminal domain containing protein.
Os05g0181800	None	702	4.38	9.029	2.06142	0	0	Conserved hypothetical protein.
Os05g0195200	LOC_Os05g10670.1	1484	10.806	21.836	2.02073	0	0	Zinc finger, CCCH-type domain containing protein.
Os05g0211100	LOC_Os05g12040.1	1619	4.135	17.578	4.25103	0	0	Similar to Cytochrome P450-like protein.
Os05g0287800	LOC_Os05g21180.1	1445	5.064	13.827	2.73045	0	0	Conserved hypothetical protein.
Os05g0324700	LOC_Os05g25920.1	665	3.687	15.085	4.0914	0	0	Conserved hypothetical protein.
Os05g0349800	LOC_Os05g28210.1	810	11.485	60.578	5.27453	0	0	Embryonic abundant protein 1.
Os05g0361500	LOC_Os05g29790.1	1963	5.83	13.236	2.27033	0	0	Similar to Pectinmethylesterase precursor (EC 3.1.1.11) (Fragment).
Os05g0363200	LOC_Os05g29990.1	1731	79.264	204.536	2.58044	0	0	UDP-glucuronic acid decarboxylase.
Os05g0367400	None	1202	2.04	5.238	2.56765	0	0	Thiamine pyrophosphokinase family protein.
Os05g0370700	None	1079	0.036	0.934	25.9444	0	0	Alpha/beta hydrolase family protein.
Os05g0381400	LOC_Os05g31670.1	858	13.519	33.707	2.49331	0	0	Similar to ABA induced plasma membrane protein PM 19.
Os05g0402900	LOC_Os05g33400.1	1475	2.797	6.147	2.19771	0	0	Similar to EDGP.
Os05g0419800	LOC_Os05g34700.1	1555	0.576	2.267	3.93576	0	0	Lipolytic enzyme, G-D-S-L family protein.
Os05g0421600	LOC_Os05g34830.1	841	12.357	29.048	2.35073	0	0	No apical meristem (NAM) protein domain containing protein.
Os05g0431700	LOC_Os05g35650.1	1934	7.547	15.257	2.0216	0	0	TGF-beta receptor, type I/II extracellular region family protein.
Os05g0434800	LOC_Os05g35930.1	294	0.794	4.14	5.21411	0	0	Hypothetical protein.
Os05g0438800	LOC_Os05g36290.1	1817	75.726	184.83	2.44077	0	0	Similar to Actin 1.
Os05g0442400	LOC_Os05g37060.1	930	0.544	3.385	6.22243	0	0	Similar to MybSt1.
Os05g0442700	LOC_Os05g37080.1	1150	1.151	4.526	3.93223	0	0	No apical meristem (NAM) protein domain containing protein.
Os05g0444200	LOC_Os05g37190.1	1755	0.444	1.292	2.90991	0	0	Similar to T6J4.5 protein (WIP6 protein).
Os05g0447700	LOC_Os05g37520.1	2098	11.985	30.03	2.50563	0	0	Ferritin/ribonucleotide reductase-like family protein.
Os05g0449200	LOC_Os05g37660.1	1886	1.28	3.605	2.81641	0	0	Transferase family protein.
Os05g0457200	LOC_Os05g38290.1	1575	3.064	20.014	6.53198	0	0	Similar to Protein phpsphatase 2C (PP2C) (EC 3.1.3.16).
Os05g0466700	LOC_Os05g39060.1	459	21.879	48.741	2.22775	0	0	Conserved hypothetical protein.
Os05g0474800	LOC_Os05g39720.1	2239	0.8	2.512	3.14	0	0	WRKY transcription factor 70.
Os05g0476700	LOC_Os05g39930.1	2056	6.721	15.148	2.25383	0	0	Similar to Arm repeat protein.
Os05g0484800	LOC_Os05g40630.1	927	7.012	52.479	7.48417	0	0	Protein of unknown function DUF567 family protein.
Os05g0490400	LOC_Os05g41150.1	2477	1.791	5.524	3.08431	0	0	Conserved hypothetical protein.
Os05g0493100	None	2402	0.454	1.555	3.42511	0	0	Similar to KI domain interacting kinase 1.
Os05g0494600	None	1117	2.509	24.012	9.57035	0	0	Conserved hypothetical protein.
Os05g0497200	LOC_Os05g41760.1	915	5.828	21.973	3.77025	0	0	Similar to Ethylene-responsive transcription factor 11 (Ethylene-responsive element binding factor 11) (EREBP-11) (AtERF11).
Os05g0497300	LOC_Os05g41780.1	1093	31.588	88.365	2.79742	0	0	Similar to Ethylene response factor 2.
Os05g0499800	LOC_Os05g42040.1	2188	27.236	115.793	4.25147	0	0	UDP-glucuronosyl/UDP-glucosyltransferase family protein.
Os05g0500000	LOC_Os05g42060.1	1722	4.34	12.188	2.80829	0	0	UDP-glucuronosyl/UDP-glucosyltransferase family protein.
Os05g0502200	LOC_Os05g42270.1	1548	0.352	1.437	4.08239	0	0	Phospholipid/glycerol acyltransferase domain containing protein.
Os05g0508400	LOC_Os05g43240.1	2154	2.964	12.705	4.28644	0	0	Jacalin-related lectin domain containing protein.
Os05g0510100	LOC_Os05g43460.1	714	40.068	83.89	2.09369	0	0	Protein of unknown function DUF567 family protein.
Os05g0516700	LOC_Os05g44060.1	843	4.433	27.734	6.25626	0	0	Conserved hypothetical protein.
Os05g0536000	None	971	0.882	2.291	2.59751	0	0	Non-protein coding transcript, unclassifiable transcript.
Os05g0541100	LOC_Os05g46350.1	1457	2.965	7.577	2.55548	0	0	IQ calmodulin-binding region domain containing protein.
Os05g0545400	None	1367	0.626	1.934	3.08946	0	0	Protein kinase-like domain containing protein.
Os05g0546300	None	1082	4.245	18.427	4.34087	0	0	Conserved hypothetical protein.
Os05g0546400	LOC_Os05g46840.1	918	0.636	3.978	6.25472	0	0	Conserved hypothetical protein.
Os05g0550800	LOC_Os05g47770.1	736	1.428	5.19	3.63445	0	0	Protein kinase domain containing protein.
Os05g0552800	LOC_Os05g47960.1	504	1.313	4.83	3.6786	0	0	Conserved hypothetical protein.
Os05g0556300	LOC_Os05g48260.1	3955	1.437	2.94	2.04593	0	0	Protein of unknown function DUF1298 domain containing protein.
Os05g0568600	LOC_Os05g49350.1	950	4.876	10.913	2.23811	0	0	Protein of unknown function DUF1645 family protein.
Os05g0572000	LOC_Os05g49700.1	354	3.079	7.233	2.34914	0	0	Conserved hypothetical protein.
Os05g0573300	None	2465	6.821	22.613	3.3152	0	0	Similar to CTP synthase 1 (EC 6.3.4.2) (UTP--ammonia ligase 1) (CTP synthetase 1).
Os05g0576600	None	922	2.153	7.694	3.57362	0	0	Conserved hypothetical protein.
Os05g0583000	LOC_Os05g50610.1	1776	0.636	3.025	4.75629	0	0	Similar to WRKY transcription factor 34.
Os05g0588900	LOC_Os05g51130.1	1353	2.589	5.894	2.27655	0	0	AAA ATPase, central region domain containing protein.
Os06g0109300	LOC_Os06g01972.1	1417	4.697	13.33	2.83798	0	0	Protein of unknown function DUF6, transmembrane domain containing protein.
Os06g0122200	LOC_Os06g03150.1	2670	0.015	0.236	15.7333	0	0	Conserved hypothetical protein.
Os06g0122500	None	909	0.514	1.755	3.4144	0	0	Conserved hypothetical protein.
Os06g0127100	LOC_Os06g03670.1	764	6.674	42.139	6.3139	0	0	Similar to CBF-like protein.
Os06g0133400	LOC_Os06g04230.1	515	18.819	44.093	2.343	0	0	Conserved hypothetical protein.
Os06g0147000	LOC_Os06g05430.1	566	12.86	41.158	3.20047	0	0	Conserved hypothetical protein.
Os06g0158100	LOC_Os06g06360.1	1176	0.397	1.606	4.04534	0	0	Similar to WRKY transcription factor 63.
Os06g0179900	LOC_Os06g08170.1	1416	2.254	4.595	2.0386	0	0	Major facilitator superfamily protein.
Os06g0192800	LOC_Os06g09310.1	1274	1.864	4.283	2.29775	0	0	Similar to RING-H2 finger protein ATL1R (RING-H2 finger protein ATL8).
Os06g0203600	LOC_Os06g10210.1	2020	2.717	10.93	4.02282	0	0	Conserved hypothetical protein.
Os06g0206900	LOC_Os06g10510.1	835	4.149	11.361	2.73825	0	0	Conserved hypothetical protein.
Os06g0214300	LOC_Os06g11090.1	1131	3.373	7.163	2.12363	0	0	Esterase/lipase/thioesterase domain containing protein.
Os06g0215000	None	1594	2.93	6.135	2.09386	0	0	Conserved hypothetical protein.
Os06g0215100	LOC_Os06g11150.1	1628	2.941	6.162	2.09521	0	0	Protein of unknown function DUF1645 family protein.
Os06g0215900	LOC_Os06g11240.1	1293	5.027	14.186	2.82196	0	0	Similar to Oxo-phytodienoic acid reductase.
Os06g0220900	LOC_Os06g11760.1	270	8.217	25.806	3.14056	0	0	Conserved hypothetical protein.
Os06g0223700	LOC_Os06g11980.1	853	14.967	46.403	3.10035	0	0	Protein of unknown function DUF581 family protein.
Os06g0229200	LOC_Os06g12390.1	3126	7.06	15.348	2.17394	0	0	Glycosyl transferase, family 31 protein.
Os06g0248500	LOC_Os06g13870.1	1350	1.528	7.089	4.6394	0	0	U box domain containing protein.
Os06g0255900	LOC_Os06g14450.1	3597	1.05	2.124	2.02286	0	0	Exo70 exocyst complex subunit family protein.
Os06g0266100	None	1439	1.298	3.617	2.78659	0	0	Integrase, catalytic region domain containing protein.
Os06g0286400	LOC_Os06g17870.1	303	45.604	116.225	2.54857	0	0	Non-protein coding transcript, unclassifiable transcript.
Os06g0293500	LOC_Os06g18960.1	2836	0.727	1.569	2.15818	0	0	Conserved hypothetical protein.
Os06g0295000	LOC_Os06g19110.1	3335	16.573	37.317	2.25167	0	0	Conserved hypothetical protein.
Os06g0318800	None	603	131.811	262.982	1.99514	0	0	Non-protein coding transcript, unclassifiable transcript.
Os06g0356800	LOC_Os06g25010.1	1111	2.943	8.652	2.93986	0	0	Similar to Xylanase inhibitor protein I precursor.
Os06g0579800	LOC_Os06g38160.1	760	1.28	3.645	2.84766	0	0	Non-protein coding transcript, unclassifiable transcript.
Os06g0586000	LOC_Os06g38660.1	498	7.894	16.689	2.11414	0	0	Conserved hypothetical protein.
Os06g0604200	LOC_Os06g40170.1	2820	1.974	4.257	2.15653	0	0	Phospholipase D.
Os06g0606700	LOC_Os06g40440.1	711	15.876	42.092	2.6513	0	0	Tetratricopeptide-like helical domain containing protein.
Os06g0649000	LOC_Os06g44010.1	1413	0.909	7.753	8.52915	0	0	Similar to WRKY transcription factor 28.
Os06g0650700	None	507	0.461	3.229	7.00434	0	0	Conserved hypothetical protein.
Os06g0651200	LOC_Os06g44190.1	511	39.99	87.563	2.18962	0	0	Conserved hypothetical protein.
Os06g0652200	LOC_Os06g44250.1	956	1.954	6.279	3.21341	0	0	Hly-III related proteins family protein.
Os06g0653100	LOC_Os06g44310.1	2669	0.656	1.352	2.06098	0	0	CD9/CD37/CD63 antigen family protein.
Os06g0666400	LOC_Os06g45570.1	793	13.94	31.759	2.27826	0	0	VQ domain containing protein.
Os06g0676700	LOC_Os06g46340.1	2873	4.715	9.643	2.04517	0	0	Similar to High pI alpha-glucosidase.
Os06g0683400	LOC_Os06g46950.1	677	7.934	42.594	5.36854	0	0	Similar to EF-hand Ca2+-binding protein CCD1.
Os06g0708000	LOC_Os06g49430.1	2451	38.669	101.639	2.62844	0	0	MAP kinase homolog.
Os06g0715700	LOC_Os06g50180.1	1465	0.744	1.69	2.27151	0	0	Protein of unknown function DUF803 family protein.
Os06g0726300	LOC_Os06g51070.1	879	10.185	29.511	2.8975	0	0	Similar to NAM-like protein.
Os07g0115500	LOC_Os07g02460.1	681	15.432	39.694	2.57219	0	0	Conserved hypothetical protein.
Os07g0154100	LOC_Os07g05940.1	2144	5.955	36.277	6.09186	0	0	Similar to Viviparous-14.
Os07g0167500	LOC_Os07g07300.1	1210	1.351	3.295	2.43893	0	0	Conserved hypothetical protein.
Os07g0190000	LOC_Os07g09190.1	2869	0.271	4.506	16.6273	0	0	Similar to 1-deoxy-D-xylulose 5-phosphate synthase 2 precursor.
Os07g0274700	LOC_Os07g17330.1	593	20.085	42.894	2.13562	0	0	B12D family protein.
Os07g0290200	LOC_Os07g18990.1	723	5.545	15.791	2.84779	0	0	Plant lipid transfer/seed storage/trypsin-alpha amylase inhibitor domain containing protein.
Os07g0417600	LOC_Os07g23470.1	892	5.324	11.67	2.19196	0	0	Thaumatin, pathogenesis-related family protein.
Os07g0429700	LOC_Os07g24830.1	649	31.547	99.6	3.15719	0	0	Conserved hypothetical protein.
Os07g0438700	LOC_Os07g25700.1	4002	1.187	3.346	2.81887	0	0	Hypothetical protein.
Os07g0471200	None	1686	1.547	4.207	2.71946	0	0	Conserved hypothetical protein.
Os07g0524900	LOC_Os07g34070.1	1498	1.169	2.998	2.56459	0	0	Protein of unknown function DUF6, transmembrane domain containing protein.
Os07g0526400	LOC_Os07g34260.1	1626	20.012	46.156	2.30642	0	0	Type III polyketide synthase family protein.
Os07g0526600	LOC_Os07g34280.1	1621	0.12	1.528	12.7333	0	0	Esterase/lipase/thioesterase domain containing protein.
Os07g0527600	None	2100	0.222	1.499	6.75225	0	0	Similar to 2-Hydroxyisoflavanone dehydratase.
Os07g0537900	LOC_Os07g35340.1	2284	2.59	12.074	4.66178	0	0	Similar to SRK3 gene.
Os07g0550600	LOC_Os07g36560.1	1622	0.168	1.449	8.625	0	0	Transferase family protein.
Os07g0550900	LOC_Os07g36570.1	3236	0.253	0.869	3.43478	0	0	Similar to Receptor-like protein kinase 6.
Os07g0556000	LOC_Os07g37010.1	1440	5.352	12.213	2.28195	0	0	Cyclin-like domain containing protein.
Os07g0561300	LOC_Os07g37400.1	1145	0.374	3.226	8.62567	0	0	Cyclin-like F-box domain containing protein.
Os07g0563400	LOC_Os07g37620.1	1418	7.823	23	2.94005	0	0	Protein of unknown function DUF761, plant family protein.
Os07g0564500	LOC_Os07g37730.1	1961	0.576	3.896	6.76389	0	0	Pyridine nucleotide-disulphide oxidoreductase, NAD-binding region domain containing protein.
Os07g0569100	LOC_Os07g38170.1	1526	81.163	188.691	2.32484	0	0	Remorin, C-terminal region domain containing protein.
Os07g0569166	None	2655	44.304	101.845	2.29878	0	0	Conserved hypothetical protein.
Os07g0582400	LOC_Os07g39350.1	1860	41.958	86.701	2.06638	0	0	Similar to Sorbitol transporter.
Os07g0592600	LOC_Os07g40290.1	2263	1.582	3.524	2.22756	0	0	Similar to Indole-3-acetic acid-amido synthetase GH3.3 (EC 6.3.2.-) (Auxin- responsive GH3-like protein 3) (AtGH3-3).
Os07g0602900	LOC_Os07g41160.1	2733	5.668	13.761	2.42784	0	0	Protein of unknown function DUF1675 family protein.
Os07g0604300	LOC_Os07g41310.1	1707	1.87	4.918	2.62995	0	0	Similar to Phytochelatin synthetase (Fragment).
Os07g0613600	None	627	0.435	1.807	4.15402	0	0	Non-protein coding transcript, unclassifiable transcript.
Os07g0613800	LOC_Os07g42220.1	492	10.364	28.153	2.71642	0	0	Protein of unknown function DUF1677, plant family protein.
Os07g0614300	LOC_Os07g42280.1	1362	3.086	17.967	5.8221	0	0	Conserved hypothetical protein.
Os07g0624600	LOC_Os07g43160.1	1517	0.334	1.079	3.23054	0	0	Similar to Trehalose-6-phosphate phosphatase.
Os07g0635500	LOC_Os07g44140.1	1913	3.866	10.751	2.78091	0	0	Similar to Cytochrome P450.
Os07g0659300	LOC_Os07g46510.1	937	3.406	15.724	4.61656	0	0	Conserved hypothetical protein.
Os07g0661400	LOC_Os07g46670.2	1775	19.363	55.5	2.86629	0	0	Conserved hypothetical protein.
Os07g0664300	None	1196	1.823	4.808	2.63741	0	0	Glucose/ribitol dehydrogenase family protein.
Os07g0677400	LOC_Os07g48040.1	1352	13.013	33.219	2.55275	0	0	Peroxidase.
Os07g0686600	LOC_Os07g48710.1	1148	0.373	2.925	7.84182	0	0	VQ domain containing protein.
Os07g0687900	LOC_Os07g48830.1	1407	24.621	68.704	2.79046	0	0	WSI76 protein induced by water stress.
Os08g0110600	LOC_Os08g01910.1	750	2.958	6.268	2.119	0	0	Conserved hypothetical protein.
Os08g0127100	LOC_Os08g03350.1	1752	43.011	88.86	2.06598	0	0	Amino acid transporter, transmembrane family protein.
Os08g0135100	LOC_Os08g04110.1	1500	2.309	5.625	2.43612	0	0	Similar to Phosphate/phosphoenolpyruvate translocator protein-like.
Os08g0141400	LOC_Os08g04630.1	2323	3.854	9.287	2.4097	0	0	Similar to External rotenone-insensitive NADPH dehydrogenase.
Os08g0158200	LOC_Os08g06170.1	1691	0.852	2.855	3.35094	0	0	FAD linked oxidase, N-terminal domain containing protein.
Os08g0158600	LOC_Os08g06210.1	619	1.761	4.408	2.50312	0	0	Similar to Cell wall invertase (EC 3.2.1.26).
Os08g0173300	LOC_Os08g07660.1	866	0.719	2.811	3.9096	0	0	Conserved hypothetical protein.
Os08g0192800	LOC_Os08g09340.1	1913	22.117	54.393	2.45933	0	0	Bromodomain containing protein.
Os08g0205700	None	937	42.081	88.294	2.09819	0	0	Non-protein coding transcript, unclassifiable transcript.
Os08g0249000	LOC_Os08g15050.1	1025	16.291	69.206	4.24811	0	0	Zinc finger, B-box domain containing protein.
Os08g0269000	LOC_Os08g16790.1	1090	1.785	4.197	2.35126	0	0	Protein of unknown function DUF593 family protein.
Os08g0331800	LOC_Os08g24300.1	562	0.9	2.913	3.23667	0	0	Conserved hypothetical protein.
Os08g0331900	LOC_Os08g24310.1	1285	0.757	1.96	2.58917	0	0	Protein kinase-like domain containing protein.
Os08g0374000	LOC_Os08g28670.1	793	6.921	14.08	2.03439	0	0	Bet v I allergen family protein.
Os08g0374600	LOC_Os08g28710.1	1160	7.919	19.54	2.46748	0	0	Similar to Receptor kinase-like protein.
Os08g0379200	LOC_Os08g29150.1	1223	6.779	13.797	2.03526	0	0	ATPase, P-type, K/Mg/Cd/Cu/Zn/Na/Ca/Na/H-transporter family protein.
Os08g0384500	LOC_Os08g29570.1	2536	4.865	12.298	2.52785	0	0	Similar to PDR-like ABC transporter (PDR3 ABC transporter).
Os08g0386200	LOC_Os08g29660.1	1376	7.581	16.289	2.14866	0	0	WRKY transcription factor 69.
Os08g0390700	LOC_Os08g30100.1	537	0.435	5.706	13.1172	0	0	Similar to 2-oxoglutarate-dependent oxygenase.
Os08g0408500	LOC_Os08g31580.1	1657	31.642	153.99	4.86663	0	0	Pathogenesis-related transcriptional factor and ERF domain containing protein.
Os08g0409100	LOC_Os08g31630.1	3675	2.214	6.476	2.92502	0	0	Trehalose-phosphatase domain containing protein.
Os08g0415600	LOC_Os08g32060.1	2031	2.491	11.697	4.6957	0	0	U box domain containing protein.
Os08g0441100	LOC_Os08g34240.1	1141	2.149	7.799	3.62913	0	0	Similar to PnC401 homologue.
Os08g0448000	LOC_Os08g34790.1	1978	3.306	12.966	3.92196	0	0	Similar to 4-coumarate--CoA ligase 1 (EC 6.2.1.12) (4CL 1) (4-coumaroyl-CoA synthase 1) (Clone 4CL14) (Fragment).
Os08g0474000	LOC_Os08g36920.1	834	0.653	8.002	12.2542	0	0	Similar to AP2 domain containing protein RAP2.6 (Fragment).
Os08g0476000	LOC_Os08g37104.1	1544	1.891	4.649	2.45849	0	0	Protein of unknown function DUF547 domain containing protein.
Os08g0478466	LOC_Os08g37345.1	1334	1.43	3.304	2.31049	0	0	Protein of unknown function DUF296 domain containing protein.
Os08g0482600	LOC_Os08g37660.1	832	4.398	12.865	2.92519	0	0	Plastocyanin-like domain containing protein.
Os08g0485400	LOC_Os08g37874.1	1970	8.694	21.264	2.44582	0	0	Similar to 2-nitropropane dioxygenase-like protein.
Os08g0490000	LOC_Os08g38210.1	1980	5.17	16.641	3.21876	0	0	Basic helix-loop-helix dimerisation region bHLH domain containing protein.
Os08g0492500	LOC_Os08g38460.1	991	7.384	22.787	3.086	0	0	RINGv domain containing protein.
Os08g0514000	LOC_Os08g40270.1	2220	0.579	1.853	3.20035	0	0	Concanavalin A-like lectin/glucanase domain containing protein.
Os08g0518900	LOC_Os08g40690.1	1367	3.104	7.216	2.32474	0	0	Chitinase (EC 3.2.1.14).
Os08g0520000	LOC_Os08g40850.1	1502	1.84	9.082	4.93587	0	0	Mitochondrial substrate carrier family protein.
Os08g0520600	LOC_Os08g40910.1	911	7.05	15.343	2.17631	0	0	Conserved hypothetical protein.
Os08g0540400	LOC_Os08g42750.1	2026	0.173	0.622	3.59538	0	0	Similar to Calcium-dependent protein kinase.
Os09g0247500	LOC_Os09g07280.1	681	1.543	3.945	2.55671	0	0	Conserved hypothetical protein.
Os09g0255400	LOC_Os09g08130.1	1417	0.604	1.866	3.0894	0	0	Similar to Indole-3-glycerol phosphate synthase, chloroplast precursor (EC 4.1.1.48) (IGPS).
Os09g0272000	LOC_Os09g08130.2	1180	66.632	192.619	2.89079	0	0	Heavy metal transport/detoxification protein domain containing protein.
Os09g0272600	LOC_Os09g09930.1	477	6.283	17.159	2.73102	0	0	Conserved hypothetical protein.
Os09g0304800	LOC_Os09g10010.1	591	2.7	9.091	3.36704	0	0	Conserved hypothetical protein.
Os09g0323000	LOC_Os09g15420.1	1418	4.063	8.732	2.14915	0	0	Similar to UDP-galactose 4-epimerase-like protein.
Os09g0325700	LOC_Os09g15670.1	1407	19.42	72.97	3.75747	0	0	Similar to Protein phpsphatase 2C (PP2C) (EC 3.1.3.16).
Os09g0341500	LOC_Os09g17146.1	1592	0.416	1.16	2.78846	0	0	Conserved hypothetical protein.
Os09g0341600	LOC_Os09g17152.1	1584	0.442	1.457	3.29638	0	0	Cyclin-like F-box domain containing protein.
Os09g0364800	LOC_Os09g20000.1	749	1.247	3.474	2.78589	0	0	Heavy metal transport/detoxification protein domain containing protein.
Os09g0378700	LOC_Os09g21120.1	2139	4.84	31.633	6.53574	0	0	U box domain containing protein.
Os09g0380600	LOC_Os09g21290.1	1228	0.317	1.88	5.9306	0	0	Conserved hypothetical protein.
Os09g0394300	LOC_Os09g23084.1	1605	9.676	20.189	2.0865	0	0	Glycoside hydrolase, family 9 protein.
Os09g0400500	LOC_Os09g23570.1	2283	1.347	2.703	2.00668	0	0	Serine/threonine protein kinase domain containing protein.
Os09g0400600	LOC_Os09g23595.1	1505	28.889	67.493	2.33629	0	0	Conserved hypothetical protein.
Os09g0400700	LOC_Os09g23590.1	497	53.177	145.601	2.73804	0	0	Conserved hypothetical protein.
Os09g0415700	LOC_Os09g24900.1	2370	3.367	9.493	2.81942	0	0	Protein of unknown function DUF248, methyltransferase putative family protein.
Os09g0424300	LOC_Os09g25625.1	2046	6.754	25.521	3.77865	0	0	S-adenosylmethionine decarboxylase.
Os09g0431200	LOC_Os09g26160.1	3293	1.655	4.194	2.53414	0	0	GPCR, family 3, metabotropic glutamate receptor-like protein.
Os09g0439200	LOC_Os09g26780.1	1178	18.173	63.531	3.4959	0	0	ZIM domain containing protein.
Os09g0442100	LOC_Os09g27010.1	1769	6.271	28.995	4.62366	0	0	Protein kinase-like domain containing protein.
Os09g0445600	LOC_Os09g27330.1	745	0.052	5.803	111.596	0	0	Conserved hypothetical protein.
Os09g0451400	LOC_Os09g27820.1	1426	7.506	19.015	2.53331	0	0	1-aminocyclopropane-1-carboxylate oxidase 1 (EC 1.14.17.4) (ACC oxidase 1) (Ethylene-forming enzyme) (EFE).
Os09g0454600	LOC_Os09g28160.1	1050	1.705	4.357	2.55543	0	0	Similar to Mitochondrial phosphate transporter (Fragment).
Os09g0455300	LOC_Os09g28210.1	1262	5.798	54.048	9.32184	0	0	Similar to INDEHISCENT protein.
Os09g0457900	LOC_Os09g28440.1	1100	0.142	1.641	11.5563	0	0	Similar to AP2 domain containing protein RAP2.6 (Fragment).
Os09g0479900	LOC_Os09g30250.1	8378	0.028	0.251	8.96429	0	0	Conserved hypothetical protein.
Os09g0486500	LOC_Os09g31200.1	914	23.167	74.626	3.22122	0	0	Multiple stress-responsive zinc-finger protein ISAP1 (Stress- associated protein 1) (OsISAP1).
Os09g0491100	LOC_Os09g31430.1	1811	0.795	2.758	3.46918	0	0	Similar to Beta-primeverosidase (EC 3.2.1.149).
Os09g0518200	LOC_Os09g34250.1	1727	3.155	11.034	3.49731	0	0	UDP-glucuronosyl/UDP-glucosyltransferase family protein.
Os09g0522000	LOC_Os09g35010.1	897	0.868	2.34	2.69585	0	0	Similar to CBF-like protein.
Os09g0530800	LOC_Os09g36110.1	2310	0.286	0.781	2.73077	0	0	Proteinase inhibitor, propeptide domain containing protein.
Os09g0537700	LOC_Os09g36680.1	1072	6.427	16.288	2.53431	0	0	Ribonuclease T2 family protein.
Os09g0542900	LOC_Os09g37080.1	1001	1.089	2.935	2.69513	0	0	Conserved hypothetical protein.
Os09g0555500	LOC_Os09g38320.1	1485	5.95	19.475	3.27311	0	0	Similar to Phytoene synthase 1, chloroplast precursor (EC 2.5.1.-) (Fruit ripening specific protein pTOM5).
Os09g0571200	LOC_Os09g39770.1	991	7.738	18.636	2.40837	0	0	C2 domain containing protein.
Os09g0572700	LOC_Os09g39940.1	850	29.216	63.653	2.1787	0	0	Cupredoxin domain containing protein.
Os10g0140700	LOC_Os10g05130.1	582	8.293	30.507	3.67864	0	0	Conserved hypothetical protein.
Os10g0154700	LOC_Os10g06630.1	924	2.907	9.54	3.28173	0	0	Similar to Cyclophilin Dicyp-2.
Os10g0164401	None	507	1.689	4.553	2.69568	0	0	Conserved hypothetical protein.
Os10g0173000	LOC_Os10g09240.1	661	24.261	62.421	2.57289	0	0	Conserved hypothetical protein.
Os10g0322200	None	1666	2.804	5.669	2.02175	0	0	UDP-glucuronosyl/UDP-glucosyltransferase family protein.
Os10g0391400	LOC_Os10g25230.1	827	1.271	12.232	9.62392	0	0	ZIM domain containing protein.
Os10g0392400	LOC_Os10g25290.1	924	9.984	55.466	5.55549	0	0	ZIM domain containing protein.
Os10g0393800	LOC_Os10g25400.1	1472	2.538	6.131	2.41568	0	0	Lipolytic enzyme, G-D-S-L family protein.
Os10g0440000	None	1894	2.815	8.333	2.96021	0	0	Cytochrome P450 family protein.
Os10g0441900	LOC_Os10g30530.1	2261	0.62	1.318	2.12581	0	0	Similar to Resistance protein candidate (Fragment).
Os10g0444700	LOC_Os10g30790.1	2318	19.714	42.572	2.15948	0	0	Similar to Phosphate transporter 6.
Os10g0450400	LOC_Os10g31290.1	3041	0.525	1.615	3.07619	0	0	Protein of unknown function DUF594 family protein.
Os10g0457600	LOC_Os10g31950.1	1809	46.454	92.742	1.99643	0	0	Similar to Acetyl-CoA C-acyltransferase (3-ketoacyl-coa thiolase b) (EC 2.3.1.16) (Fragment).
Os10g0465700	LOC_Os10g32810.1	2167	34.343	69.266	2.01689	0	0	Similar to Beta-amylase PCT-BMYI (EC 3.2.1.2).
Os10g0468500	LOC_Os10g33040.1	4031	1.236	2.614	2.11489	0	0	Tyrosine protein kinase domain containing protein.
Os10g0469600	LOC_Os10g33130.1	2940	0.953	1.999	2.09759	0	0	Leucine rich repeat, N-terminal domain containing protein.
Os10g0474000	LOC_Os10g33450.1	984	0.593	2.602	4.38786	0	0	Conserved hypothetical protein.
Os10g0481000	LOC_Os10g33990.1	525	40.555	109.293	2.69493	0	0	Similar to Formin homology protein A.
Os10g0482900	LOC_Os10g34170.1	2529	5.756	12.099	2.10198	0	0	Glutaredoxin domain containing protein.
Os10g0491000	LOC_Os10g34930.1	856	19.325	53.399	2.76321	0	0	Plant Basic Secretory Protein family protein.
Os10g0491400	LOC_Os10g34940.1	594	2.425	10.034	4.13773	0	0	Conserved hypothetical protein.
Os10g0497700	LOC_Os10g35460.1	1569	5.607	17.389	3.1013	0	0	Similar to Phytochelatin synthetase.
Os10g0524300	LOC_Os10g38040.1	540	13.551	32.88	2.42639	0	0	Peptidoglycan-binding LysM domain containing protein.
Os10g0531900	LOC_Os10g38820.1	1505	0.647	2.12	3.27666	0	0	Similar to BZIP-like protein.
Os10g0534700	LOC_Os10g39020.1	2121	0.294	1.563	5.31633	0	0	Protein of unknown function DUF604 family protein.
Os10g0534801	None	2241	0.122	1.011	8.28689	0	0	Non-protein coding transcript, unclassifiable transcript.
Os10g0536400	LOC_Os10g39140.1	1004	44.274	152.554	3.44568	0	0	Conserved hypothetical protein.
Os10g0542400	LOC_Os10g39640.1	1195	3.062	7.06	2.30568	0	0	Expansin/Lol pI family protein.
Os10g0542900	LOC_Os10g39680.1	1072	2.941	6.656	2.26318	0	0	chitinase [Oryza sativa (japonica cultivar-group)].
Os10g0543500	LOC_Os10g39710.1	1471	1.191	2.54	2.13266	0	0	Strictosidine synthase family protein.
Os10g0546400	LOC_Os10g39920.1	866	0.539	1.939	3.5974	0	0	Conserved hypothetical protein.
Os10g0552300	LOC_Os10g40480.1	669	0.64	2.259	3.52969	0	0	Similar to Root-specific protein (RCc2 protein).
Os10g0553300	LOC_Os10g40550.1	1878	4.477	9.119	2.03686	0	0	Similar to Trehalose-6-phosphate phosphatase.
Os10g0555100	LOC_Os10g40640.1	1995	2.81	6.059	2.15623	0	0	Similar to DNA chromosome 4, ESSA I CONTIG fragment NO. 6 (Glucosyltransferase like protein).
Os10g0563800	LOC_Os10g41420.1	639	3.046	8.342	2.73867	0	0	Conserved hypothetical protein.
Os10g0569400	LOC_Os10g41980.1	631	13.879	32.927	2.37243	0	0	RIR1a protein precursor.
Os10g0569600	LOC_Os10g41999.1	246	0.475	3.413	7.18526	0	0	Similar to RIR1b protein precursor.
Os10g0570200	LOC_Os10g42040.1	505	0.925	3.408	3.68432	0	0	Similar to RIR1b protein precursor.
Os11g0117400	LOC_Os11g02520.1	817	0.286	1.747	6.10839	0	0	DNA-binding WRKY domain containing protein.
Os11g0125900	LOC_Os11g03230.1	891	0.83	2.497	3.00843	0	0	Nucleoside phosphatase GDA1/CD39 family protein.
Os11g0143300	LOC_Os11g04720.1	919	1.779	7.353	4.13322	0	0	Similar to Type-A response regulator.
Os11g0151400	LOC_Os11g05380.1	1871	0.895	11.172	12.4827	0	0	Cytochrome P450 family protein.
Os11g0160400	LOC_Os11g06150.1	1184	0.986	2.304	2.33671	0	0	Conserved hypothetical protein.
Os11g0182100	LOC_Os11g07950.1	971	2.686	6.744	2.5108	0	0	Conserved hypothetical protein.
Os11g0184900	LOC_Os11g08210.1	1870	37.924	133.442	3.51867	0	0	Similar to NAC-domain protein 5-7.
Os11g0208800	LOC_Os11g10290.1	2373	2.952	11.71	3.9668	0	0	Similar to Receptor-like protein kinase.
Os11g0210201	LOC_Os11g10470.1	704	3.428	8.347	2.43495	0	0	Conserved hypothetical protein.
Os11g0211800	LOC_Os11g10590.1	714	0.109	11.699	107.33	0	0	Hypothetical protein.
Os11g0212900	None	2740	0.597	1.884	3.15578	0	0	Protein kinase domain containing protein.
Os11g0228600	LOC_Os11g12240.1	1149	2.337	7.525	3.21994	0	0	Similar to NBS-LRR disease resistance protein homologue.
Os11g0244600	LOC_Os11g14000.1	1302	0.03	0.484	16.1333	0	0	Epsin, N-terminal domain containing protein.
Os11g0299300	LOC_Os11g19340.1	1658	0.023	0.658	28.6087	0	0	Lipase, class 3 family protein.
Os11g0428500	LOC_Os11g24120.1	2705	0.619	1.319	2.13086	0	0	Conserved hypothetical protein.
Os11g0429000	None	1202	1.004	2.898	2.88645	0	0	Conserved hypothetical protein.
Os11g0483000	LOC_Os11g29290.1	2066	6.651	18.346	2.75838	0	0	Cytochrome P450 family protein.
Os11g0487600	None	1500	9.29	19.42	2.09042	0	0	Cytochrome P450 family protein.
Os11g0490100	LOC_Os11g29780.1	1378	1.497	3.838	2.56379	0	0	Protein of unknown function DUF579, plant family protein.
Os11g0502700	LOC_Os11g30760.1	968	4.544	13.486	2.96787	0	0	Conserved hypothetical protein.
Os11g0506800	LOC_Os11g31060.1	1605	0.922	1.961	2.1269	0	0	IQ calmodulin-binding region domain containing protein.
Os11g0570000	LOC_Os11g36200.1	3559	1.247	3.562	2.85646	0	0	Similar to Receptor kinase-like protein.
Os11g0592100	LOC_Os11g37960.1	730	5.759	14.202	2.46605	0	0	Similar to Barwin.
Os11g0607900	LOC_Os11g39420.1	5913	0.086	0.277	3.22093	0	0	Similar to Beta-glucosidase aggregating factor.
Os11g0614400	LOC_Os11g39990.1	1618	7.289	18.289	2.50912	0	0	Similar to Patatin-like protein 1.
Os11g0624600	None	3222	0.556	1.459	2.6241	0	0	Protein kinase-like domain containing protein.
Os11g0661800	LOC_Os11g43990.1	1768	3.016	7.027	2.32991	0	0	Concanavalin A-like lectin/glucanase domain containing protein.
Os11g0684000	LOC_Os11g45740.1	1402	13.992	30.478	2.17824	0	0	Similar to Transcription factor MYB21 (Myb-related protein 21) (AtMYB21) (Myb homolog 3) (AtMyb3).
Os11g0687100	LOC_Os11g45990.1	2348	1.707	10.422	6.10545	0	0	von Willebrand factor, type A domain containing protein.
Os11g0687200	LOC_Os11g46000.1	2181	1.82	4.215	2.31593	0	0	von Willebrand factor, type A domain containing protein.
Os11g0708900	LOC_Os11g48110.1	2103	0.37	1.018	2.75135	0	0	Similar to Phenylalanine ammonia-lyase (EC 4.3.1.5) (Fragment).
Os12g0123500	LOC_Os12g02980.1	1704	6.716	14.262	2.12359	0	0	Similar to Apyrase precursor (EC 3.6.1.5) (ATP-diphosphatase) (Adenosine diphosphatase) (ADPase) (ATP-diphosphohydrolase).
Os12g0127200	LOC_Os12g03370.1	1155	0.944	2.217	2.34852	0	0	Harpin-induced 1 domain containing protein.
Os12g0131100	LOC_Os12g03720.1	1208	1.192	3.544	2.97315	0	0	Similar to Glucosamine--fructose-6-phosphate aminotransferase [isomerizing] (EC 2.6.1.16) (Hexosephosphate aminotransferase) (D-fructose-6- phosphate amidotransferase) (GFAT).
Os12g0137100	LOC_Os12g04240.2	1104	6.523	13.953	2.13905	0	0	Annexin, type VII family protein.
Os12g0147800	LOC_Os12g05260.1	984	11.867	43.894	3.69883	0	0	Phytosulfokines 5 precursor (Secretory protein SH27A) [Contains: Phytosulfokine-alpha (PSK-alpha) (Phytosulfokine-a); Phytosulfokine- beta (PSK-beta) (Phytosulfokine-b)].
Os12g0150200	LOC_Os12g05440.1	1772	1.032	7.556	7.32171	0	0	Cytochrome P450 family protein.
Os12g0168100	LOC_Os12g07030.1	1521	1.305	6.596	5.05441	0	0	Similar to AP2 domain containing protein RAP2.6 (Fragment).
Os12g0170800	LOC_Os12g07310.1	988	1.812	4.928	2.71965	0	0	Similar to Citrate binding protein precursor.
Os12g0174200	LOC_Os12g07550.1	689	2.034	4.447	2.18633	0	0	Conserved hypothetical protein.
Os12g0181600	LOC_Os12g08130.1	1797	6.39	15.089	2.36135	0	0	Amino acid/polyamine transporter II family protein.
Os12g0187800	LOC_Os12g08700.1	396	6.291	12.719	2.02178	0	0	Conserved hypothetical protein.
Os12g0242100	LOC_Os12g13890.1	964	0.767	7.097	9.25293	0	0	Similar to Glycine-rich cell wall structural protein 1 precursor.
Os12g0242500	LOC_Os12g13910.1	1524	9.808	47.538	4.84686	0	0	Conserved hypothetical protein.
Os12g0247700	LOC_Os12g14440.1	1203	0.582	55.826	95.921	0	0	Similar to Jasmonate-induced protein.
Os12g0273000	None	1323	3.03	6.789	2.24059	0	0	NB-ARC domain containing protein.
Os12g0428300	None	1638	0.333	1.435	4.30931	0	0	Retrotransposon gag protein family protein.
Os12g0471100	LOC_Os12g28590.1	1829	0.638	3.396	5.32288	0	0	Similar to ATPase 2.
Os12g0518100	None	11195	0.202	0.577	2.85644	0	0	Conserved hypothetical protein.
Os12g0518200	LOC_Os12g33300.1	1405	1.302	4.899	3.76267	0	0	Protein of unknown function DUF6, transmembrane domain containing protein.
Os12g0520200	LOC_Os12g33610.1	2510	137.721	297.264	2.15845	0	0	Phenylalanine/histidine ammonia-lyase family protein.
Os12g0541700	LOC_Os12g35670.1	897	18.659	46.607	2.49783	0	0	Similar to Rapid alkalinization factor 2.
Os12g0555000	LOC_Os12g36830.1	760	2.458	5.357	2.17941	0	0	Similar to Probenazole-inducible protein PBZ1.
Os12g0569500	LOC_Os12g38170.1	1028	71.789	197.662	2.75337	0	0	Thaumatin, pathogenesis-related family protein.
Os12g0594000	LOC_Os12g40260.1	1398	1.865	8.467	4.53995	0	0	WD40-like domain containing protein.
Os12g0617400	LOC_Os12g42280.1	2041	0.725	1.892	2.60966	0	0	Similar to Neoxanthin cleavage enzyme.
