# Supplementary material for: Transcriptome Analysis of Salt Stress Responsiveness in the Seedlings of Dongxiang Wild Rice (Oryza rufipogon Griff.)
Source: PLoS One. 2016 Jan 11;11(1):e0146242. doi: 10.1371/journal.pone.0146242 (PMC4709063; doi:10.1371/journal.pone.0146242)
Supplement: S23 Table — (XLS) [file pone.0146242.s026.xls]

## Sheet: Sheet1
S23 Table. List of down-regulated genes in shoots [30].
RAP_ID	MSU_ID	Gene Length	RPKM_0	RPKM_1	Ratio	P_value	FDR	Description
Os01g0110200	LOC_Os01g02010.1	970	11.316	5.539	0.489484	0	0	Conserved hypothetical protein.
Os01g0117900	LOC_Os01g02870.1	1488	40.101	15.966	0.398145	0	0	Similar to Nodulin-like protein 5NG4.
Os01g0118600	LOC_Os01g02910.1	1683	1.688	0.698	0.413507	0	0	Protein of unknown function DUF563 family protein.
Os01g0119000	LOC_Os01g02930.1	1791	1.999	0.937	0.468734	0	0	Protein of unknown function DUF563 family protein.
Os01g0124000	LOC_Os01g03320.1	910	6.288	3.137	0.498887	0	0	Similar to Bowman Birk trypsin inhibitor.
Os01g0179800	LOC_Os01g08460.1	1750	30.071	15.183	0.504905	0	0	TMS membrane protein/tumour differentially expressed protein family protein.
Os01g0195400	LOC_Os01g09880.1	580	38.521	18.02	0.467797	0	0	Hypothetical protein.
Os01g0217000	LOC_Os01g11810.1	1653	4.286	2.158	0.5035	0	0	Protein of unknown function DUF231, plant domain containing protein.
Os01g0247700	LOC_Os01g14520.1	2756	0.932	0.198	0.212446	0	0	C4-dicarboxylate transporter/malic acid transport protein family protein.
Os01g0268500	None	2799	1.544	0.765	0.495466	0	0	Glycoside hydrolase, family 31 protein.
Os01g0307500	LOC_Os01g20160.1	2163	1.224	0.543	0.443627	0	0	Cation transporter family protein.
Os01g0309800	LOC_Os01g20830.1	1187	35.153	16.832	0.478821	0	0	Similar to Hydrogenase expression/formation protein hypB.
Os01g0329000	LOC_Os01g22560.1	1920	13.623	6.515	0.478235	0	0	Actin-crosslinking proteins family protein.
Os01g0330500	None	2076	0.994	0.344	0.346076	0	0	Major facilitator superfamily protein.
Os01g0385400	LOC_Os01g22570.1	2301	1.116	0.456	0.408602	0	0	C4-dicarboxylate transporter/malic acid transport protein family protein.
Os01g0388000	LOC_Os01g28840.1	1060	2.938	0.832	0.283186	0	0	Similar to Cytochrome P450 monooxygenase CYP72A5 (Fragment).
Os01g0532300	LOC_Os01g29150.1	1212	7.483	3.359	0.448884	0	0	Conserved hypothetical protein.
Os01g0543600	LOC_Os01g34790.1	2661	1.521	0.663	0.435897	0	0	Cytochrome P450 family protein.
Os01g0556700	LOC_Os01g36294.1	1701	17.62	6.786	0.385131	0	0	Similar to Dicarboxylate transporter.
Os01g0594700	LOC_Os01g37590.1	1140	9.833	1.436	0.146039	0	0	FAD dependent oxidoreductase family protein.
Os01g0604000	None	1388	6.983	3.236	0.463411	0	0	Conserved hypothetical protein.
Os01g0651300	LOC_Os01g46260.1	1000	1.051	0.168	0.159848	0	0	Similar to GDSL-motif lipase/hydrolase-like protein.
Os01g0661800	None	2685	1.058	0.391	0.369565	0	0	Conserved hypothetical protein.
Os01g0666000	LOC_Os01g47580.1	1544	2.319	1.169	0.504097	0	0	Similar to Lipid phosphate phosphatase 2 (EC 3.1.3.-) (AtLPP2) (Phosphatidic acid phosphatase 2) (AtPAP2) (Prenyl diphosphate phosphatase).
Os01g0668100	LOC_Os01g47780.1	1040	48.842	21.996	0.45035	0	0	Similar to Arabinogalactan-like protein.
Os01g0680100	None	1594	3.712	1.185	0.319235	0	0	Conserved hypothetical protein.
Os01g0680200	LOC_Os01g48800.1	1584	4.03	1.457	0.361538	0	0	Protein of unknown function DUF6, transmembrane domain containing protein.
Os01g0731100	LOC_Os01g53090.1	1128	11.284	3.833	0.339685	0	0	Similar to Pathogen-related protein.
Os01g0740400	LOC_Os01g53790.1	1466	3	1.002	0.334	0	0	Protein of unknown function DUF1005 family protein.
Os01g0802700	LOC_Os01g58860.1	1735	0.359	0.024	0.0668524	0	0	Auxin Efflux Carrier family protein.
Os01g0803300	LOC_Os01g58910.1	1308	10.594	2.471	0.233245	0	0	Protein of unknown function DUF6, transmembrane domain containing protein.
Os01g0826800	LOC_Os01g61110.1	894	2.917	0.986	0.338019	0	0	Conserved hypothetical protein.
Os01g0829300		312	3.618	0.673	0.186014	0	0	Conserved hypothetical protein.
Os01g0849000	LOC_Os01g62980.1	702	10.147	5.023	0.495023	0	0	Plant lipid transfer protein/Par allergen family protein.
Os01g0899700	LOC_Os01g67390.1	1620	2.643	1.295	0.489974	0	0	Pollen Ole e 1 allergen and extensin domain containing protein.
Os01g0908600	LOC_Os01g68050.1	2567	10.174	4.726	0.464517	0	0	Amino acid transporter, transmembrane family protein.
Os01g0913700	None	1675	2.789	1.328	0.476156	0	0	Conserved hypothetical protein.
Os01g0913800	None	1782	2.665	1.248	0.468293	0	0	Protein prenyltransferase domain containing protein.
Os01g0924200	LOC_Os01g69960.1	1478	2.291	1.022	0.446093	0	0	Conserved hypothetical protein.
Os01g0934800	LOC_Os01g70850.1	930	5.985	2.753	0.459983	0	0	Esterase/lipase/thioesterase domain containing protein.
Os01g0975300	LOC_Os01g74410.1	666	134.771	64.222	0.476527	0	0	Similar to Typical P-type R2R3 Myb protein (Fragment).
Os02g0102200	LOC_Os02g01210.1	1814	15.149	7.034	0.464321	0	0	Similar to Transmembrane amino acid transporter protein.
Os02g0107300	None	1373	2.41	0.887	0.36805	0	0	Conserved hypothetical protein.
Os02g0115700	LOC_Os02g02400.1	1872	278.848	128.411	0.460505	0	0	Catalase isozyme A (EC 1.11.1.6) (CAT-A).
Os02g0132500	LOC_Os02g03960.1	1503	79.556	35.691	0.448627	0	0	Similar to Common plant regulatory factor 7.
Os02g0191800	LOC_Os02g09850.1	636	7.65	3.234	0.422745	0	0	Conserved hypothetical protein.
Os02g0204700	LOC_Os02g11020.1	1674	3.465	0.777	0.224242	0	0	Cytochrome P450 family protein.
Os02g0223200	None	1407	11.591	5.847	0.504443	0	0	Similar to GTP cyclohydrolase II/3,4-dihydroxy-2-butanone-4-phosphate synthase- like protein (Fragment).
Os02g0226200	LOC_Os02g13290.1	891	3.364	1.319	0.392093	0	0	HAD-superfamily subfamily IB hydrolase, hypothetical 1 protein.
Os02g0236600	LOC_Os02g14160.1	2261	12.722	5.588	0.439239	0	0	Similar to Class III peroxidase GvPx2b (Fragment).
Os02g0256200	LOC_Os02g15700.1	1302	2.422	0.903	0.372832	0	0	Conserved hypothetical protein.
Os02g0498100	LOC_Os02g29500.1	503	14.625	6.342	0.433641	0	0	Conserved hypothetical protein.
Os02g0527600	LOC_Os02g32610.2	2262	19.41	9.148	0.471303	0	0	Similar to MAP kinase kinase kinase (Fragment).
Os02g0533700	LOC_Os02g33060.1	1063	29.586	12.083	0.408403	0	0	Conserved hypothetical protein.
Os02g0583700	LOC_Os02g37250.1	210	3.707	0.4	0.107904	0	0	Conserved hypothetical protein.
Os02g0595900	LOC_Os02g38230.1	946	1.44	0.222	0.154167	0	0	Conserved hypothetical protein.
Os02g0653000	None	404	22.545	10.39	0.460856	0	0	Conserved hypothetical protein.
Os02g0662000	LOC_Os02g44310.1	833	6.589	0	0	0	0	RCc3 protein.
Os02g0673100	LOC_Os02g45160.1	2888	2.749	1.105	0.401964	0	0	Protein of unknown function UPF0005 family protein.
Os02g0684400	LOC_Os02g45930.1	764	94.405	46.15	0.488851	0	0	Conserved hypothetical protein.
Os02g0689900	LOC_Os02g46460.1	2237	51.643	24.787	0.479968	0	0	TGF-beta receptor, type I/II extracellular region family protein.
Os02g0690000	LOC_Os02g46473.1	546	12.975	6.458	0.497726	0	0	Conserved hypothetical protein.
Os02g0712600	LOC_Os02g48200.1	2475	1.368	0.424	0.309942	0	0	Concanavalin A-like lectin/glucanase domain containing protein.
Os02g0740800	None	1412	1.02	0.297	0.291176	0	0	Conserved hypothetical protein.
Os02g0781900	LOC_Os02g54100.1	1920	1.156	0.415	0.358997	0	0	Conserved hypothetical protein.
Os02g0832150	LOC_Os02g58540.1	654	3.809	1.605	0.42137	0	0	Zinc finger, RING-type domain containing protein.
Os03g0103100	LOC_Os03g01300.1	779	3.398	0.97	0.285462	0	0	Similar to Physical impedance induced protein.
Os03g0111200	LOC_Os03g02040.1	1031	29.523	9.649	0.32683	0	0	Similar to Remorin.
Os03g0133300	LOC_Os03g04100.1	1574	46.639	19.094	0.4094	0	0	Conserved hypothetical protein.
Os03g0149700	LOC_Os03g05560.1	936	3.368	1.525	0.452791	0	0	Zinc finger, RING-type domain containing protein.
Os03g0168100	LOC_Os03g07180.1	1539	20.613	7.964	0.386358	0	0	Late embryogenesis abundant protein repeat containing protein.
Os03g0183300	LOC_Os03g08500.2	525	66.43	30.941	0.465768	0	0	Hypothetical protein.
Os03g0184550	LOC_Os03g08624.1	1081	3.817	1.126	0.294996	0	0	NAD-dependent epimerase/dehydratase family protein.
Os03g0196600	LOC_Os03g10050.1	948	4.147	1.86	0.448517	0	0	Similar to Chloroplast serine acetyltransferase.
Os03g0201901	LOC_Os03g10478.1	2283	6.632	3.291	0.49623	0	0	Glycoside hydrolase, family 10 protein.
Os03g0215200	LOC_Os03g11600.1	1001	0.778	0.042	0.0539846	0	0	Drooping leaf protein.
Os03g0255500	LOC_Os03g15050.4	2376	62.595	31.481	0.502932	0	0	Similar to Phosphoenolpyruvate carboxykinase 4 (EC 4.1.1.49) (Fragment).
Os03g0273200	LOC_Os03g16610.1	2205	3.866	1.885	0.487584	0	0	Similar to Laccase (EC 1.10.3.2).
Os03g0277300	LOC_Os03g16920.1	1644	7.718	3.753	0.486266	0	0	Similar to Heat shock protein 70.
Os03g0292600	None	1494	1.85	0.843	0.455676	0	0	Conserved hypothetical protein.
Os03g0307900	LOC_Os03g19490.1	2602	1.346	0.581	0.431649	0	0	Conserved hypothetical protein.
Os03g0309300	LOC_Os03g19600.1	389	16.81	5.827	0.346639	0	0	Non-protein coding transcript, hold transcript.
Os03g0320900	LOC_Os03g20460.2	1343	8.086	3.719	0.459931	0	0	Guanylate kinase family protein.
Os03g0341000	LOC_Os03g22170.1	1164	9.062	3.426	0.378062	0	0	Similar to AP2 domain containing protein RAP2.2 (Fragment).
Os03g0347900	LOC_Os03g22620.1	3615	2.53	0.848	0.335178	0	0	Terpenoid cylases/protein prenyltransferase alpha-alpha toroid domain containing protein.
Os03g0365250	None	1503	2.408	1.145	0.475498	0	0	Non-protein coding transcript, unclassifiable transcript.
Os03g0672900	LOC_Os03g47010.1	2271	3.531	1.737	0.491929	0	0	Similar to RXF12 protein (Xylan endohydrolase) (F19C14.2 protein).
Os03g0701100	LOC_Os03g49430.1	2854	3.478	1.456	0.418631	0	0	Similar to Pre-mRNA splicing factor PRP18.
Os03g0752500	LOC_Os03g54130.1	429	18.963	8.61	0.454042	0	0	Non-protein coding transcript, unclassifiable transcript.
Os03g0839200	LOC_Os03g62270.1	3538	3.498	1.744	0.498571	0	0	Multi antimicrobial extrusion protein MatE family protein.
Os03g0852000	LOC_Os03g63510.1	2259	1.93	0.725	0.375648	0	0	Conserved hypothetical protein.
Os03g0858800	LOC_Os03g64150.1	1597	4.07	1.866	0.458477	0	0	Multi antimicrobial extrusion protein MatE family protein.
Os04g0116800	LOC_Os04g02640.1	1580	2.34	1.142	0.488034	0	0	Similar to Very-long-chain fatty acid condensing enzyme CUT1 (Very-long-chain fatty acid condensing enzyme (CUT1); 56079-54227).
Os04g0125700	LOC_Os04g03579.1	2292	0.509	0.073	0.143418	0	0	Concanavalin A-like lectin/glucanase domain containing protein.
Os04g0141400	LOC_Os04g05580.1	2147	1.051	0.332	0.31589	0	0	Concanavalin A-like lectin/glucanase domain containing protein.
Os04g0208200	LOC_Os04g13140.1	1469	6.757	3.172	0.469439	0	0	Similar to Cysteine proteinase.
Os04g0254300	None	6598	0.254	0.089	0.350394	0	0	Conserved hypothetical protein.
Os04g0313300	None	920	2.242	0.502	0.223907	0	0	Conserved hypothetical protein.
Os04g0340300	LOC_Os04g27190.1	2106	16.08	7.195	0.44745	0	0	Terpenoid cylases/protein prenyltransferase alpha-alpha toroid domain containing protein.
Os04g0352400	LOC_Os04g28420.1	2215	3.515	0.947	0.269417	0	0	Peptidylprolyl isomerase, FKBP-type domain containing protein.
Os04g0354600	LOC_Os04g28620.1	1861	39.948	19.803	0.495719	0	0	Similar to Acyl CoA reductase-like protein.
Os04g0383700	LOC_Os04g31460.1	629	3.589	1.335	0.37197	0	0	Conserved hypothetical protein.
Os04g0390100	LOC_Os04g32030.1	3119	31.96	14.978	0.468648	0	0	Heavy metal transport/detoxification protein domain containing protein.
Os04g0399300	LOC_Os04g32740.1	1578	2.639	0.825	0.312618	0	0	Similar to Nudix hydrolase 13, mitochondrial precursor (EC 3.6.1.-) (AtNUDT13).
Os04g0444300	LOC_Os04g36670.1	1301	5.116	1.968	0.384676	0	0	Conserved hypothetical protein.
Os04g0449800	None	954	1.306	0.264	0.202144	0	0	Esterase/lipase/thioesterase domain containing protein.
Os04g0469700	None	1602	4.058	1.991	0.490636	0	0	Conserved hypothetical protein.
Os04g0489600	LOC_Os04g41229.1	1756	19.994	8.055	0.402871	0	0	Basic helix-loop-helix dimerisation region bHLH domain containing protein.
Os04g0495400	LOC_Os04g41810.1	2461	5.457	2.081	0.381345	0	0	Cytochrome b561 / ferric reductase transmembrane domain containing protein.
Os04g0515900	LOC_Os04g43560.1	1287	6.049	2.283	0.377418	0	0	Similar to NAM / CUC2-like protein.
Os04g0545250	None	1224	24.963	11.728	0.469815	0	0	Conserved hypothetical protein.
Os04g0545300	LOC_Os04g46110.1	882	27.582	12.802	0.464143	0	0	Cupredoxin domain containing protein.
Os04g0546800	LOC_Os04g46220.1	1606	46.025	22.033	0.478718	0	0	Pathogenesis-related transcriptional factor and ERF domain containing protein.
Os04g0604300	LOC_Os04g51460.1	1135	14.06	5.362	0.381366	0	0	Similar to Xyloglucan endotransglucosylase/hydrolase protein 24 precursor (EC 2.4.1.207) (At-XTH24) (XTH-24) (Meristem protein 5) (MERI-5 protein) (MERI5 protein) (Endo-xyloglucan transferase) (Xyloglucan endo-1,4-beta-D-glucanase).
Os04g0634800	LOC_Os04g54210.1	525	79.33	38.057	0.47973	0	0	Conserved hypothetical protein.
Os04g0634900	LOC_Os04g54220.1	506	8.539	1.327	0.155405	0	0	Conserved hypothetical protein.
Os04g0635500	LOC_Os04g54300.1	540	51.394	24.718	0.480951	0	0	Similar to Wound induced protein (Fragment).
Os04g0636400	LOC_Os04g54390.1	1240	6.906	3.351	0.48523	0	0	Similar to Senescence-associated protein 6.
Os04g0644400	LOC_Os04g55159.1	1271	236.481	117.831	0.498268	0	0	Similar to Proline-rich-like protein.
Os04g0645700	None	1071	11.484	5.017	0.436869	0	0	Non-protein coding transcript, uncharacterized transcript.
Os04g0654600	LOC_Os04g56060.1	1669	6.204	2.716	0.437782	0	0	Protein kinase-like domain containing protein.
Os04g0689000	LOC_Os04g59260.1	1239	1.225	0.034	0.0277551	0	0	Similar to Peroxidase (EC 1.11.1.7).
Os04g0690866	None	880	3.848	1.479	0.384356	0	0	Conserved hypothetical protein.
Os05g0114700	LOC_Os05g02420.1	2125	103.033	45.51	0.441703	0	0	Myb, DNA-binding domain containing protein.
Os05g0134800	LOC_Os05g04440.1	1047	0.744	0	0	0	0	Haem peroxidase family protein.
Os05g0151200	LOC_Os05g05930.1	829	1.878	0.557	0.296592	0	0	TspO/MBR-related protein family protein.
Os05g0155200	LOC_Os05g06320.2	2514	1.502	0.751	0.5	0	0	Similar to Ethylene receptor homolog.
Os05g0163300	LOC_Os05g07060.1	1114	10.447	4.71	0.450847	0	0	Similar to Arabinogalactan protein-like.
Os05g0169200	LOC_Os05g07710.1	1855	2.14	1.041	0.486449	0	0	WD40-like domain containing protein.
Os05g0186900	LOC_Os05g09480.1	1494	2.788	0.927	0.332496	0	0	Conserved hypothetical protein.
Os05g0188700	LOC_Os05g09640.1	1731	1.754	0.873	0.497719	0	0	Leucine rich repeat, N-terminal domain containing protein.
Os05g0217000	LOC_Os05g12580.1	459	4.834	1.646	0.340505	0	0	Protein of unknown function DUF1070 family protein.
Os05g0237200	LOC_Os05g14740.1	1464	1.728	0.745	0.431134	0	0	DOMON related domain containing protein.
Os05g0253200	LOC_Os05g16420.1	3436	2.118	0.77	0.363551	0	0	Protein kinase-like domain containing protein.
Os05g0280700	LOC_Os05g20150.1	3169	0.221	0	0	0	0	Similar to Resistance protein candidate (Fragment).
Os05g0355300	LOC_Os05g28730.1	642	5.76	2.615	0.453993	0	0	Zinc finger, RING-type domain containing protein.
Os05g0375400	LOC_Os05g31140.1	1605	531.373	242.221	0.45584	0	0	Beta-glucanase precursor.
Os05g0453300	LOC_Os05g37930.3	2298	42.125	16.987	0.403252	0	0	Conserved hypothetical protein.
Os05g0458600	LOC_Os05g38420.1	2161	1.423	0.68	0.477864	0	0	Similar to Laccase (EC 1.10.3.2).
Os05g0493800	LOC_Os05g41420.1	1552	0.577	0.027	0.0467938	0	0	Similar to MtN21 nodulin protein-like.
Os05g0499300	LOC_Os05g41990.1	1347	3.814	1.153	0.302307	0	0	Similar to Peroxidase (EC 1.11.1.7).
Os05g0502500	LOC_Os05g42280.1	1077	12.866	5.729	0.445282	0	0	Conserved hypothetical protein.
Os05g0525900	LOC_Os05g45020.1	1247	26.095	5.992	0.229623	0	0	Similar to Zing finger transcription factor PEI1.
Os05g0539800	LOC_Os05g46240.1	1091	6.065	1.847	0.304534	0	0	Protein of unknown function DUF778 family protein.
Os05g0542500	LOC_Os05g46480.4	968	198.719	97.39	0.490089	0	0	LEA-like protein.
Os05g0555600	LOC_Os05g48200.1	2257	1.414	0.632	0.446959	0	0	Similar to NADH dependent Glutamate Synthase precursor (EC 1.4.1.14).
Os05g0560900	LOC_Os05g48700.1	1636	0.952	0.282	0.296218	0	0	Isopenicillin N synthase family protein.
Os05g0562800	LOC_Os05g48840.1	407	10.042	4.228	0.421032	0	0	Protein of unknown function DUF679 family protein.
Os05g0563000	LOC_Os05g48850.1	1538	7.187	3.357	0.467093	0	0	No apical meristem (NAM) protein domain containing protein.
Os05g0579600	LOC_Os05g50340.1	273	22.812	8.61	0.377433	0	0	Homeodomain-like containing protein.
Os06g0104300	LOC_Os06g01490.1	2221	1.788	0.85	0.475391	0	0	Similar to Pectinesterase-like protein.
Os06g0109100	LOC_Os06g01960.1	896	18.115	8.245	0.455148	0	0	Zinc finger, RING-type domain containing protein.
Os06g0152550	None	2322	19.11	9.617	0.503244	0	0	Hypothetical protein.
Os06g0152600	LOC_Os06g05930.1	679	64.605	32.516	0.503305	0	0	Non-protein coding transcript, unclassifiable transcript.
Os06g0153200	LOC_Os06g05980.1	2218	1.018	0.378	0.371316	0	0	Protein of unknown function DUF250 domain containing protein.
Os06g0172800	LOC_Os06g07600.1	2921	19.748	6.668	0.337654	0	0	Raffinose synthase family protein.
Os06g0198500	LOC_Os06g09820.1	939	3.648	1.833	0.502467	0	0	Protein of unknown function DUF985 family protein.
Os06g0229000	LOC_Os06g12370.1	694	3.589	1.391	0.387573	0	0	Similar to FtsH protease (VAR2) (Zinc dependent protease).
Os06g0232300	LOC_Os06g12610.1	2469	4.099	1.309	0.319346	0	0	Similar to Auxin transport protein REH1.
Os06g0267900	LOC_Os06g15730.1	3826	1.485	0.329	0.221549	0	0	Disease resistance protein family protein.
Os06g0298100	LOC_Os06g19430.1	957	0.976	0.175	0.179303	0	0	Conserved hypothetical protein.
Os06g0324000	LOC_Os06g21890.1	1304	4.597	2.028	0.441157	0	0	Conserved hypothetical protein.
Os06g0335900	LOC_Os06g22919.1	1421	4.684	1.92	0.409906	0	0	Similar to Xyloglucan endotransglycosylase XET2 (Fragment).
Os06g0566500	LOC_Os06g37020.1	958	7.354	3.418	0.464781	0	0	Conserved hypothetical protein.
Os06g0611100	LOC_Os06g40850.1	717	4.017	1.932	0.480956	0	0	Conserved hypothetical protein.
Os06g0624700	LOC_Os06g41910.1	1846	5.145	2.501	0.486103	0	0	Protein of unknown function DUF23 family protein.
Os06g0642500	LOC_Os06g43510.1	2125	6.722	3.378	0.502529	0	0	Similar to Cytochrome P450 71A1 (EC 1.14.-.-) (CYPLXXIA1) (ARP-2).
Os06g0662200	LOC_Os06g45140.1	1601	22.27	8.39	0.37674	0	0	Eukaryotic transcription factor, DNA-binding domain containing protein.
Os06g0682900	LOC_Os06g46900.1	1283	16.322	7.95	0.487073	0	0	(2R)-phospho-3-sulfolactate synthase, ComA family protein.
Os06g0683600	None	646	10.303	4.873	0.472969	0	0	Conserved hypothetical protein.
Os06g0704800	LOC_Os06g49130.1	10031	0.524	0.23	0.438931	0	0	Transcriptional coactivation domain containing protein.
Os06g0713800	LOC_Os06g49970.2	1655	3.881	1.928	0.496779	0	0	Alpha-amylase isozyme 2A precursor (EC 3.2.1.1) (1,4-alpha-D-glucan glucanohydrolase).
Os06g0724700	LOC_Os06g50910.1	1956	1.512	0.579	0.382937	0	0	Protein kinase-like domain containing protein.
Os07g0113500	LOC_Os07g02280.1	1905	2.227	1.014	0.455321	0	0	Protein prenyltransferase domain containing protein.
Os07g0147500	LOC_Os07g05360.1	775	231.984	111.245	0.479537	0	0	Similar to Photosystem II 10 kDa polypeptide, chloroplast precursor.
Os07g0181100	LOC_Os07g08350.1	2122	1.944	0.969	0.498457	0	0	C4-dicarboxylate transporter/malic acid transport protein family protein.
Os07g0257200	LOC_Os07g15370.1	2006	5.414	2.636	0.486886	0	0	Similar to OsNramp1 (Integral membrane protein).
Os07g0294650	None	569	3.899	1.549	0.397281	0	0	Non-protein coding transcript, unclassifiable transcript.
Os07g0434500	LOC_Os07g25390.1	3133	1.031	0.348	0.337536	0	0	DEAD/DEAH box helicase, N-terminal domain containing protein.
Os07g0437000	LOC_Os07g25540.1	1197	1.854	0.771	0.415858	0	0	Similar to Flavin monoxygenase-like protein floozy.
Os07g0467200	LOC_Os07g28400.1	562	10.458	3.286	0.314209	0	0	Similar to Clone ZZD536 mRNA sequence.
Os07g0496250	LOC_Os07g31390.1	1107	3.973	1.479	0.372263	0	0	Barwin-related endoglucanase domain containing protein.
Os07g0518100	LOC_Os07g33440.1	1822	1.495	0.599	0.400669	0	0	Cytochrome P450 family protein.
Os07g0524000	LOC_Os07g34020.1	775	8.789	4.279	0.486859	0	0	Conserved hypothetical protein.
Os07g0537500	LOC_Os07g35310.2	2147	7.741	2.424	0.313138	0	0	Protein of unknown function DUF26 domain containing protein.
Os07g0542400	LOC_Os07g35790.1	1974	5.403	2.19	0.40533	0	0	Similar to Receptor protein kinase.
Os07g0593000	LOC_Os07g40300.1	770	2.78	0.818	0.294245	0	0	Similar to Zinc-finger protein KNUCKLES.
Os07g0598000	LOC_Os07g40690.1	1265	18.985	8.693	0.457888	0	0	Similar to NADPH HC toxin reductase (Fragment).
Os07g0603250	None	5496	4.816	2.352	0.488372	0	0	Conserved hypothetical protein.
Os07g0603300	LOC_Os07g41200.1	3128	9.121	4.281	0.469356	0	0	Conserved hypothetical protein.
Os07g0618000	LOC_Os07g42610.1	543	18.207	5.566	0.305707	0	0	Conserved hypothetical protein.
Os07g0632000	LOC_Os07g43820.1	1162	2.814	1.373	0.487918	0	0	Similar to Xylanase inhibitor protein I precursor.
Os07g0636600	None	880	16.1	7.345	0.456211	0	0	Plant disease resistance response protein family protein.
Os07g0638300	LOC_Os07g44430.1	1089	1.358	0.424	0.312224	0	0	Similar to 1-Cys peroxiredoxin.
Os07g0670300	LOC_Os07g47400.1	1259	2.535	1.134	0.447337	0	0	C2 calcium/lipid-binding region, CaLB domain containing protein.
Os07g0682000	LOC_Os07g48390.1	942	12.603	5.035	0.399508	0	0	Heavy metal transport/detoxification protein domain containing protein.
Os07g0682100	None	799	13.007	5.148	0.395787	0	0	Conserved hypothetical protein.
Os07g0689600	LOC_Os07g48980.1	1510	1.779	0.778	0.437324	0	0	Nicotianamine synthase 3 (EC 2.5.1.43) (S-adenosyl-L-methionine:S- adenosyl-L-methionine:S-adenosyl-methionine 3-amino-3- carboxypropyltransferase 3) (OsNAS3).
Os08g0106000	LOC_Os08g01510.1	2022	1.386	0.664	0.479076	0	0	Cytochrome P450 family protein.
Os08g0113000	LOC_Os08g02110.1	1397	37.308	17.367	0.465503	0	0	Similar to Peroxidase 47 precursor (EC 1.11.1.7) (Atperox P47) (ATP32).
Os08g0113600	None	1042	13.56	4.512	0.332743	0	0	Conserved hypothetical protein.
Os08g0113700	LOC_Os08g02180.1	557	24.109	7.988	0.331329	0	0	Conserved hypothetical protein.
Os08g0151300	LOC_Os08g05520.1	1728	1.712	0.704	0.411215	0	0	Myb, DNA-binding domain containing protein.
Os08g0259100	LOC_Os08g15920.1	2172	1.416	0.387	0.273305	0	0	Conserved hypothetical protein.
Os08g0273300		998	2.808	1.051	0.374288	0	0	Cupredoxin domain containing protein.
Os08g0323400	LOC_Os08g23410.1	957	42.747	18.772	0.439142	0	0	Similar to Rubredoxin (Rd).
Os08g0359900	LOC_Os08g27100.1	540	4.469	1.866	0.417543	0	0	Conserved hypothetical protein.
Os08g0401500	LOC_Os08g31030.1	2112	6.985	3.418	0.489334	0	0	Similar to HOTHEAD protein precursor (ADHESION OF CALYX EDGES protein).
Os08g0438100	None	618	2.519	0.34	0.134974	0	0	Similar to ZF-HD homeobox protein.
Os08g0446800	LOC_Os08g34700.1	882	14.078	4.902	0.348203	0	0	Conserved hypothetical protein.
Os08g0465000	LOC_Os08g36220.1	1709	5.307	2.407	0.453552	0	0	Homeobox domain containing protein.
Os08g0465300	LOC_Os08g36250.1	1462	4.366	1.981	0.453733	0	0	Conserved hypothetical protein.
Os08g0465400	None	1457	3.687	1.786	0.484405	0	0	Conserved hypothetical protein.
Os08g0473900	LOC_Os08g36910.1	1773	1.603	0.426	0.265752	0	0	Alpha-amylase isozyme 3D precursor (EC 3.2.1.1) (1,4-alpha-D-glucan glucanohydrolase).
Os08g0484200	LOC_Os08g37760.1	1524	3.014	1.487	0.493364	0	0	Zinc finger, RING-type domain containing protein.
Os08g0499300	LOC_Os08g38990.1	2352	7	2.606	0.372286	0	0	WRKY transcription factor 30.
Os08g0503000	LOC_Os08g39330.1	827	5.695	2.385	0.418788	0	0	Conserved hypothetical protein.
Os08g0535200	LOC_Os08g42350.1	1516	4.442	2.215	0.498649	0	0	Similar to MtN3-like protein.
Os09g0103400	LOC_Os09g01610.1	1366	1.083	0.338	0.312096	0	0	Conserved hypothetical protein.
Os09g0246300	LOC_Os09g07154.1	662	3.939	1.014	0.257426	0	0	Non-protein coding transcript, uncharacterized transcript.
Os09g0255800	None	2025	3.152	1.368	0.43401	0	0	Conserved hypothetical protein.
Os09g0255900	LOC_Os09g08160.1	1831	3.826	1.834	0.479352	0	0	Protein of unknown function DUF247, plant family protein.
Os09g0286600	LOC_Os09g11460.1	1241	6.304	2.74	0.434645	0	0	Pathogenesis-related transcriptional factor and ERF domain containing protein.
Os09g0307300	LOC_Os09g13650.1	1819	18.36	8.561	0.466285	0	0	Targeting for Xklp2 family protein.
Os09g0373200	None	1401	6.112	2.846	0.465641	0	0	Strictosidine synthase family protein.
Os09g0409100	LOC_Os09g24370.1	817	5.86	0.514	0.0877133	0	0	Conserved hypothetical protein.
Os09g0414900	LOC_Os09g24840.1	696	1.23	0.181	0.147154	0	0	Similar to GASA5-like protein (Fragment).
Os09g0445500	LOC_Os09g27320.1	1363	4.541	2.125	0.467959	0	0	Zinc finger, C2H2-type domain containing protein.
Os09g0458800	LOC_Os09g28500.1	733	6.372	2.863	0.449309	0	0	Calcium-binding EF-hand domain containing protein.
Os09g0469500	None	324	35.44	14.898	0.420372	0	0	Non-protein coding transcript, uncharacterized transcript.
Os09g0530200	LOC_Os09g36060.1	1927	1.131	0.392	0.346596	0	0	Similar to Endo-beta-1,4-glucanase precursor (EC 3.2.1.4).
Os09g0530250	None	2903	2.655	0.969	0.364972	0	0	Non-protein coding transcript, unclassifiable transcript.
Os09g0536400	LOC_Os09g36580.1	1626	19.151	9.138	0.477155	0	0	Similar to Thaumatin-like protein 1 precursor.
Os09g0540000	None	546	4.99	2.153	0.431463	0	0	Non-protein coding transcript, unclassifiable transcript.
Os09g0552600	LOC_Os09g37976.1	1347	2.543	0.997	0.392057	0	0	Cupin 1 domain containing protein.
Os09g0570800	LOC_Os09g39720.1	1331	1.491	0.063	0.0422535	0	0	Isopenicillin N synthase family protein.
Os09g0572000	LOC_Os09g39850.1	811	1.584	0.414	0.261364	0	0	Pathogenesis-related transcriptional factor and ERF domain containing protein.
Os10g0109300	LOC_Os10g02040.1	1447	43.577	19.754	0.453313	0	0	Similar to Peroxidase (EC 1.11.1.7).
Os10g0150300	LOC_Os10g05950.1	591	5.796	2.841	0.490166	0	0	Protein of unknown function DUF1210 family protein.
Os10g0348900	None	1188	7.175	1.908	0.265923	0	0	Conserved hypothetical protein.
Os10g0376900	LOC_Os10g23050.1	1343	2.55	1.219	0.478039	0	0	Basic helix-loop-helix dimerisation region bHLH domain containing protein.
Os10g0377000	LOC_Os10g23060.1	973	6.601	3.149	0.477049	0	0	Conserved hypothetical protein.
Os10g0409400	LOC_Os10g26940.1	1220	391.309	161.669	0.413149	0	0	Similar to Polygalacturonase isoenzyme 1 beta subunit precursor.
Os10g0447200	None	678	3.789	1.61	0.424914	0	0	Hypothetical protein.
Os10g0454200	LOC_Os10g31660.1	821	4.551	0.153	0.033619	0	0	Eggshell protein family protein.
Os10g0456800	LOC_Os10g31850.1	1284	14.975	6.701	0.447479	0	0	Similar to PGPD14 protein.
Os10g0516900	LOC_Os10g37290.1	733	3.505	1.546	0.441084	0	0	Conserved hypothetical protein.
Os10g0528900	LOC_Os10g38540.1	1188	7.568	3.781	0.499604	0	0	Similar to Tau class GST protein 3.
Os10g0536700	LOC_Os10g39170.1	1421	2.328	1.063	0.456615	0	0	Similar to Peroxidase 1.
Os10g0557900	LOC_Os10g40830.1	1410	21.863	6.728	0.307735	0	0	Peptidase M10A and M12B, matrixin and adamalysin family protein.
Os11g0113700	LOC_Os11g02240.1	2043	12.574	6.266	0.49833	0	0	Similar to Protein kinase PK4.
Os11g0135000	LOC_Os11g04030.1	1851	2.418	0.884	0.365591	0	0	Similar to Major facilitator superfamily antiporter.
Os11g0150400	LOC_Os11g05290.1	712	4.319	1.945	0.450336	0	0	Dimeric alpha-beta barrel domain containing protein.
Os11g0156300	LOC_Os11g05770.1	1366	3.077	1.475	0.479363	0	0	Protein of unknown function DUF623, plant domain containing protein.
Os11g0175700	LOC_Os11g07460.1	1624	0.527	0.078	0.148008	0	0	Similar to Transcription factor PCF3 (Fragment).
Os11g0210500	LOC_Os11g10510.1	1577	0.691	0.08	0.115774	0	0	Alcohol dehydrogenase 2.
Os11g0247000	LOC_Os11g14190.1	1027	18.306	5.068	0.276849	0	0	Conserved hypothetical protein.
Os11g0250100	LOC_Os11g14440.1	1479	4.921	2.27	0.461288	0	0	Conserved hypothetical protein.
Os11g0256900	LOC_Os11g15040.1	1367	87.727	44.062	0.502263	0	0	SAM dependent carboxyl methyltransferase family protein.
Os11g0257800	None	1231	2.466	1.159	0.469992	0	0	Hypothetical protein.
Os11g0278300	LOC_Os11g17720.1	1347	2.37	1.059	0.446835	0	0	Protein of unknown function DUF247, plant family protein.
Os11g0291500	LOC_Os11g18730.1	1199	2.954	1.33	0.450237	0	0	Similar to Beta-D-xylosidase.
Os11g0434800	None	443	11.774	5.874	0.498896	0	0	Hypothetical protein.
Os11g0474000	LOC_Os11g28410.1	1820	1.903	0.461	0.242249	0	0	Hypothetical protein.
Os11g0481500	LOC_Os11g29140.1	752	34.213	16.243	0.474761	0	0	Conserved hypothetical protein.
Os11g0490600	LOC_Os11g29840.1	1599	2.629	1.103	0.419551	0	0	Conserved hypothetical protein.
Os11g0505200	None	1222	9.301	3.572	0.384045	0	0	Sulfotransferase family protein.
Os11g0559600	LOC_Os11g35540.1	2431	1.937	0.38	0.19618	0	0	Hypothetical protein.
Os11g0566800	LOC_Os11g35930.1	1423	3.419	1.622	0.474408	0	0	Similar to Bibenzyl synthase (EC 2.3.1.-).
Os11g0567600	LOC_Os11g35980.1	3106	1.266	0.459	0.362559	0	0	Conserved hypothetical protein.
Os11g0569600	LOC_Os11g36160.1	3579	2.512	1.102	0.438694	0	0	Similar to Receptor kinase-like protein.
Os11g0578100	LOC_Os11g36960.1	3159	3.401	1.687	0.496031	0	0	Heat shock protein DnaJ family protein.
Os11g0603000	LOC_Os11g39000.1	580	3.154	0.868	0.275206	0	0	Basic helix-loop-helix dimerisation region bHLH domain containing protein.
Os11g0641800	LOC_Os11g42220.1	2094	12.343	5.031	0.407599	0	0	Cupredoxin domain containing protein.
Os11g0644700	LOC_Os11g42500.1	839	95.012	35.42	0.372795	0	0	Conserved hypothetical protein.
Os11g0644750	None	766	173.428	67.838	0.391159	0	0	Plant disease resistance response protein family protein.
Os11g0655900	LOC_Os11g43520.1	587	6.764	3.146	0.465109	0	0	Glutaredoxin-like, plant II family protein.
Os11g0695800	LOC_Os11g47310.1	3565	0.666	0.271	0.406907	0	0	Protein kinase-like domain containing protein.
Os11g0697400	None	1059	1.617	0.317	0.196042	0	0	Hypothetical protein.
Os11g0700500	LOC_Os11g47460.1	1199	28.86	10.817	0.374809	0	0	Similar to Snapdragon myb protein 305 homolog.
Os11g0706600	LOC_Os11g47944.1	988	2.009	0.595	0.296167	0	0	Thaumatin, pathogenesis-related family protein.
Os11g0707100	LOC_Os11g47980.1	1101	4.03	1.334	0.331017	0	0	Similar to Ribulose-bisphosphate carboxylase activase (EC 6.3.4.-) (Fragments).
Os12g0147200	LOC_Os12g05210.1	768	3.852	1.64	0.425753	0	0	Conserved hypothetical protein.
Os12g0165900	LOC_Os12g06870.1	5760	0.568	0.27	0.475352	0	0	Peptidase S59, nucleoporin family protein.
Os12g0189700	LOC_Os12g08790.1	681	26.121	12.759	0.488458	0	0	Tetratricopeptide-like helical domain containing protein.
Os12g0210500	LOC_Os12g10750.1	363	5.147	1.388	0.269672	0	0	Conserved hypothetical protein.
Os12g0291350	None	589	7.93	2.138	0.269609	0	0	Non-protein coding transcript, unclassifiable transcript.
Os12g0428000	LOC_Os12g24020.1	1413	69.914	29.498	0.421918	0	0	Rhodanese-like domain containing protein.
Os12g0567800	LOC_Os12g38010.1	540	2.739	0.777	0.28368	0	0	Plant metallothionein, family 15 protein.
Os12g0568000	None	1767	2.335	0.95	0.406852	0	0	Conserved hypothetical protein.
Os12g0568200	LOC_Os12g38051.1	594	4.259	0.777	0.182437	0	0	Similar to Metallothionein-like protein 2A (MT-2A) (MT-K) (MT-1G).
Os12g0568500	LOC_Os12g38051.1	569	8.551	0.811	0.0948427	0	0	Plant metallothionein, family 15 protein.
Os12g0571000	LOC_Os12g38290.1	505	5.241	1.081	0.206258	0	0	Plant metallothionein, family 15 protein.
Os12g0571100	LOC_Os12g38300.1	546	37.07	3.075	0.0829512	0	0	Similar to Metallothionein-like protein type 1.
Os12g0583300	LOC_Os12g39360.1	1341	1.364	0.313	0.229472	0	0	Peptidase A1, pepsin family protein.
Os12g0601400	LOC_Os12g40900.1	1163	5.556	2.599	0.467783	0	0	Similar to Auxin-responsive protein (Aux/IAA) (Fragment).
