# Supplementary material for: Transcriptome Analysis of Salt Stress Responsiveness in the Seedlings of Dongxiang Wild Rice (Oryza rufipogon Griff.)
Source: PLoS One. 2016 Jan 11;11(1):e0146242. doi: 10.1371/journal.pone.0146242 (PMC4709063; doi:10.1371/journal.pone.0146242)
Supplement: S24 Table — (XLS) [file pone.0146242.s027.xls]

## Sheet: Sheet1
S24 Table. List of up-regulated genes in roots [30].
RAP_ID	MSU_ID	Gene Length	RPKM_0	RPKM_1	Ratio	P_value	FDR	Description
Os01g0108600	LOC_Os01g01870.1	1165	1.635	44.437	27.1786	0	0	Basic helix-loop-helix dimerisation region bHLH domain containing protein.
Os01g0112600	None	839	0.061	0.962	15.7705	0	0	Conserved hypothetical protein.
Os01g0113200	LOC_Os01g02290.1	2069	2.538	15.894	6.26241	0	0	Similar to LRK14.
Os01g0113300	LOC_Os01g02300.1	2245	1.491	10.263	6.8833	0	0	Similar to ARK protein (Fragment).
Os01g0113650	None	2025	1.5	3.607	2.40467	0	0	Thaumatin, pathogenesis-related family protein.
Os01g0121300	LOC_Os01g03110.1	2052	9.509	26.231	2.75854	0	0	Conserved hypothetical protein.
Os01g0124100	LOC_Os01g03330.1	930	10.076	25.121	2.49315	0	0	Proteinase inhibitor I12, Bowman-Birk family protein.
Os01g0124400	None	1071	116.528	235.694	2.02264	0	0	Similar to Bowman Birk trypsin inhibitor.
Os01g0124700	None	800	13.129	43.174	3.28845	0	0	Conserved hypothetical protein.
Os01g0127700	LOC_Os01g03690.1	3253	2.422	6.314	2.60694	0	0	Similar to Receptor-like protein kinase.
Os01g0128250	None	1537	1.206	2.678	2.22056	0	0	Non-protein coding transcript, unclassifiable transcript.
Os01g0128300	LOC_Os01g03750.1	693	4.978	13.508	2.71354	0	0	Conserved hypothetical protein.
Os01g0130900	LOC_Os01g03980.1	811	2.793	12.737	4.56033	0	0	Conserved hypothetical protein.
Os01g0132000	LOC_Os01g04050.1	671	1.842	31.39	17.0413	0	0	Similar to Wound-induced protease inhibitor (WIP1).
Os01g0135700	LOC_Os01g04330.1	889	2.664	146.921	55.1505	0	0	Flagellar calcium-binding protein (calflagin) family protein.
Os01g0138500	LOC_Os01g04590.1	1430	1.188	17.381	14.6305	0	0	Protein of unknown function DUF789 family protein.
Os01g0138800	LOC_Os01g04620.1	1564	0.955	51.598	54.0293	0	0	Peptidase C26 domain containing protein.
Os01g0138900	LOC_Os01g04630.1	1704	9.246	27.279	2.95036	0	0	Mandelate racemase/muconate lactonizing enzyme family protein.
Os01g0139700	LOC_Os01g04670.1	560	1.563	4.179	2.6737	0	0	Conserved hypothetical protein.
Os01g0139900	LOC_Os01g04690.1	717	0.215	2.701	12.5628	0	0	Conserved hypothetical protein.
Os01g0158500	LOC_Os01g06510.1	4207	2.411	4.824	2.00083	0	0	Arginyl-tRNA synthetase, class Ic family protein.
Os01g0159300	LOC_Os01g06590.1	2000	20.98	49.731	2.3704	0	0	Zinc finger, RING-type domain containing protein.
Os01g0168100	LOC_Os01g07370.2	2182	12.293	126.634	10.3013	0	0	t-snare domain containing protein.
Os01g0170000	LOC_Os01g07530.1	1218	31.238	70.596	2.25994	0	0	Raffinose synthase family protein.
Os01g0172600	LOC_Os01g07770.1	777	9.873	34.326	3.47675	0	0	Conserved hypothetical protein.
Os01g0173000	LOC_Os01g07800.1	585	0.264	1.793	6.79167	0	0	Putative thiol-disulphide oxidoreductase DCC family protein.
Os01g0179000	LOC_Os01g08380.1	1726	12.17	122.218	10.0426	0	0	Transferase family protein.
Os01g0183300	LOC_Os01g08780.1	2292	8.559	57.321	6.69716	0	0	Endonuclease/exonuclease/phosphatase domain containing protein.
Os01g0186000	LOC_Os01g09100.1	791	2.408	7.907	3.28364	0	0	Similar to WRKY transcription factor 10.
Os01g0186700	LOC_Os01g09200.1	2027	46.812	132.237	2.82485	0	0	Similar to Protein kinase GhCLK1 (Fragment).
Os01g0186900	LOC_Os01g09220.1	1182	2.831	29.085	10.2738	0	0	Conserved hypothetical protein.
Os01g0187900	LOC_Os01g09280.1	1432	2.984	10.369	3.47487	0	0	Similar to Transcription factor MYBS2.
Os01g0190300	LOC_Os01g09450.1	1790	4.113	20.874	5.07513	0	0	Similar to Auxin-responsive protein IAA26 (Indoleacetic acid-induced protein 26) (Phytochrome-associated protein 1).
Os01g0192600	LOC_Os01g09670.1	1480	10.958	34.543	3.15231	0	0	Ndr family protein.
Os01g0207400	LOC_Os01g10950.1	980	22.328	45.785	2.05056	0	0	Conserved hypothetical protein.
Os01g0212400	LOC_Os01g11414.1	2022	65.771	177.643	2.70093	0	0	Sodium/calcium exchanger membrane region domain containing protein.
Os01g0220500	LOC_Os01g12110.2	288	2.145	10.368	4.83357	0	0	Conserved hypothetical protein.
Os01g0229700	LOC_Os01g12930.1	4179	0.616	1.255	2.03734	0	0	U box domain containing protein.
Os01g0237000	LOC_Os01g13560.1	1012	21.419	88.554	4.13437	0	0	Protein of unknown function DUF588 family protein.
Os01g0241000	LOC_Os01g13930.1	1545	6.332	13.241	2.09112	0	0	Conserved hypothetical protein.
Os01g0246700	LOC_Os01g14440.1	1743	42.033	86.325	2.05374	0	0	Similar to WRKY transcription factor 1.
Os01g0248300	LOC_Os01g14550.1	723	3.062	6.641	2.16884	0	0	Conserved hypothetical protein.
Os01g0248500	LOC_Os01g14590.1	1312	8.319	35.214	4.23296	0	0	Similar to Pathogen-related protein.
Os01g0248701	LOC_Os01g14630.1	1131	0.137	17.909	130.723	0	0	Polyprenyl synthetase family protein.
Os01g0248900	LOC_Os01g14650.1	893	19.776	42.925	2.17056	0	0	Similar to Expansin Os-EXPA3.
Os01g0261200	LOC_Os01g15640.1	1996	56.98	145.247	2.54909	0	0	No apical meristem (NAM) protein domain containing protein.
Os01g0263000	LOC_Os01g15810.1	1044	13.907	30.494	2.19271	0	0	Similar to Peroxidase 9 precursor (EC 1.11.1.7) (Atperox P9) (ATP18a).
Os01g0274800	LOC_Os01g16810.1	1365	0.943	4.937	5.23542	0	0	Conserved hypothetical protein.
Os01g0288200	LOC_Os01g18450.1	544	3.596	7.195	2.00083	0	0	Conserved hypothetical protein.
Os01g0290700	LOC_Os01g18670.1	730	52.685	132.436	2.51373	0	0	Similar to CjMDR1.
Os01g0290800	None	2126	47.151	115.697	2.45375	0	0	Conserved hypothetical protein.
Os01g0295700	LOC_Os01g19130.1	1641	22.151	72.315	3.26464	0	0	Similar to Protein phosphatase-2C.
Os01g0298301	None	432	1.073	5.324	4.96179	0	0	Conserved hypothetical protein.
Os01g0298400	LOC_Os01g19330.1	1098	0.141	14.222	100.865	0	0	Myb, DNA-binding domain containing protein.
Os01g0306800	LOC_Os01g20110.1	1787	0.893	2.077	2.32587	0	0	Conserved hypothetical protein.
Os01g0311800	LOC_Os01g20980.1	2087	3.33	46.556	13.9808	0	0	Similar to Pectin methylesterase 8 (Fragment).
Os01g0312500	LOC_Os01g21034.1	1488	0.588	1.681	2.85884	0	0	Similar to Pectin methylesterase isoform alpha (EC 3.1.1.11) (Fragment).
Os01g0313300	LOC_Os01g21120.1	908	3.345	12.576	3.75964	0	0	Similar to EREBP-3 protein (Fragment).
Os01g0314000	LOC_Os01g21144.1	1672	0.308	1.231	3.99675	0	0	Conserved hypothetical protein.
Os01g0314800	LOC_Os01g21250.1	536	30.065	206.718	6.8757	0	0	Late embryogenesis abundant protein 3 family protein.
Os01g0323400	None	1392	0.629	1.681	2.6725	0	0	Conserved hypothetical protein.
Os01g0332100	LOC_Os01g22900.1	2482	9.625	37.944	3.94223	0	0	Similar to Neutral invertase-like protein (Fragment).
Os01g0343100	LOC_Os01g24050.1	2506	2.486	4.991	2.00764	0	0	Protein of unknown function DUF594 family protein.
Os01g0347600	LOC_Os01g24560.1	1473	13.247	30.625	2.31184	0	0	Peptidase C1A, papain family protein.
Os01g0359800	LOC_Os01g25760.1	3858	1.922	4.675	2.43236	0	0	Disease resistance protein family protein.
Os01g0384800	LOC_Os01g28790.1	817	30.501	67.118	2.20052	0	0	Conserved hypothetical protein.
Os01g0389700	LOC_Os01g29330.1	921	0.95	5.257	5.53368	0	0	Protein of unknown function DUF679 family protein.
Os01g0513100	LOC_Os01g32964.1	804	13.832	35.532	2.56883	0	0	Hypothetical protein.
Os01g0532300	LOC_Os01g34790.1	1212	0.255	2.863	11.2275	0	0	Conserved hypothetical protein.
Os01g0545500	LOC_Os01g36500.1	4556	0.136	0.425	3.125	0	0	Similar to KI domain interacting kinase 1.
Os01g0571300	LOC_Os01g39020.1	1527	1.18	3.409	2.88898	0	0	Similar to Heat shock transcription factor 31 (Fragment).
Os01g0580400	LOC_Os01g39850.1	1470	0.665	2.964	4.45714	0	0	Histone-fold domain containing protein.
Os01g0582600	LOC_Os01g40070.1	1895	15.921	47.483	2.98241	0	0	Conserved hypothetical protein.
Os01g0588900	LOC_Os01g40630.1	1190	24.488	99.145	4.04872	0	0	Conserved hypothetical protein 730 family protein.
Os01g0595600	LOC_Os01g41240.1	1133	29.992	80.807	2.69429	0	0	Esterase/lipase/thioesterase domain containing protein.
Os01g0597600	LOC_Os01g41420.1	1515	0.034	94.922	2791.82	0	0	Amino acid/polyamine transporter II family protein.
Os01g0603300	LOC_Os01g41900.1	1489	31.95	65.416	2.04745	0	0	Similar to MCB2 protein.
Os01g0608366	None	1359	2.425	4.84	1.99588	0	0	Peptidase A1, pepsin family protein.
Os01g0609900	LOC_Os01g42410.1	4445	22.378	59.585	2.66266	0	0	Similar to PDR-like ABC transporter (PDR4 ABC transporter).
Os01g0610800	LOC_Os01g42510.1	551	2.523	6.81	2.69917	0	0	Thrombospondin, type I repeat containing protein.
Os01g0612500	LOC_Os01g42690.2	1200	4.891	10.289	2.10366	0	0	Phospholipase/Carboxylesterase family protein.
Os01g0613800	LOC_Os01g42790.1	1383	0.893	6.652	7.44905	0	0	Peptidase C1A, papain family protein.
Os01g0615050	None	385	23.269	119.582	5.13911	0	0	Proteinase inhibitor I13, potato inhibitor I family protein.
Os01g0615100	LOC_Os01g42860.1	540	9.439	43.638	4.62316	0	0	Similar to Substilin /chymotrypsin-like inhibitor (Proteinase inhibitor).
Os01g0623500	LOC_Os01g43480.1	2788	19.261	53.042	2.75385	0	0	AAA ATPase domain containing protein.
Os01g0625300	LOC_Os01g43590.2	1571	2.491	7.885	3.1654	0	0	Similar to Heat shock transcription factor 31 (Fragment).
Os01g0628700	LOC_Os01g43844.1	4274	11.384	63.442	5.57291	0	0	Similar to Cytochrome P450 72A1 (EC 1.3.3.9) (CYPLXXII) (Secologanin synthase) (SLS).
Os01g0629400	LOC_Os01g43870.1	2366	12.948	34.824	2.68953	0	0	NLI interacting factor domain containing protein.
Os01g0644200	None	582	0.442	5.2	11.7647	0	0	Conserved hypothetical protein.
Os01g0647200	LOC_Os01g45914.1	2276	29.023	74.14	2.55453	0	0	Non-protein coding transcript, unclassifiable transcript.
Os01g0654100	LOC_Os01g46570.1	2449	7.568	21.271	2.81065	0	0	Similar to CTP synthase (EC 6.3.4.2) (UTP--ammonia ligase) (CTP synthetase).
Os01g0656200	LOC_Os01g46760.1	1521	5.382	16.103	2.99201	0	0	Protein phosphatase 2C family protein.
Os01g0656400	LOC_Os01g46800.1	825	1.186	8.657	7.29933	0	0	Similar to WRKY transcription factor 15.
Os01g0672500	LOC_Os01g48200.1	1747	11.052	22.612	2.04596	0	0	Glycosyl transferase, family 48 protein.
Os01g0672800	LOC_Os01g48220.1	1675	7.162	21.391	2.98674	0	0	Protein of unknown function DUF1421 family protein.
Os01g0676701	None	1017	0.101	1.389	13.7525	0	0	Conserved hypothetical protein.
Os01g0676900	LOC_Os01g48530.1	915	24.196	53.05	2.19251	0	0	Conserved hypothetical protein.
Os01g0677000	LOC_Os01g48540.1	1991	0.181	1.338	7.39227	0	0	Galactose oxidase, central domain containing protein.
Os01g0678400	LOC_Os01g48660.1	1678	0.338	1.419	4.19822	0	0	Conserved hypothetical protein.
Os01g0685400	LOC_Os01g49160.1	1504	6.23	18.699	3.00144	0	0	Conserved hypothetical protein.
Os01g0687300	LOC_Os01g49310.2	3155	16.564	37.459	2.26147	0	0	Conserved hypothetical protein.
Os01g0690600	LOC_Os01g49580.1	4638	0.155	0.748	4.82581	0	0	Similar to Receptor serine/threonine kinase PR5K.
Os01g0690800	LOC_Os01g49614.1	2691	2.679	6.672	2.49048	0	0	Protein kinase-like domain containing protein.
Os01g0691000	LOC_Os01g49630.1	1538	0.435	1.836	4.22069	0	0	Similar to Acidic endochitinase SE2 precursor (EC 3.2.1.14).
Os01g0692000	LOC_Os01g49710.1	1047	1.18	2.659	2.25339	0	0	Similar to Glutathione S-transferase GST 26 (EC 2.5.1.18).
Os01g0693400	LOC_Os01g49830.1	1575	16.41	72.604	4.42438	0	0	Transcriptional factor B3 family protein.
Os01g0699100	LOC_Os01g50370.1	1425	8.852	30.156	3.40669	0	0	Protein kinase-like domain containing protein.
Os01g0699400	LOC_Os01g50400.1	1356	3.189	17.794	5.57981	0	0	Protein kinase-like domain containing protein.
Os01g0699500	LOC_Os01g50410.1	1353	4.452	35.876	8.0584	0	0	Protein kinase-like domain containing protein.
Os01g0699600	LOC_Os01g50420.1	1316	1.252	32.347	25.8363	0	0	Protein kinase-like domain containing protein.
Os01g0702450	LOC_Os01g50700.1	942	0.109	0.985	9.0367	0	0	Heat shock protein DnaJ family protein.
Os01g0705200	LOC_Os01g50910.1	1006	2.457	14.319	5.82784	0	0	Late embryogenesis abundant protein repeat containing protein.
Os01g0705700	LOC_Os01g50940.1	1979	0.286	2.854	9.97902	0	0	Similar to Transcription factor ICE1 (Inducer of CBF expression 1) (Basic helix- loop-helix protein 116) (bHLH116) (AtbHLH116).
Os01g0710100	LOC_Os01g51310.1	804	0.384	2.76	7.1875	0	0	Conserved hypothetical protein.
Os01g0710200	LOC_Os01g51320.1	1539	2.676	9.412	3.51719	0	0	Amine oxidase domain containing protein.
Os01g0716500	LOC_Os01g51870.1	1046	3.003	6.635	2.20946	0	0	SAM (and some other nucleotide) binding motif domain containing protein.
Os01g0717000	LOC_Os01g51920.1	1731	36.049	339.535	9.41871	0	0	Similar to GmCK1p (EC 2.7.1.32).
Os01g0720400	LOC_Os01g52230.1	1100	1.311	12.325	9.40122	0	0	HAD-superfamily subfamily IB hydrolase, hypothetical 1 protein.
Os01g0723600	LOC_Os01g52530.1	1626	4.813	10.894	2.26345	0	0	Ribose-phosphate pyrophosphokinase 3 (EC 2.7.6.1) (Phosphoribosyl pyrophosphate synthetase 3).
Os01g0723700	LOC_Os01g52540.1	4284	0.204	0.801	3.92647	0	0	t-snare domain containing protein.
Os01g0723800	LOC_Os01g52550.1	4009	4.546	51.029	11.225	0	0	Similar to P-glycoprotein homologue.
Os01g0724700	LOC_Os01g52570.1	669	2.155	5.187	2.40696	0	0	Conserved hypothetical protein.
Os01g0725100	None	517	3.983	30.594	7.68114	0	0	Non-protein coding transcript, uncharacterized transcript.
Os01g0727700	LOC_Os01g52740.1	447	8.178	18.324	2.24065	0	0	Protein of unknown function DUF584 family protein.
Os01g0728200	LOC_Os01g52780.1	1513	1.361	3.44	2.52755	0	0	Conserved hypothetical protein.
Os01g0733200	LOC_Os01g53220.1	1101	2.245	9.272	4.13007	0	0	Similar to Heat shock transcription factor 29 (Fragment).
Os01g0739200	LOC_Os01g53710.1	1469	10.339	93.335	9.02747	0	0	Dual specificity protein phosphatase domain containing protein.
Os01g0739500	LOC_Os01g53730.1	1068	49.124	111.038	2.26036	0	0	Conserved hypothetical protein.
Os01g0742400	LOC_Os01g53920.1	3612	1.354	7.708	5.69276	0	0	Protein kinase-like domain containing protein.
Os01g0747300	LOC_Os01g54340.3	889	20.502	75.344	3.67496	0	0	Protein of unknown function DUF506, plant family protein.
Os01g0747400	LOC_Os01g54350.1	2631	6.908	18.097	2.61972	0	0	Protein kinase-like domain containing protein.
Os01g0748500	LOC_Os01g54470.1	1847	0.112	0.808	7.21429	0	0	Lipolytic enzyme, G-D-S-L family protein.
Os01g0748600	LOC_Os01g54480.1	1751	38.342	88.811	2.31629	0	0	Protein kinase domain containing protein.
Os01g0748900	LOC_Os01g54510.1	2216	24.302	52.732	2.16986	0	0	Membrane attack complex component/perforin/complement C9 family protein.
Os01g0749400	LOC_Os01g54560.1	3431	34.664	99.893	2.88175	0	0	HAD-superfamily hydrolase subfamily IIB protein.
Os01g0756300	LOC_Os01g55160.1	962	0.803	7.298	9.08842	0	0	Conserved hypothetical protein.
Os01g0757200	LOC_Os01g55240.1	1748	2.445	35.641	14.5771	0	0	Similar to GA 2-oxidase 4.
Os01g0760000	LOC_Os01g55510.1	844	4.88	117.655	24.1096	0	0	Similar to Dynein light chain 1, cytoplasmic.
Os01g0768100	LOC_Os01g56220.1	799	1.224	3.838	3.13562	0	0	Conserved hypothetical protein.
Os01g0769000	LOC_Os01g56300.1	3371	29.767	76.259	2.56186	0	0	Conserved hypothetical protein.
Os01g0773800	LOC_Os01g56690.1	822	0.376	28.814	76.633	0	0	Basic helix-loop-helix dimerisation region bHLH domain containing protein.
Os01g0775400	LOC_Os01g56810.1	1928	1.095	57.951	52.9233	0	0	Similar to Cytokinin dehydrogenase 5 precursor (EC 1.5.99.12) (Cytokinin oxidase 5) (CKO5) (AtCKX5) (AtCKX6).
Os01g0775500	None	1200	2.059	5.75	2.79262	0	0	Jacalin-related lectin domain containing protein.
Os01g0776700	LOC_Os01g56890.1	2686	15.699	35.753	2.27741	0	0	Conserved hypothetical protein.
Os01g0778500	LOC_Os01g57050.2	1116	0.83	2.242	2.7012	0	0	Conserved hypothetical protein.
Os01g0780800	LOC_Os01g57240.1	1804	6.764	15.366	2.27173	0	0	SAND domain containing protein.
Os01g0783200	LOC_Os01g57420.1	3014	4.168	21.393	5.13268	0	0	Similar to Diacylglycerol kinase.
Os01g0783700	LOC_Os01g57470.1	549	6.096	20.138	3.30348	0	0	Similar to EF-hand Ca2+-binding protein CCD1.
Os01g0793800	LOC_Os01g58130.1	625	3.13	12.718	4.06326	0	0	Conserved hypothetical protein.
Os01g0795200	LOC_Os01g58280.1	2265	0.932	2.209	2.37017	0	0	Similar to Subtilase.
Os01g0795600	LOC_Os01g58310.1	555	1.67	4.508	2.6994	0	0	Conserved hypothetical protein.
Os01g0797600	LOC_Os01g58420.1	1090	22.059	75.813	3.43683	0	0	Ethylene responsive element binding factor3 (OsERF3).
Os01g0799100	LOC_Os01g58530.1	3294	3.189	7.607	2.38539	0	0	Disease resistance protein family protein.
Os01g0801200	LOC_Os01g58700.1	1621	4.256	9.783	2.29864	0	0	Conserved hypothetical protein.
Os01g0802600	LOC_Os01g58850.1	906	2.387	13.45	5.63469	0	0	Similar to Circadian clock coupling factor ZGT.
Os01g0806200	LOC_Os01g59180.1	2452	13.921	38.737	2.78263	0	0	Cyclin-like F-box domain containing protein.
Os01g0812200	LOC_Os01g59690.1	1757	18.08	111.818	6.18462	0	0	Cyclin-like F-box domain containing protein.
Os01g0816100	LOC_Os01g60020.1	1301	2.374	4.993	2.1032	0	0	Similar to NAC domain protein.
Os01g0817000	LOC_Os01g60110.1	1291	5.504	31.88	5.79215	0	0	Protein of unknown function DUF607 family protein.
Os01g0817650	LOC_Os01g60170.1	1077	3.538	54.062	15.2804	0	0	Protein of unknown function DUF567 family protein.
Os01g0821300	LOC_Os01g60600.1	1077	0.526	12.026	22.8631	0	0	DNA-binding WRKY domain containing protein.
Os01g0821600	LOC_Os01g60640.1	1521	1.286	5.147	4.00233	0	0	WRKY transcription factor 48-like protein (WRKY transcription factor 21).
Os01g0822800	LOC_Os01g60730.1	1293	12.543	31.019	2.47301	0	0	Similar to RING-H2 finger protein ATL3C.
Os01g0823100	LOC_Os01g60770.1	1339	14.342	40.501	2.82394	0	0	Alpha-expansin OsEXPA2.
Os01g0825800	LOC_Os01g61044.1	1579	0.848	2.095	2.47052	0	0	Amino acid/polyamine transporter II family protein.
Os01g0826400	LOC_Os01g61080.1	2058	2.552	18.018	7.06034	0	0	WRKY transcription factor 24 (WRKY24).
Os01g0827400	LOC_Os01g61170.1	792	4.876	28.326	5.80927	0	0	Prenylated rab acceptor PRA1 family protein.
Os01g0833400	LOC_Os01g61680.1	1070	20.354	44.95	2.20841	0	0	Conserved hypothetical protein.
Os01g0834900	None	351	12.761	351.998	27.5839	0	0	Hypothetical protein.
Os01g0834950	None	285	11.562	334.691	28.9475	0	0	Hypothetical protein.
Os01g0841700	LOC_Os01g62430.1	833	6.49	13.66	2.10478	0	0	RPP17-1.
Os01g0846300	LOC_Os01g62760.1	1753	30.486	90.298	2.96195	0	0	Similar to Protein phosphatase 2C.
Os01g0846400	LOC_Os01g62770.1	3419	0.136	0.885	6.50735	0	0	Conserved hypothetical protein.
Os01g0848700	LOC_Os01g62950.1	1130	5.194	10.641	2.04871	0	0	Similar to Ras-related protein Rab11C.
Os01g0848900	LOC_Os01g62970.1	1295	1.551	3.334	2.14958	0	0	Conserved hypothetical protein.
Os01g0850100	LOC_Os01g63060.1	1807	14.047	51.626	3.67523	0	0	Conserved hypothetical protein.
Os01g0851100	LOC_Os01g63230.1	2692	4.628	12.171	2.62986	0	0	Similar to Axi 1 (Auxin-independent growth promoter)-like protein.
Os01g0855600	LOC_Os01g63690.1	1870	52.78	113.8	2.15612	0	0	Similar to Hs1pro-1 protein.
Os01g0855700	None	2125	43.151	88.789	2.05763	0	0	Conserved hypothetical protein.
Os01g0859100	LOC_Os01g63980.1	1741	0.237	1.182	4.98734	0	0	Similar to WIP1 protein (Fragment).
Os01g0860800	LOC_Os01g64170.1	4162	7.509	19.564	2.60541	0	0	Glycoside hydrolase, family 17 protein.
Os01g0862800	LOC_Os01g64310.2	1247	0.454	7.798	17.1762	0	0	No apical meristem (NAM) protein domain containing protein.
Os01g0863300	LOC_Os01g64360.1	1027	9.325	111.659	11.9742	0	0	Similar to MCB2 protein.
Os01g0864500	LOC_Os01g64470.1	965	4.162	9.993	2.40101	0	0	Harpin-induced 1 domain containing protein.
Os01g0865700	LOC_Os01g64570.1	1215	2.288	9.099	3.97684	0	0	U box domain containing protein.
Os01g0868000	LOC_Os01g64790.1	1056	0.39	14.023	35.9564	0	0	Pathogenesis-related transcriptional factor and ERF domain containing protein.
Os01g0869600	LOC_Os01g64930.1	1127	11.832	23.845	2.0153	0	0	TRAM, LAG1 and CLN8 homology domain containing protein.
Os01g0874300	LOC_Os01g65370.1	1033	19.189	43.201	2.25134	0	0	Similar to MybHv5 (Fragment).
Os01g0876100	LOC_Os01g65500.1	4137	0.112	0.478	4.26786	0	0	Cl- channel, voltage gated family protein.
Os01g0876200	None	2749	0.169	0.69	4.08284	0	0	Similar to Chloride channel protein CLC-c (AtCLC-c).
Os01g0879200	LOC_Os01g65700.1	851	1.815	15.173	8.35978	0	0	Conserved hypothetical protein.
Os01g0880200	LOC_Os01g65780.1	2648	29.923	70.688	2.36233	0	0	Glycosyl transferase, family 8 protein.
Os01g0882000	LOC_Os01g65950.1	1546	0.133	1.54	11.5789	0	0	Non-protein coding transcript, unclassifiable transcript.
Os01g0882400	LOC_Os01g65992.1	903	1.939	5.764	2.97267	0	0	Protein of unknown function DUF679 family protein.
Os01g0882800	LOC_Os01g66010.1	1857	4.27	33.114	7.75504	0	0	Similar to Amino acid carrier (Fragment).
Os01g0883900	LOC_Os01g66110.1	2826	22.172	94.678	4.27016	0	0	Protein of unknown function DUF248, methyltransferase putative family protein.
Os01g0884200	None	1571	0.229	0.899	3.92576	0	0	Non-protein coding transcript, unclassifiable transcript.
Os01g0884300	LOC_Os01g66120.1	1526	171.496	456.699	2.66303	0	0	No apical meristem (NAM) protein domain containing protein.
Os01g0884400	LOC_Os01g66130.1	2725	4.894	11.446	2.33878	0	0	U box domain containing protein.
Os01g0885700	LOC_Os01g66250.1	2771	1.635	4.543	2.77859	0	0	Virulence factor, pectin lyase fold family protein.
Os01g0888600	LOC_Os01g66510.1	2114	3.142	7.654	2.43603	0	0	Similar to Seven transmembrane protein Mlo5 (Fragment).
Os01g0888900	LOC_Os01g66544.1	612	70.414	182.497	2.59177	0	0	Conserved hypothetical protein.
Os01g0893300	None	489	0.948	3.631	3.83017	0	0	Non-protein coding transcript, unclassifiable transcript.
Os01g0893400	LOC_Os01g66890.1	1505	3.797	8.553	2.25257	0	0	BTB domain containing protein.
Os01g0893700	LOC_Os01g66910.1	903	1.254	3.217	2.56539	0	0	DOMON related domain containing protein.
Os01g0901600	LOC_Os01g67540.1	3196	0.693	2.26	3.26118	0	0	AMP-dependent synthetase and ligase domain containing protein.
Os01g0905200	LOC_Os01g67810.1	1798	2.692	16.427	6.10215	0	0	Exo70 exocyst complex subunit family protein.
Os01g0905300	LOC_Os01g67820.1	2138	1.758	6.7	3.81115	0	0	Exo70 exocyst complex subunit family protein.
Os01g0907200	LOC_Os01g67950.1	935	6.498	13.939	2.14512	0	0	Ubiquitin domain containing protein.
Os01g0910900	LOC_Os01g68300.1	599	3.008	6.871	2.28424	0	0	Conserved hypothetical protein.
Os01g0914000	LOC_Os01g68570.1	834	12.779	26.174	2.0482	0	0	Conserved hypothetical protein.
Os01g0915000	LOC_Os01g68650.1	1026	9.434	56.789	6.01961	0	0	Protein of unknown function DUF506, plant family protein.
Os01g0927300	LOC_Os01g70240.1	729	4.873	13.782	2.82824	0	0	Heavy metal transport/detoxification protein domain containing protein.
Os01g0934100	LOC_Os01g70790.1	1371	34.887	73.548	2.10818	0	0	C2 calcium/lipid-binding region, CaLB domain containing protein.
Os01g0934400	LOC_Os01g70820.1	719	4.654	14.479	3.11109	0	0	Photosystem II oxygen evolving complex protein PsbP family protein.
Os01g0936700	LOC_Os01g71040.1	1804	0.656	2.013	3.0686	0	0	Conserved hypothetical protein.
Os01g0937000	LOC_Os01g71070.1	1405	0.037	1.264	34.1622	0	0	Peptidase A1, pepsin family protein.
Os01g0940000	LOC_Os01g71310.1	2327	2.102	14.93	7.10276	0	0	FAD linked oxidase, N-terminal domain containing protein.
Os01g0940800	LOC_Os01g71350.1	1244	9.519	27.797	2.92016	0	0	Similar to Beta-1,3-glucanase precursor.
Os01g0942300	LOC_Os01g71474.1	494	1.459	5.799	3.97464	0	0	Similar to Beta glucanase precursor (EC 3.2.1.73) (Fragment).
Os01g0946100	LOC_Os01g71780.1	1708	1.839	3.78	2.05546	0	0	WD40-like domain containing protein.
Os01g0948500	LOC_Os01g72000.1	2626	3.706	10.71	2.88991	0	0	Armadillo-like helical domain containing protein.
Os01g0956200	LOC_Os01g72610.1	1869	8.044	18.329	2.27859	0	0	Protein of unknown function DUF563 family protein.
Os01g0956300	None	1808	7.461	15.778	2.11473	0	0	Conserved hypothetical protein.
Os01g0974200	LOC_Os01g74300.1	518	539.508	1080.1	2.00201	0	0	RicMT (Metallothionein-like protein).
Os01g0975000	LOC_Os01g74370.1	1440	0.751	3.951	5.26099	0	0	Protein of unknown function DUF966 family protein.
Os01g0976200	LOC_Os01g74480.1	1478	2.195	4.395	2.00228	0	0	11-S plant seed storage protein family protein.
Os02g0126400	LOC_Os02g03410.1	2043	16.129	48.447	3.00372	0	0	Similar to Protein kinase CPK1.
Os02g0126900	None	1089	1.749	4.261	2.43625	0	0	Phosphatidate cytidylyltransferase family protein.
Os02g0131400	LOC_Os02g03870.1	1863	28.99	59.864	2.06499	0	0	Similar to Beta-D-glucan exohydrolase, isoenzyme ExoII (EC 3.2.1.58).
Os02g0134200	LOC_Os02g04130.1	1062	5.333	13.222	2.47928	0	0	Protein of unknown function DUF1645 family protein.
Os02g0143200	LOC_Os02g05040.1	3580	1.079	2.322	2.15199	0	0	Armadillo-like helical domain containing protein.
Os02g0159800	LOC_Os02g06470.1	1544	1.534	3.423	2.23142	0	0	Cyclin-like F-box domain containing protein.
Os02g0161700	None	2208	0.163	1.791	10.9877	0	0	Leucine rich repeat, N-terminal domain containing protein.
Os02g0164000	LOC_Os02g06830.1	3327	0.774	2.28	2.94574	0	0	Conserved hypothetical protein.
Os02g0164800	LOC_Os02g06890.1	392	8.406	19.866	2.36331	0	0	Conserved hypothetical protein.
Os02g0165100	LOC_Os02g06930.1	1735	9.17	36.536	3.9843	0	0	Protein kinase-like domain containing protein.
Os02g0165200	None	4326	6.855	17.685	2.57987	0	0	Conserved hypothetical protein.
Os02g0178100	LOC_Os02g08150.1	1370	15.559	33.723	2.16743	0	0	CCT domain containing protein.
Os02g0179200	LOC_Os02g08270.1	1338	1.231	96.019	78.0008	0	0	Glutamine amidotransferase class-I domain containing protein.
Os02g0180700	LOC_Os02g08420.1	1334	14.782	42.618	2.8831	0	0	Similar to Cinnamoyl-CoA reductase (EC 1.2.1.44).
Os02g0181300	LOC_Os02g08440.1	1047	7.819	304.994	39.0068	0	0	WRKY transcription factor 71 (Transcription factor WRKY09).
Os02g0205500	LOC_Os02g11070.2	1928	20.349	94.91	4.66411	0	0	Similar to Fatty acid elongase 1.
Os02g0208300	LOC_Os02g11760.1	866	4.935	10.111	2.04883	0	0	ABC-2 type transporter domain containing protein.
Os02g0209300	LOC_Os02g11859.1	566	24.651	76.494	3.10308	0	0	Non-protein coding transcript, unclassifiable transcript.
Os02g0211000	LOC_Os02g11960.1	2895	0.285	1.227	4.30526	0	0	ABC transporter related domain containing protein.
Os02g0227000	LOC_Os02g13360.1	4286	1.285	4.575	3.56031	0	0	Protein of unknown function UPF0054 family protein.
Os02g0227100	LOC_Os02g13370.1	807	34.643	202.649	5.84964	0	0	Conserved hypothetical protein.
Os02g0229800	LOC_Os02g13600.1	888	4.175	16.858	4.03784	0	0	Conserved hypothetical protein.
Os02g0232000	LOC_Os02g13800.1	1392	19.233	49.162	2.55613	0	0	Similar to Heat shock transcription factor 29 (Fragment).
Os02g0251800	LOC_Os02g15280.1	351	1.173	4.598	3.91986	0	0	VQ domain containing protein.
Os02g0270200	LOC_Os02g17000.1	2381	0.086	0.898	10.4419	0	0	Similar to Subtilase.
Os02g0275200	LOC_Os02g17534.1	2055	0.401	1.08	2.69327	0	0	Xyloglucan fucosyltransferase family protein.
Os02g0299300	LOC_Os02g19650.1	1818	0.538	1.354	2.51673	0	0	Esterase/lipase/thioesterase domain containing protein.
Os02g0313700	LOC_Os02g20970.1	2555	12.373	34.443	2.78372	0	0	Similar to Synaptotagmin C (Synaptic vesicle protein O-p65-C).
Os02g0314600	LOC_Os02g21040.1	1967	6.675	19.631	2.94097	0	0	Peptidase A1, pepsin family protein.
Os02g0322400	LOC_Os02g21700.1	1278	9.024	25.29	2.80253	0	0	Protein kinase-like domain containing protein.
Os02g0324700	LOC_Os02g21920.1	1142	28.493	62.044	2.17752	0	0	Conserved hypothetical protein.
Os02g0325600	LOC_Os02g22020.1	1691	0.853	2.004	2.34936	0	0	Similar to Phosphate starvation response regulator-like protein.
Os02g0466400	LOC_Os02g26720.1	1309	0.236	25.831	109.453	0	0	Similar to Inositol phosphate kinase.
Os02g0467600	LOC_Os02g26810.1	1909	0.081	1.416	17.4815	0	0	Similar to Cinnamate 4-hydroxylase CYP73.
Os02g0471500	LOC_Os02g27220.1	2154	44.435	92.127	2.0733	0	0	Protein phosphatase 2C-like domain containing protein.
Os02g0504700	LOC_Os02g30190.1	3397	4.608	15.869	3.44379	0	0	Conserved hypothetical protein.
Os02g0512400	LOC_Os02g30850.1	1024	0.603	1.813	3.00663	0	0	Similar to Glutaredoxin.
Os02g0515200	LOC_Os02g31080.1	2394	7.506	17.765	2.36677	0	0	Conserved hypothetical protein.
Os02g0527300	LOC_Os02g32590.1	1806	1.14	38.987	34.1991	0	0	Similar to Heat shock transcription factor 31 (Fragment).
Os02g0527900	LOC_Os02g32620.1	1617	16.716	33.837	2.02423	0	0	Curculin-like (mannose-binding) lectin domain containing protein.
Os02g0532900	LOC_Os02g33000.1	1581	3.582	12.174	3.39866	0	0	Glycoside hydrolase, family 17 protein.
Os02g0535901	LOC_Os02g33240.1	951	23.225	56.133	2.41692	0	0	Cyclin-like F-box domain containing protein.
Os02g0539200	LOC_Os02g33590.1	1643	0.157	7.196	45.8344	0	0	U box domain containing protein.
Os02g0540700	LOC_Os02g33680.1	1518	2.578	11.191	4.34096	0	0	Similar to Arm repeat-containing protein.
Os02g0548700	LOC_Os02g34410.1	1254	25.414	118.379	4.65802	0	0	U box domain containing protein.
Os02g0562600	LOC_Os02g35490.1	3141	7.72	18.807	2.43614	0	0	Mlo-related protein family protein.
Os02g0567200	LOC_Os02g35910.1	2151	4.883	16.658	3.41143	0	0	Protein phosphatase 2C-like domain containing protein.
Os02g0572400	LOC_Os02g36340.1	2197	34.261	91.407	2.66796	0	0	Similar to Riboflavin biosynthesis protein ribA, chloroplast precursor [Includes: GTP cyclohydrolase II (EC 3.5.4.25); 3,4-dihydroxy-2-butanone 4- phosphate synthase (DHBP synthase)].
Os02g0584700	LOC_Os02g37290.1	659	6.485	29.145	4.49422	0	0	Heavy metal transport/detoxification protein domain containing protein.
Os02g0585100	LOC_Os02g37320.1	513	9.534	154.556	16.211	0	0	Heavy metal transport/detoxification protein domain containing protein.
Os02g0585200	LOC_Os02g37330.1	402	7.813	40.551	5.1902	0	0	Heavy metal transport/detoxification protein domain containing protein.
Os02g0592400	LOC_Os02g37930.1	758	16.234	46.631	2.87243	0	0	Hypoxia induced protein conserved region family protein.
Os02g0597300	LOC_Os02g38392.1	2436	2.283	19.198	8.40911	0	0	Hypothetical protein.
Os02g0597700	LOC_Os02g38410.1	507	5.179	15.758	3.04267	0	0	Ubiquitin domain containing protein.
Os02g0602100	LOC_Os02g39010.1	3116	30.849	74.329	2.40945	0	0	Similar to PITSLRE serine/threonine-protein kinase CDC2L2 (EC 2.7.1.37) (Galactosyltransferase associated protein kinase p58/GTA) (Cell division cycle 2-like protein kinase 2) (CDK11). Splice isoform SV7.
Os02g0603800	LOC_Os02g39160.1	2672	24.452	49.697	2.03243	0	0	Similar to Isoprenoid biosynthesis-like protein (Fragment).
Os02g0605900	LOC_Os02g39330.1	976	11.394	23.028	2.02106	0	0	Similar to Chitinase (EC 3.2.1.14) A.
Os02g0611200	LOC_Os02g39790.1	1981	64.585	151.989	2.35332	0	0	Similar to S-adenosylmethionine decarboxylase proenzyme (EC 4.1.1.50) (AdoMetDC) (SamDC) (Induced stolen tip protein TUB13) [Contains: S- adenosylmethionine decarboxylase alpha chain; S-adenosylmethionine decarboxylase beta chain].
Os02g0614500	LOC_Os02g40090.1	1408	5.558	20.519	3.6918	0	0	Protein of unknown function DUF250 domain containing protein.
Os02g0618100	LOC_Os02g40500.1	595	19.556	39.74	2.03211	0	0	Similar to Glutaredoxin.
Os02g0618400	LOC_Os02g40530.1	1382	0.708	84.437	119.261	0	0	Similar to Snapdragon myb protein 305 homolog.
Os02g0619600	LOC_Os02g40664.1	2750	1.535	7.967	5.19023	0	0	Zinc finger, RING-type domain containing protein.
Os02g0620400	LOC_Os02g40700.1	762	6.216	67.038	10.7847	0	0	Cupin, RmlC-type domain containing protein.
Os02g0623600	LOC_Os02g41480.1	2514	0.328	1.268	3.86585	0	0	Protein kinase-like domain containing protein.
Os02g0624300	LOC_Os02g41510.1	1038	1.19	15.355	12.9034	0	0	Similar to Y19 protein.
Os02g0626600	LOC_Os02g41670.1	2588	1.592	34.675	21.7808	0	0	Phenylalanine ammonia-lyase family protein.
Os02g0627100	LOC_Os02g41680.1	2405	9.034	56.188	6.21961	0	0	Similar to Phenylalanine ammonia-lyase (EC 4.3.1.5).
Os02g0629000	LOC_Os02g41840.1	968	9.148	47.228	5.16266	0	0	Protein of unknown function DUF584 family protein.
Os02g0630300	LOC_Os02g41954.1	2654	0.097	0.547	5.63918	0	0	Similar to Gibberellin 2-oxidase 3.
Os02g0638650	LOC_Os02g42585.1	2030	1.395	5.685	4.07527	0	0	Pathogenesis-related transcriptional factor and ERF domain containing protein.
Os02g0639300	LOC_Os02g42640.1	1625	0.697	2.409	3.45624	0	0	CBS domain containing protein.
Os02g0646200	LOC_Os02g43170.1	1198	1.762	21.185	12.0233	0	0	Zinc finger, B-box domain containing protein.
Os02g0649300	LOC_Os02g43330.1	918	0.841	22.021	26.1843	0	0	Similar to Short highly repeated, interspersed DNA (Fragment).
Os02g0649900	LOC_Os02g43370.2	2025	1.322	6.556	4.95915	0	0	Similar to Iron-phytosiderophore transporter protein yellow stripe 1.
Os02g0651900	LOC_Os02g43540.1	972	9.587	21.462	2.23866	0	0	Conserved hypothetical protein.
Os02g0653900	LOC_Os02g43700.1	1961	47.443	179.877	3.79143	0	0	Similar to Avr9/Cf-9 rapidly elicited protein 14 (Fragment).
Os02g0654600	LOC_Os02g43770.1	1830	4.727	44.694	9.45505	0	0	Protein of unknown function DUF630 domain containing protein.
Os02g0654700	LOC_Os02g43790.1	1299	11.019	44.388	4.02831	0	0	Similar to Ethylene-responsive transcription factor 5 (Ethylene-responsive element binding factor 5) (EREBP-5) (AtERF5).
Os02g0655200	LOC_Os02g43820.1	1299	0.674	2.858	4.24036	0	0	Similar to Ethylene responsive element binding factor3 (OsERF3).
Os02g0656600	LOC_Os02g43940.1	1080	0.524	4.857	9.26908	0	0	Similar to Dehydration responsive element binding protein 2B (DREB2B protein).
Os02g0657000	LOC_Os02g43970.1	1038	3.174	8.474	2.66982	0	0	AP2 domain-containing protein Rap211.
Os02g0658800	LOC_Os02g44108.1	1378	24.734	53.322	2.15582	0	0	Beta-expansin.
Os02g0661100	LOC_Os02g44230.1	1768	2.446	104.869	42.8737	0	0	Similar to Trehalose-6-phosphate phosphatase.
Os02g0669100	LOC_Os02g44870.1	1299	102.338	650.505	6.35644	0	0	Dehydrin family protein.
Os02g0669500	LOC_Os02g44880.1	458	23.27	51.274	2.20344	0	0	Protein of unknown function DUF241, plant family protein.
Os02g0670900	LOC_Os02g44980.1	2086	63.777	131.224	2.05754	0	0	Similar to Amino acid transporter protein-like.
Os02g0671100	LOC_Os02g44990.1	2620	2.849	8.979	3.15163	0	0	Protein of unknown function DUF295 family protein.
Os02g0673500	LOC_Os02g45170.1	2733	4.502	16.417	3.6466	0	0	Basic helix-loop-helix dimerisation region bHLH domain containing protein.
Os02g0676400	LOC_Os02g45380.1	1650	1.279	11.029	8.62314	0	0	Multi antimicrobial extrusion protein MatE family protein.
Os02g0676800	LOC_Os02g45420.1	1691	0.213	56.528	265.39	0	0	Similar to Dehydration responsive element binding protein 1E (DREB1E protein).
Os02g0677300	LOC_Os02g45450.1	1272	0.04	2.855	71.375	0	0	Similar to CRT/DRE binding factor 1.
Os02g0678200	LOC_Os02g45520.1	3598	0.157	3.914	24.9299	0	0	Conserved hypothetical protein.
Os02g0682300	LOC_Os02g45780.1	1039	2.279	18.136	7.95788	0	0	Zinc finger, RING-type domain containing protein.
Os02g0683900	LOC_Os02g45870.1	1261	10.289	60.765	5.90582	0	0	Protein of unknown function DUF1084 family protein.
Os02g0684400	LOC_Os02g45930.1	764	55.26	161.716	2.92646	0	0	Conserved hypothetical protein.
Os02g0685200	LOC_Os02g46030.1	2081	6.779	20.514	3.02611	0	0	Homeodomain-like containing protein.
Os02g0686100	LOC_Os02g46100.1	570	1.445	16.919	11.7087	0	0	Similar to RING-H2 finger protein ATL1B.
Os02g0686700	None	770	3.945	24.053	6.09708	0	0	Protein of unknown function DUF581 family protein.
Os02g0687200	LOC_Os02g46210.1	972	2.066	5.812	2.81317	0	0	Protein of unknown function DUF581 family protein.
Os02g0693000	LOC_Os02g46620.1	1024	5.028	10.6	2.10819	0	0	Conserved hypothetical protein.
Os02g0693400	LOC_Os02g46650.1	2909	4.088	11.235	2.74829	0	0	Peptidase C19, ubiquitin carboxyl-terminal hydrolase 2 family protein.
Os02g0693700	LOC_Os02g46680.1	4100	0.05	0.266	5.32	0	0	Similar to P-glycoprotein ABCB5.
Os02g0696700	LOC_Os02g46930.1	2000	10.477	29.415	2.80758	0	0	Similar to Jumonji domain containing protein 2C (Gene amplified in squamous cell carcinoma 1 protein) (GASC-1 protein).
Os02g0698800	LOC_Os02g47060.1	1630	18.699	38.469	2.05728	0	0	WRKY transcription factor 66.
Os02g0712500	LOC_Os02g48190.1	2247	8.065	20.489	2.54048	0	0	Protein of unknown function DUF23 family protein.
Os02g0714700	LOC_Os02g48400.1	1647	0.938	2.18	2.32409	0	0	Conserved hypothetical protein.
Os02g0716600	None	700	1.25	3.92	3.136	0	0	Non-protein coding transcript, unclassifiable transcript.
Os02g0719600	LOC_Os02g48770.1	1543	0.1	0.706	7.06	0	0	SAM dependent carboxyl methyltransferase family protein.
Os02g0720500	LOC_Os02g48860.1	1066	5.409	18.737	3.46404	0	0	Peptidase A1, pepsin family protein.
Os02g0721700	LOC_Os02g48980.1	1012	26.71	74.28	2.78098	0	0	Conserved hypothetical protein.
Os02g0722700	LOC_Os02g49080.1	2766	41.49	92.078	2.21928	0	0	Conserved hypothetical protein.
Os02g0732200	LOC_Os02g49950.1	2337	5.926	12.328	2.08032	0	0	U box domain containing protein.
Os02g0733500	LOC_Os02g50060.1	942	1.585	4.241	2.67571	0	0	Parvalbumin family protein.
Os02g0733900	LOC_Os02g50110.1	602	0.342	38.339	112.102	0	0	Conserved hypothetical protein.
Os02g0735800	LOC_Os02g50280.1	2066	1.42	3.613	2.54437	0	0	Protein prenyltransferase domain containing protein.
Os02g0739100	LOC_Os02g50570.1	2864	12.656	31.812	2.51359	0	0	Actin-binding FH2 domain containing protein.
Os02g0744200	LOC_Os02g51040.1	1415	6.113	13.83	2.26239	0	0	Alpha-expansin OsEXPA5.
Os02g0744501	None	270	1.907	7.024	3.68327	0	0	Hypothetical protein.
Os02g0744600	LOC_Os02g51060.1	625	6.343	16.269	2.56487	0	0	Hypothetical protein.
Os02g0747900	LOC_Os02g51320.1	1269	1.339	5.183	3.8708	0	0	Helix-loop-helix DNA-binding domain containing protein.
Os02g0753000	LOC_Os02g51680.1	1423	6.947	17.609	2.53476	0	0	Similar to Trehalose-6-phosphate phosphatase.
Os02g0753500	LOC_Os02g51730.1	1244	5.711	17.256	3.02154	0	0	Tetratricopeptide-like helical domain containing protein.
Os02g0753900	LOC_Os02g51760.1	2024	0.153	0.638	4.16993	0	0	Hypothetical protein.
Os02g0754600	LOC_Os02g51820.1	1556	0.596	1.634	2.74161	0	0	Conserved hypothetical protein.
Os02g0755000	LOC_Os02g51860.1	5369	4.574	20.367	4.45278	0	0	Protein of unknown function DUF248, methyltransferase putative family protein.
Os02g0759400	LOC_Os02g52210.1	1733	2.882	22.841	7.9254	0	0	Zinc finger, RING-type domain containing protein.
Os02g0764700	LOC_Os02g52670.1	911	0.226	130.439	577.164	0	0	Similar to Ethylene-responsive transcription factor 4 (Ethylene-responsive element binding factor 4) (Related to APETALA-2 protein 5) (EREBP-4) (AtERF4).
Os02g0766700	LOC_Os02g52780.1	1827	23.305	87.237	3.74327	0	0	Similar to Abscisic acid responsive elements-binding factor (ABA-responsive element binding protein 2) (AREB2).
Os02g0771400	LOC_Os02g53160.1	776	8.891	18.251	2.05275	0	0	Putative tyrosine phosphatase family protein.
Os02g0773732	LOC_Os02g53380.1	3115	1.62	5.907	3.6463	0	0	Conserved hypothetical protein.
Os02g0775300	LOC_Os02g53510.1	902	0.114	3.176	27.8596	0	0	Conserved hypothetical protein.
Os02g0775600	LOC_Os02g53530.1	1233	1.67	3.371	2.01856	0	0	Zinc finger, C2H2-type domain containing protein.
Os02g0777800	LOC_Os02g53750.1	2957	15.096	41.455	2.74609	0	0	Similar to Avr9/Cf-9 induced kinase 1.
Os02g0780700	LOC_Os02g54010.1	2646	9.34	24.353	2.60739	0	0	Lipase, class 3 family protein.
Os02g0781400	LOC_Os02g54060.1	1110	1.623	4.362	2.68762	0	0	Similar to 20 kDa chaperonin, chloroplast precursor (Protein Cpn21) (Chloroplast protein Cpn10) (Chloroplast chaperonin 10) (Ch-CPN10).
Os02g0787600	LOC_Os02g54640.1	3244	4.682	12.252	2.61683	0	0	Ionotropic glutamate receptor family protein.
Os02g0787700	None	1909	2.805	11.541	4.11444	0	0	Conserved hypothetical protein.
Os02g0787800	LOC_Os02g54650.1	1797	17.477	49.534	2.83424	0	0	Diacylglycerol kinase, catalytic region domain containing protein.
Os02g0789600	LOC_Os02g54780.1	2222	7.809	21.827	2.79511	0	0	Similar to DEM2.
Os02g0790500	LOC_Os02g54820.1	2488	45.485	134.883	2.96544	0	0	Glycosyl transferase, family 20 domain containing protein.
Os02g0794300	LOC_Os02g55110.1	719	6.015	12.01	1.99667	0	0	Protein of unknown function DUF566 family protein.
Os02g0799000	LOC_Os02g55560.1	1659	12.817	54.554	4.25638	0	0	Similar to DNA-binding protein phosphatase 2C.
Os02g0799600	LOC_Os02g55600.1	609	7.693	28.424	3.69479	0	0	Conserved hypothetical protein.
Os02g0803300	LOC_Os02g55970.1	2175	9.019	20.462	2.26877	0	0	Epsin, N-terminal domain containing protein.
Os02g0805100	LOC_Os02g56120.3	1011	3.31	9.738	2.94199	0	0	Similar to Auxin-responsive protein IAA12 (Indoleacetic acid-induced protein 12) (BODENLOS protein).
Os02g0807900	LOC_Os02g56380.1	2853	0.487	7.665	15.7392	0	0	Similar to Serine threonine kinase.
Os02g0810400	LOC_Os02g56560.1	2250	44.598	98.615	2.2112	0	0	Similar to Dual specificity kinase 1.
Os02g0810900	LOC_Os02g56600.1	1530	22.176	44.807	2.02052	0	0	Similar to NAC-domain containing protein 21/22 (ANAC021) (ANAC022). Splice isoform 2.
Os02g0816600	LOC_Os02g57160.1	1203	6.548	15.462	2.36133	0	0	Conserved hypothetical protein.
Os02g0820500	LOC_Os02g57490.1	1001	2.675	6.53	2.44112	0	0	Similar to LOB domain protein 17.
Os02g0822900	LOC_Os02g57700.1	5866	1.659	3.976	2.39662	0	0	Conserved hypothetical protein.
Os02g0827200	LOC_Os02g58080.1	2133	7.507	17.347	2.31078	0	0	Sucrose transporter.
Os02g0829000	LOC_Os02g58214.1	1763	0.905	2.495	2.75691	0	0	Non-protein coding transcript, uncharacterized transcript.
Os03g0106400	LOC_Os03g01600.1	1472	2.448	4.934	2.01552	0	0	Similar to Branched-chain-amino-acid aminotransferase 5, chloroplast precursor (EC 2.6.1.42) (Atbcat-5).
Os03g0107700	LOC_Os03g01740.1	726	22.481	59.858	2.6626	0	0	Similar to EL2 protein.
Os03g0110600	LOC_Os03g01990.1	1187	7.677	24.883	3.24124	0	0	Peptidoglycan-binding LysM domain containing protein.
Os03g0114800	LOC_Os03g02380.1	1911	18.051	79.285	4.39228	0	0	Protein of unknown function DUF791 family protein.
Os03g0116200	None	5507	17.455	44.101	2.52655	0	0	Esterase/lipase/thioesterase domain containing protein.
Os03g0117900	LOC_Os03g02650.1	955	0.216	1.268	5.87037	0	0	Similar to Transcription factor.
Os03g0122300	LOC_Os03g03034.1	1284	7.899	35.825	4.53538	0	0	Similar to Flavanone 3-hydroxylase-like protein.
Os03g0125100	LOC_Os03g03370.2	960	3.915	20.301	5.18544	0	0	Similar to Beta-ring hydroxylase (Fragment).
Os03g0126000	LOC_Os03g03450.1	1602	8.774	20.25	2.30796	0	0	Similar to Phosphorybosyl anthranilate transferase 1.
Os03g0126800	LOC_Os03g03510.2	2544	8.439	105.411	12.4909	0	0	Protein kinase domain containing protein.
Os03g0133000	LOC_Os03g04070.1	1271	3.079	6.889	2.23741	0	0	Similar to NAC-domain protein 14.
Os03g0133400	LOC_Os03g04110.1	1511	24.567	54.423	2.21529	0	0	Peptidoglycan-binding LysM domain containing protein.
Os03g0140900	LOC_Os03g04740.1	1575	0	0.845	-	0	0	Conserved hypothetical protein.
Os03g0141200	LOC_Os03g04770.1	2063	5.965	21.124	3.54132	0	0	Similar to Beta-amylase PCT-BMYI (EC 3.2.1.2).
Os03g0148400	LOC_Os03g05460.1	1629	2.118	4.533	2.14023	0	0	Protein of unknown function DUF740 family protein.
Os03g0152000	LOC_Os03g05750.1	1400	9.084	59.977	6.60249	0	0	Heavy metal transport/detoxification protein domain containing protein.
Os03g0152100	LOC_Os03g05760.1	1140	4.832	14.193	2.93729	0	0	E2F dimerization factor.
Os03g0159100	LOC_Os03g06330.1	1499	12.88	26.622	2.06693	0	0	Similar to Protein kinase APK1B, chloroplast precursor (EC 2.7.1.-).
Os03g0161200	LOC_Os03g06520.1	2325	15.745	38.909	2.4712	0	0	Similar to Sulfate transporter 3.1 (AST12) (AtST1).
Os03g0171600	LOC_Os03g07530.1	1899	45.169	99.419	2.20104	0	0	Cyclin-like F-box domain containing protein.
Os03g0180800	LOC_Os03g08310.1	1035	1.592	69.706	43.7852	0	0	ZIM domain containing protein.
Os03g0180900	LOC_Os03g08320.1	1110	7.375	127.157	17.2416	0	0	ZIM domain containing protein.
Os03g0181100	LOC_Os03g08330.1	937	8.077	430.499	53.2994	0	0	ZIM domain containing protein.
Os03g0182400	LOC_Os03g08430.1	3741	27.649	59.818	2.16348	0	0	Similar to SAC domain protein 1 (FIG4-like protein AtFIG4).
Os03g0183500	LOC_Os03g08520.1	904	1.993	178.762	89.6949	0	0	Protein of unknown function DUF581 family protein.
Os03g0184100	LOC_Os03g08580.1	1335	3.432	17.137	4.9933	0	0	Hypothetical protein.
Os03g0187400	LOC_Os03g08840.1	1115	4.756	27.069	5.69155	0	0	Zinc finger, FYVE/PHD-type domain containing protein.
Os03g0187600	LOC_Os03g08860.1	1134	16.027	35.475	2.21345	0	0	GRAM domain containing protein.
Os03g0187800	LOC_Os03g08880.1	1507	6.73	15.208	2.25973	0	0	Protein of unknown function DUF250 domain containing protein.
Os03g0191900	LOC_Os03g09170.1	1323	4.942	72.557	14.6817	0	0	Pathogenesis-related transcriptional factor and ERF domain containing protein.
Os03g0198600	LOC_Os03g10210.1	1167	26.912	92.006	3.41877	0	0	Similar to HAHB-7 (Fragment).
Os03g0203700	LOC_Os03g10640.1	3725	19.765	88.066	4.45565	0	0	Similar to Calcium-transporting ATPase 2, plasma membrane-type (EC 3.6.3.8) (Ca(2+)-ATPase isoform 2).
Os03g0207400	LOC_Os03g10950.1	1694	6.018	28.678	4.76537	0	0	Similar to Protein phosphatase 2C-like.
Os03g0215700	LOC_Os03g11650.1	2232	7.658	15.384	2.00888	0	0	Myosin II heavy chain-like family protein.
Os03g0216700	LOC_Os03g11734.1	2369	8.063	16.896	2.0955	0	0	Multi antimicrobial extrusion protein MatE family protein.
Os03g0218400	LOC_Os03g11900.1	1997	15.314	38.127	2.48968	0	0	Similar to Hexose transporter.
Os03g0221200	LOC_Os03g12110.1	1587	3.147	7.78	2.4722	0	0	Similar to Homocysteine S-methyltransferase 1 (EC 2.1.1.10) (S- methylmethionine:homocysteine methyltransferase 1) (SMM:Hcy S- methyltransferase 1) (ZmHMT-1).
Os03g0225100	LOC_Os03g12390.1	1326	12.813	50.24	3.92102	0	0	Protein kinase-like domain containing protein.
Os03g0225200	LOC_Os03g12414.1	2598	0.595	2.066	3.47227	0	0	Cyclin-like domain containing protein.
Os03g0225900	LOC_Os03g12500.1	1973	5.689	17.772	3.12392	0	0	Allene oxide synthase.
Os03g0226200	LOC_Os03g12510.1	778	1.059	21.783	20.5694	0	0	Non-symbiotic hemoglobin 2 (rHb2) (ORYsa GLB1b).
Os03g0230300	LOC_Os03g12820.1	1823	10.167	24.126	2.37297	0	0	Poly(ADP-ribose) polymerase, catalytic region domain containing protein.
Os03g0231000	LOC_Os03g12860.1	426	32.632	70.186	2.15083	0	0	Hypothetical protein.
Os03g0233900	LOC_Os03g13140.1	799	7.024	19.847	2.8256	0	0	Non-symbiotic hemoglobin 1 (rHb1) (ORYsa GLB1a).
Os03g0234100	LOC_Os03g13160.1	994	0.052	1.055	20.2885	0	0	Similar to Non-symbiotic hemoglobin 4 (rHb4) (ORYsa GLB1d).
Os03g0235000	LOC_Os03g13210.1	1328	9.421	33.118	3.51534	0	0	Peroxidase (EC 1.11.1.7).
Os03g0236200	LOC_Os03g13300.1	2017	3.574	44.251	12.3814	0	0	Similar to Glutamate decarboxylase isozyme 3 (EC 4.1.1.15).
Os03g0240600	LOC_Os03g13740.1	1606	0.16	1.156	7.225	0	0	U box domain containing protein.
Os03g0241400	LOC_Os03g13820.1	2755	30.088	88.491	2.94107	0	0	Conserved hypothetical protein.
Os03g0241900	LOC_Os03g13840.2	1782	13.55	376.214	27.7649	0	0	Similar to Senescence-associated protein 12.
Os03g0242300	LOC_Os03g13870.1	1725	18.326	71.671	3.91089	0	0	Conserved hypothetical protein.
Os03g0242350	None	1002	17.008	63.545	3.73618	0	0	Non-protein coding transcript, unclassifiable transcript.
Os03g0247900	LOC_Os03g14370.1	2475	8.716	28.4	3.25838	0	0	Amino acid-binding ACT domain containing protein.
Os03g0250000	LOC_Os03g14590.3	3347	5.63	30.018	5.33179	0	0	EF-Hand type domain containing protein.
Os03g0254900	LOC_Os03g15000.1	1865	32.52	101.837	3.13152	0	0	Zinc finger, RING-type domain containing protein.
Os03g0258200	LOC_Os03g15270.1	1524	12.5	103.681	8.29448	0	0	Esterase/lipase/thioesterase domain containing protein.
Os03g0264400	LOC_Os03g15780.1	2166	11.552	27.44	2.37535	0	0	Anthranilate synthase alpha 2 subunit.
Os03g0268600	LOC_Os03g16170.2	1665	0.371	8.918	24.0377	0	0	Similar to Protein phosphatase type 2C.
Os03g0270500	LOC_Os03g16390.1	1136	4.351	13.107	3.01241	0	0	Protein of unknown function DUF668 family protein.
Os03g0272900	LOC_Os03g16600.1	854	3.014	7.749	2.571	0	0	DVL family protein.
Os03g0273800	LOC_Os03g16670.1	1376	260.423	524.9	2.01557	0	0	Pyrimidine 5-nucleotidase family protein.
Os03g0274300	LOC_Os03g16700.1	3004	28.331	70.411	2.4853	0	0	Similar to Initiator-binding protein.
Os03g0280800	LOC_Os03g17230.1	1303	0.79	2.818	3.56709	0	0	UDP-glucuronic acid decarboxylase (EC 4.1.1.35).
Os03g0281000	LOC_Os03g17240.1	2617	32.068	76.336	2.38044	0	0	Similar to Ankyrin-like protein.
Os03g0285200	LOC_Os03g17670.1	1263	3.71	24.664	6.64798	0	0	Conserved hypothetical protein.
Os03g0289800	LOC_Os03g18030.1	1879	0.438	35.883	81.9247	0	0	Similar to Leucoanthocyanidin dioxygenase-like protein.
Os03g0289850	None	1180	0.524	36.52	69.6947	0	0	Non-protein coding transcript, unclassifiable transcript.
Os03g0290300	LOC_Os03g18070.1	999	15.358	323.728	21.0788	0	0	Similar to W-3 fatty acid desaturase (Fragment).
Os03g0291500	LOC_Os03g18130.1	2590	25.425	54.153	2.12991	0	0	Asparagine synthase domain containing protein.
Os03g0294200	LOC_Os03g18310.1	2589	7.358	15.211	2.06727	0	0	Similar to Fructose-6-phosphate-2-kinase/fructose-2, 6-bisphosphatase.
Os03g0294700	LOC_Os03g18360.1	2314	3.182	6.818	2.14268	0	0	Similar to Ethylene-overproduction protein 1.
Os03g0296200	LOC_Os03g18490.1	786	0.262	5.596	21.3588	0	0	Conserved hypothetical protein.
Os03g0301200	LOC_Os03g18910.1	2246	6.648	14.282	2.14832	0	0	Similar to COBRA-like protein 7 precursor.
Os03g0301700	LOC_Os03g18970.1	1997	4.563	10.062	2.20513	0	0	Similar to Calmodulin-binding protein phosphatase.
Os03g0302200	LOC_Os03g19020.1	3394	23.968	76.063	3.17352	0	0	Zinc finger, RING-type domain containing protein.
Os03g0307000	LOC_Os03g19400.1	2087	9.893	31.785	3.21288	0	0	Hypothetical protein.
Os03g0311600	LOC_Os03g19780.1	1090	8.975	21.026	2.34273	0	0	Helix-loop-helix DNA-binding domain containing protein.
Os03g0312500	LOC_Os03g19860.1	1516	0.475	1.437	3.02526	0	0	Similar to Inhibitor of apoptosis-like protein.
Os03g0313200	LOC_Os03g19910.1	1857	1.303	26.661	20.4612	0	0	PAP/25A core domain containing protein.
Os03g0315400	LOC_Os03g20090.1	1641	5.083	21.687	4.26657	0	0	Similar to Typical P-type R2R3 Myb protein (Fragment).
Os03g0316200	LOC_Os03g20120.1	1402	15.46	38.134	2.46662	0	0	Similar to Galactinol synthase (Fragment).
Os03g0318400	LOC_Os03g20290.1	1515	1.02	5.087	4.98725	0	0	Peptidase A1, pepsin family protein.
Os03g0322900	LOC_Os03g20680.1	1373	0.187	0.94	5.02674	0	0	Apolipoprotein/apolipophorin domain containing protein.
Os03g0325600	LOC_Os03g20910.1	1602	1.928	4.76	2.46888	0	0	Homeodomain-like containing protein.
Os03g0334200	LOC_Os03g21640.2	2713	9.185	20.049	2.1828	0	0	Conserved hypothetical protein.
Os03g0341300	LOC_Os03g22200.1	987	4.434	20.89	4.71132	0	0	MtN3 and saliva related transmembrane protein family protein.
Os03g0358200	LOC_Os03g24390.1	4427	0.337	1.85	5.48961	0	0	Conserved hypothetical protein.
Os03g0360200	None	836	3.572	9.46	2.64838	0	0	Conserved hypothetical protein.
Os03g0377600	LOC_Os03g26044.1	884	0.641	2.465	3.84555	0	0	Zinc finger, RING-type domain containing protein.
Os03g0377700	LOC_Os03g26044.1	2002	3.112	8.163	2.62307	0	0	Cellulose synthase-like A5.
Os03g0386000	LOC_Os03g26870.1	2055	6.439	13.175	2.04613	0	0	Similar to WD domain protein-like.
Os03g0386500	LOC_Os03g26910.1	1511	6.815	35.837	5.25855	0	0	Similar to Trehalose-6-phosphate phosphatase.
Os03g0402800	LOC_Os03g28940.1	1174	22.498	411.06	18.271	0	0	ZIM domain containing protein.
Os03g0407900	LOC_Os03g29410.1	1859	4.957	11.417	2.30321	0	0	Similar to Serine/threonine protein kinase-like.
Os03g0431200	LOC_Os03g31690.1	1851	2.253	9.526	4.22814	0	0	Amino-acid N-acetyltransferase (ArgA) family protein.
Os03g0437100	LOC_Os03g32220.1	805	0.128	6.566	51.2969	0	0	Zinc finger, C2H2-type domain containing protein.
Os03g0437200	LOC_Os03g32230.1	1097	0.235	10.041	42.7277	0	0	Zinc finger, C2H2-type domain containing protein.
Os03g0438100	LOC_Os03g32314.1	1205	68.363	223.749	3.27295	0	0	Similar to Allene oxide cyclase precursor (EC 5.3.99.6) (Allene oxide cylase).
Os03g0445700	LOC_Os03g33090.1	1011	0.764	2.714	3.55236	0	0	Similar to LOB domain protein 39.
Os03g0582000	LOC_Os03g38540.1	1283	9.711	67.994	7.00175	0	0	Formiminotransferase, N-terminal domain containing protein.
Os03g0625300	LOC_Os03g42710.1	1482	0.695	1.715	2.46763	0	0	WD40-like domain containing protein.
Os03g0628800	LOC_Os03g43010.1	1955	18.409	39.586	2.15036	0	0	Conserved hypothetical protein.
Os03g0640000	LOC_Os03g43880.1	1326	0.699	2.1	3.00429	0	0	Patatin family protein.
Os03g0645900	LOC_Os03g44380.1	2060	0.85	40.428	47.5624	0	0	Carotenoid oxygenase family protein.
Os03g0654400	LOC_Os03g45170.1	2454	5.979	31.191	5.21676	0	0	Similar to Cationic amino acid transporter-like protein.
Os03g0655400	LOC_Os03g45280.1	564	126.706	407.648	3.21727	0	0	Similar to Water stress induced protein.
Os03g0656500	LOC_Os03g45370.1	2355	8.942	20.355	2.27634	0	0	Similar to K-exchanger-like protein.
Os03g0659400	LOC_Os03g45730.1	2873	4.856	17.205	3.54304	0	0	Zinc finger, CCHC-type domain containing protein.
Os03g0660700	LOC_Os03g45870.1	1019	7.023	14.136	2.01282	0	0	Conserved hypothetical protein.
Os03g0671800	LOC_Os03g46860.1	1637	0.629	2.12	3.37043	0	0	Basic helix-loop-helix dimerisation region bHLH domain containing protein.
Os03g0676400	LOC_Os03g47280.1	667	1.467	28.13	19.1752	0	0	VQ domain containing protein.
Os03g0678800	LOC_Os03g47530.1	1083	0.666	5.998	9.00601	0	0	Glycosyl transferase, family 8 protein.
Os03g0699700	LOC_Os03g49260.1	2972	51.087	106.237	2.07953	0	0	9-lipoxigenase.
Os03g0700700	LOC_Os03g49380.3	2846	26.593	53.989	2.0302	0	0	Similar to Lipoxygenase (Fragment).
Os03g0701200	LOC_Os03g49440.1	1147	93.231	348.092	3.73365	0	0	Similar to Sugar-starvation induced protein (Fragment).
Os03g0707200	LOC_Os03g49940.1	2829	4.295	8.643	2.01234	0	0	Protein of unknown function DUF6, transmembrane domain containing protein.
Os03g0709300	LOC_Os03g50160.1	751	15.357	62.808	4.08986	0	0	Similar to Chemocyanin precursor (Basic blue protein) (Plantacyanin).
Os03g0710700	LOC_Os03g50280.1	699	20.55	43.698	2.12642	0	0	Conserved hypothetical protein.
Os03g0718800	LOC_Os03g50960.1	372	3.46	88.726	25.6434	0	0	Similar to Physical impedance induced protein.
Os03g0719400	LOC_Os03g51010.1	1619	0.922	3.489	3.78416	0	0	Esterase/lipase/thioesterase domain containing protein.
Os03g0724800	LOC_Os03g51490.1	1694	0.729	2.287	3.13717	0	0	Protein of unknown function DUF1618 domain containing protein.
Os03g0724900	LOC_Os03g51495.1	1194	0.776	2.366	3.04897	0	0	Protein of unknown function DUF1618 domain containing protein.
Os03g0726200	LOC_Os03g51610.1	1510	7.638	24.37	3.19063	0	0	Similar to Hydroxyproline-rich glycoprotein DZ-HRGP precursor.
Os03g0727600	LOC_Os03g51740.1	1970	0.601	6.718	11.178	0	0	1-aminocyclopropane-1-carboxylate synthase 1 (EC 4.4.1.14) (ACC synthase 1) (S-adenosyl-L-methionine methylthioadenosine-lyase 1).
Os03g0728900	LOC_Os03g51910.1	984	3.558	10.826	3.04272	0	0	Basic helix-loop-helix dimerisation region bHLH domain containing protein.
Os03g0731800	LOC_Os03g52160.1	1389	0.853	2.44	2.86049	0	0	Conserved hypothetical protein.
Os03g0734500	LOC_Os03g52410.1	621	1.658	5.978	3.60555	0	0	Conserved hypothetical protein.
Os03g0740833	None	3283	1.553	4.72	3.03928	0	0	Hypothetical protein.
Os03g0740866	None	1368	0.979	3.923	4.00715	0	0	Non-protein coding transcript, unclassifiable transcript.
Os03g0740900	None	664	4.11	10.027	2.43966	0	0	Non-protein coding transcript, unclassifiable transcript.
Os03g0741050	None	2931	3.215	10.531	3.27558	0	0	Non-protein coding transcript, unclassifiable transcript.
Os03g0741100	LOC_Os03g53020.1	1181	7.411	119.512	16.1263	0	0	Basic helix-loop-helix dimerisation region bHLH domain containing protein.
Os03g0741400	LOC_Os03g53050.1	1794	25.829	54.654	2.11599	0	0	Similar to SUSIBA2.
Os03g0750500	LOC_Os03g53930.1	962	29.329	58.931	2.00931	0	0	Conserved hypothetical protein.
Os03g0752300	LOC_Os03g54100.1	1672	3.88	12.018	3.09742	0	0	Similar to K+ channel protein.
Os03g0758000	LOC_Os03g55080.1	1276	6.779	17.108	2.52368	0	0	Similar to WRKY DNA binding protein.
Os03g0758300	LOC_Os03g55100.1	2322	1.286	3.076	2.39191	0	0	Similar to Cyclic nucleotide-gated ion channel 2 (AtCNGC2) (Cyclic nucleotide-and calmodulin-regulated ion channel 2) (DEFENSE NO DEATH 1).
Os03g0759000	LOC_Os03g55180.1	2860	6.913	19.667	2.84493	0	0	Protein of unknown function DUF1336 domain containing protein.
Os03g0760200	LOC_Os03g55240.1	1866	12.858	33.149	2.57808	0	0	Cytochrome P450 family protein.
Os03g0762700	LOC_Os03g55450.1	1599	9.692	23.266	2.40054	0	0	Conserved hypothetical protein.
Os03g0764100	LOC_Os03g55540.1	1234	73.515	151.099	2.05535	0	0	Zinc finger transcription factor ZF1.
Os03g0764600	LOC_Os03g55590.1	1496	16.382	38.138	2.32804	0	0	Homeodomain-like containing protein.
Os03g0766800	LOC_Os03g55776.1	558	1.661	5.062	3.04756	0	0	Conserved hypothetical protein.
Os03g0766900	LOC_Os03g55784.1	3948	7.994	73.086	9.14261	0	0	Allene oxide synthase.
Os03g0767000	LOC_Os03g55800.1	1995	8.31	141.194	16.9909	0	0	Similar to Allene oxide synthase (EC 4.2.1.92).
Os03g0769500	LOC_Os03g55960.1	929	0.499	16.592	33.2505	0	0	EF-Hand type domain containing protein.
Os03g0773000	LOC_Os03g56220.1	1734	17.964	36.371	2.02466	0	0	Protein of unknown function DUF1005 family protein.
Os03g0773300	LOC_Os03g56250.1	2665	11.34	24.785	2.18563	0	0	Protein kinase-like domain containing protein.
Os03g0774300	LOC_Os03g56310.1	1252	4.729	9.443	1.99683	0	0	HAD superfamily (subfamily IG) hydrolase, 5'-Nucleotidase protein.
Os03g0777500	LOC_Os03g56610.1	1007	14.571	38.226	2.62343	0	0	Protein of unknown function DUF1068 family protein.
Os03g0781700	LOC_Os03g56900.1	1086	9.577	19.506	2.03675	0	0	Reticulon family protein.
Os03g0784100	LOC_Os03g57080.1	1389	3.633	10.109	2.78255	0	0	Patatin family protein.
Os03g0788700	LOC_Os03g57490.1	1818	0.113	0.932	8.24779	0	0	Beta-Ig-H3/fasciclin domain containing protein.
Os03g0790500	LOC_Os03g57640.1	1322	1.168	2.777	2.37757	0	0	Esterase/lipase/thioesterase domain containing protein.
Os03g0792800	LOC_Os03g57880.1	2087	7.056	16.666	2.36196	0	0	Glycoside hydrolase, family 17 protein.
Os03g0797300	LOC_Os03g58290.1	668	0	38.115	-	0	0	Non-protein coding transcript, unclassifiable transcript.
Os03g0797400	LOC_Os03g58300.1	1371	0.376	5.592	14.8723	0	0	Similar to Indole-3-glycerol phosphate lyase.
Os03g0800000	LOC_Os03g58580.1	1362	5.519	13.924	2.52292	0	0	Similar to Nitrate and chloride transporter.
Os03g0802500	LOC_Os03g58790.1	1850	42.358	85.651	2.02207	0	0	AAA ATPase domain containing protein.
Os03g0802600	LOC_Os03g58800.1	2153	6.6	15.874	2.40515	0	0	AAA ATPase domain containing protein.
Os03g0803600	LOC_Os03g58900.1	736	1.399	10.636	7.60257	0	0	Glycosyl transferase, family 31 protein.
Os03g0815100	LOC_Os03g60080.1	1293	42.168	278.798	6.6116	0	0	Similar to OsNAC6 protein.
Os03g0816700	LOC_Os03g60210.1	820	0	1.771	-	0	0	Protein of unknown function DUF567 family protein.
Os03g0816800	LOC_Os03g60220.1	913	7.331	17.899	2.44155	0	0	Protein of unknown function DUF567 family protein.
Os03g0817200	LOC_Os03g60260.1	1515	4.248	14.382	3.38559	0	0	Amino acid/polyamine transporter II family protein.
Os03g0820300	LOC_Os03g60560.1	851	2.844	12.897	4.53481	0	0	Similar to ZPT2-14.
Os03g0820400	LOC_Os03g60570.1	688	1.422	6.51	4.57806	0	0	Similar to ZPT2-13.
Os03g0822400	LOC_Os03g60760.1	649	2.618	10.569	4.03705	0	0	Conserved hypothetical protein.
Os03g0823400	LOC_Os03g60840.1	874	23.504	129.96	5.52927	0	0	Similar to Bowman-Birk type trypsin inhibitor (WTI).
Os03g0823800	LOC_Os03g60880.1	2011	2.919	25.984	8.90168	0	0	Similar to Permease 1.
Os03g0829200	LOC_Os03g61360.1	1264	4.155	10.247	2.46619	0	0	Similar to Soluble epoxide hydrolase.
Os03g0830500	LOC_Os03g61500.1	825	0.749	3.913	5.2243	0	0	Similar to PGPS/D12.
Os03g0833900	LOC_Os03g61810.1	826	21.068	157.54	7.47769	0	0	Similar to Cytosine deaminase (EC 3.5.4.1).
Os03g0838800	LOC_Os03g62230.1	1158	2.179	4.599	2.1106	0	0	Zinc finger, C2H2-type domain containing protein.
Os03g0839800	LOC_Os03g62330.1	897	6.601	28.879	4.37494	0	0	Conserved hypothetical protein.
Os03g0844700	LOC_Os03g62750.1	2267	4.338	11.801	2.72038	0	0	Similar to Inner membrane protein ALBINO3, chloroplast precursor. Splice isoform 2.
Os03g0844800	LOC_Os03g62760.1	1304	4.106	11.17	2.72041	0	0	Conserved hypothetical protein.
Os03g0850100	LOC_Os03g63300.1	1946	2.037	4.313	2.11733	0	0	NLI interacting factor domain containing protein.
Os03g0860100	LOC_Os03g64260.1	917	0.056	16.501	294.661	0	0	Similar to Ethylene-responsive transcription factor 2 (Ethylene-responsive element binding factor 2) (EREBP-2) (AtERF2).
Os04g0103700	LOC_Os04g01320.1	2695	2.713	5.824	2.1467	0	0	Curculin-like (mannose-binding) lectin domain containing protein.
Os04g0105100	LOC_Os04g01490.1	1827	10.286	32.686	3.17772	0	0	RINGv domain containing protein.
Os04g0110100	LOC_Os04g01950.1	1092	1.697	9.238	5.44372	0	0	Concanavalin A-like lectin/glucanase domain containing protein.
Os04g0119500	LOC_Os04g02910.1	1866	15.92	124.855	7.84265	0	0	Similar to Membrane related protein-like.
Os04g0127300	LOC_Os04g03810.1	2024	0.204	1.475	7.23039	0	0	Peptidase S8 and S53, subtilisin, kexin, sedolisin domain containing protein.
Os04g0128700	LOC_Os04g03920.1	1544	4.302	44.583	10.3633	0	0	Thioredoxin-like fold domain containing protein.
Os04g0132900	LOC_Os04g04390.1	537	1.726	4.508	2.61182	0	0	Hypothetical protein.
Os04g0149400	LOC_Os04g06520.1	396	17.552	79.885	4.55133	0	0	Hypothetical protein.
Os04g0150400	None	518	1.789	4.907	2.74287	0	0	Protein of unknown function DUF334 family protein.
Os04g0182200	LOC_Os04g10350.1	1386	2.08	34.527	16.5995	0	0	2OG-Fe(II) oxygenase domain containing protein.
Os04g0192200	None	624	8.168	17.782	2.17703	0	0	Non-protein coding transcript, uncharacterized transcript.
Os04g0194500	LOC_Os04g11820.1	3391	2.748	7.163	2.60662	0	0	Similar to ABC transporter-like protein.
Os04g0227000	LOC_Os04g15650.1	3016	0.393	1.472	3.74555	0	0	Leucine rich repeat, N-terminal domain containing protein.
Os04g0244800	LOC_Os04g17100.1	801	66.462	271.669	4.08758	0	0	Heavy metal transport/detoxification protein domain containing protein.
Os04g0283700	None	1001	2.726	6.087	2.23294	0	0	Chromo domain containing protein.
Os04g0301500	LOC_Os04g23550.2	1268	0.081	245.886	3035.63	0	0	Basic helix-loop-helix dimerisation region bHLH domain containing protein.
Os04g0301700	LOC_Os04g23580.1	1206	3.245	10.171	3.13436	0	0	Glycosyl transferase, family 14 protein.
Os04g0303300	LOC_Os04g29960.1	2943	1.33	3.044	2.28872	0	0	Curculin-like (mannose-binding) lectin domain containing protein.
Os04g0368000	None	2541	7.193	18.722	2.60281	0	0	EGF domain containing protein.
Os04g0372700	LOC_Os04g30420.1	560	3.126	9.079	2.90435	0	0	Similar to Quinone-oxidoreductase QR1 (Fragment).
Os04g0385600	LOC_Os04g31610.1	1188	7.281	14.537	1.99657	0	0	Zinc finger, MYND-type domain containing protein.
Os04g0388700	LOC_Os04g31924.1	2663	32.075	80.154	2.49896	0	0	Nodulin-like domain containing protein.
Os04g0391500	LOC_Os04g32110.1	1930	36.707	136.771	3.72602	0	0	Similar to ACR4.
Os04g0395100	LOC_Os04g32404.1	1450	0.426	3.061	7.18545	0	0	Protein of unknown function DUF26 domain containing protein.
Os04g0399800	LOC_Os04g32790.1	879	0.293	2.984	10.1843	0	0	Similar to Ethylene-responsive transcription factor 12 (Ethylene-responsive element binding factor 12) (EREBP-12) (AtERF12).
Os04g0403200	LOC_Os04g33030.1	1508	27.962	76.231	2.72624	0	0	Zinc finger, RING-type domain containing protein.
Os04g0406600	LOC_Os04g33390.1	1662	33.983	141.249	4.15646	0	0	Prephenate dehydratase domain containing protein.
Os04g0412300	LOC_Os04g33640.1	1981	2.209	17.843	8.07741	0	0	Glycoside hydrolase, family 17 protein.
Os04g0415100	LOC_Os04g33870.1	1204	0.77	2.346	3.04675	0	0	Protein of unknown function DUF623, plant domain containing protein.
Os04g0416100	LOC_Os04g33950.1	2174	1.184	6.236	5.26689	0	0	Similar to Transcription factor E2F1 (E2F-1) (Fragment).
Os04g0417400	None	1356	1.633	6.13	3.75383	0	0	U box domain containing protein.
Os04g0419100	None	973	0.212	1.7	8.01887	0	0	Conserved hypothetical protein.
Os04g0422300	LOC_Os04g34490.1	1495	1.653	5.587	3.37992	0	0	Protein of unknown function DUF6, transmembrane domain containing protein.
Os04g0422600	LOC_Os04g34530.1	1774	0.493	1.638	3.32252	0	0	Protein of unknown function DUF6, transmembrane domain containing protein.
Os04g0423400	LOC_Os04g34600.1	1018	4.602	10.94	2.37723	0	0	ABA/WDS induced protein family protein.
Os04g0435500	LOC_Os04g35560.1	1332	7.189	37.926	5.27556	0	0	Glutathione S-transferase, N-terminal domain containing protein.
Os04g0447100	LOC_Os04g37430.1	3286	5.155	63.57	12.3317	0	0	Conserved hypothetical protein.
Os04g0449400	LOC_Os04g37660.1	2345	6.806	18.256	2.68234	0	0	Hypothetical protein.
Os04g0451700	LOC_Os04g37880.1	588	0.263	12.695	48.27	0	0	Conserved hypothetical protein.
Os04g0452500	LOC_Os04g37960.1	2490	0.145	0.648	4.46897	0	0	Prefoldin domain containing protein.
Os04g0461600	LOC_Os04g38790.1	986	1.514	4.706	3.10832	0	0	Similar to Fw2.2.
Os04g0462600	LOC_Os04g38880.1	1020	2.322	5.024	2.16365	0	0	Dynein light chain, type 1 family protein.
Os04g0463500	LOC_Os04g38950.1	1104	5.829	95.648	16.409	0	0	Similar to Anthranilate synthase beta chain.
Os04g0464100	LOC_Os04g39010.1	774	0.2	2.867	14.335	0	0	Heavy metal transport/detoxification protein domain containing protein.
Os04g0464966	LOC_Os04g39080.1	1677	3.316	7.098	2.14053	0	0	Cyclin-like F-box domain containing protein.
Os04g0483000	LOC_Os04g40680.1	1767	1.282	3.722	2.90328	0	0	Ubiquitin domain containing protein.
Os04g0483200	LOC_Os04g40700.4	2663	5.974	18.107	3.03097	0	0	Steroid nuclear receptor, ligand-binding domain containing protein.
Os04g0483300	None	597	4.743	13.653	2.87856	0	0	Hypothetical protein.
Os04g0485800	LOC_Os04g40910.1	2782	14.287	31.923	2.23441	0	0	Cyclin-like F-box domain containing protein.
Os04g0486800	LOC_Os04g40970.1	2622	0.177	0.616	3.48023	0	0	ATP-dependent DNA helicase RecQ family protein.
Os04g0492800	LOC_Os04g41540.1	1101	7.108	16.235	2.28405	0	0	Similar to Calmodulin (CaM).
Os04g0493100	LOC_Os04g41570.1	1180	11.257	34.161	3.03465	0	0	Basic helix-loop-helix dimerisation region bHLH domain containing protein.
Os04g0497000	LOC_Os04g41960.1	1343	3.565	90.404	25.3588	0	0	Similar to Allyl alcohol dehydrogenase.
Os04g0502900	LOC_Os04g42430.1	1800	30.92	67.922	2.1967	0	0	EF-Hand type domain containing protein.
Os04g0506800	LOC_Os04g42760.1	1351	3.925	15.74	4.01019	0	0	Glycosyl transferase, family 29 protein.
Os04g0508500	LOC_Os04g42950.1	1371	9.351	36.965	3.95305	0	0	Similar to Snapdragon myb protein 305 homolog.
Os04g0517100	LOC_Os04g43680.1	1185	28.285	80.632	2.8507	0	0	Similar to Y19 protein.
Os04g0525100	LOC_Os04g44354.1	1692	2.952	20.437	6.9231	0	0	UDP-glucuronosyl/UDP-glucosyltransferase family protein.
Os04g0525200	LOC_Os04g44354.4	3638	0.934	7.176	7.68308	0	0	UDP-glucuronosyl/UDP-glucosyltransferase family protein.
Os04g0527000	LOC_Os04g44510.1	1071	36.199	149.871	4.1402	0	0	GRAM domain containing protein.
Os04g0529100	LOC_Os04g44670.1	1604	12.165	28.627	2.35323	0	0	Pathogenesis-related transcriptional factor and ERF domain containing protein.
Os04g0531100	LOC_Os04g44870.1	760	38.005	163.682	4.30685	0	0	C2 calcium/lipid-binding region, CaLB domain containing protein.
Os04g0536500	LOC_Os04g45340.1	1418	0.799	3.585	4.48686	0	0	Similar to NAM-like protein.
Os04g0538900	LOC_Os04g45590.1	528	8.776	20.557	2.34241	0	0	Glyoxalase/bleomycin resistance protein/dioxygenase domain containing protein.
Os04g0539000	None	1067	1.206	3.063	2.5398	0	0	Lambda integrase-like, N-terminal domain containing protein.
Os04g0540200	None	1220	29.457	60.889	2.06705	0	0	Zinc finger, B-box domain containing protein.
Os04g0540900	LOC_Os04g45730.1	1491	3.937	14.154	3.59512	0	0	Protein kinase-like domain containing protein.
Os04g0541700	LOC_Os04g45810.1	827	9.712	27.274	2.80828	0	0	Homeodomain-like containing protein.
Os04g0543000	LOC_Os04g45920.1	1922	1.098	2.267	2.06466	0	0	Similar to Protein kinase.
Os04g0543900	LOC_Os04g45970.1	1883	13.507	105.857	7.8372	0	0	Similar to Glutamate dehydrogenase (EC 1.4.1.3) (GDH).
Os04g0547900	LOC_Os04g46280.1	1751	25.287	104.32	4.12544	0	0	Anti-sense to fibroblast growth factor protein GFG family protein.
Os04g0548700	LOC_Os04g46350.1	1075	1.724	4.542	2.63457	0	0	Homeodomain-like containing protein.
Os04g0550700	LOC_Os04g46480.1	1411	25.688	52.132	2.02943	0	0	Conserved hypothetical protein.
Os04g0556500	LOC_Os04g46980.1	1719	2.097	4.413	2.10443	0	0	Similar to Cis-zeatin O-glucosyltransferase 1 (EC 2.4.1.215) (cisZOG1).
Os04g0558400	LOC_Os04g47120.1	1691	8.342	21.189	2.54004	0	0	Acyl-CoA thioesterase family protein.
Os04g0562500	LOC_Os04g47450.1	1056	1.463	3.477	2.37662	0	0	Protein of unknown function DUF241, plant family protein.
Os04g0563900	LOC_Os04g47620.1	1668	2.531	5.661	2.23667	0	0	Protein kinase-like domain containing protein.
Os04g0569300	LOC_Os04g48130.1	1341	13.015	27.411	2.10611	0	0	Similar to Membrane protein.
Os04g0571600	LOC_Os04g48290.1	2177	1.774	10.342	5.82976	0	0	Multi antimicrobial extrusion protein MatE family protein.
Os04g0573000	LOC_Os04g48390.1	2705	0.171	0.686	4.0117	0	0	Major facilitator superfamily MFS_1 protein.
Os04g0578400	None	1457	3.039	6.203	2.04113	0	0	Similar to Beta-ring hydroxylase (Fragment).
Os04g0578800	None	2284	3.945	8.921	2.26134	0	0	Protein of unknown function DUF604 family protein.
Os04g0583200	LOC_Os04g49370.1	963	40.793	145.813	3.57446	0	0	Conserved hypothetical protein.
Os04g0583900	LOC_Os04g49450.1	2013	10.563	39.809	3.76872	0	0	Similar to LHY protein.
Os04g0584700	LOC_Os04g49520.1	944	0.654	2.736	4.18349	0	0	Protein prenyltransferase domain containing protein.
Os04g0585000	LOC_Os04g49550.1	693	2.155	92.985	43.1485	0	0	Conserved hypothetical protein.
Os04g0585200	LOC_Os04g49570.1	3220	1.327	4.887	3.68274	0	0	Similar to Glutamate receptor 3.3 precursor (Ligand-gated ion channel 3.3).
Os04g0586500	LOC_Os04g49690.1	1807	0.94	16.747	17.816	0	0	Conserved hypothetical protein.
Os04g0591300	LOC_Os04g50176.1	1040	0.545	1.785	3.27523	0	0	Conserved hypothetical protein.
Os04g0592600	LOC_Os04g50216.1	1310	35.49	227.13	6.39983	0	0	Conserved hypothetical protein.
Os04g0594400	LOC_Os04g50790.1	1314	11.48	27.483	2.39399	0	0	RNA-binding region RNP-1 (RNA recognition motif) domain containing protein.
Os04g0597600	LOC_Os04g50940.2	2943	0.315	8.075	25.6349	0	0	TGF-beta receptor, type I/II extracellular region family protein.
Os04g0597700	None	1914	0.35	9.993	28.5514	0	0	Conserved hypothetical protein.
Os04g0597900	LOC_Os04g50960.1	2872	4.84	10.748	2.22066	0	0	Conserved hypothetical protein.
Os04g0604300	LOC_Os04g51460.1	1135	0.544	2.169	3.98713	0	0	Similar to Xyloglucan endotransglucosylase/hydrolase protein 24 precursor (EC 2.4.1.207) (At-XTH24) (XTH-24) (Meristem protein 5) (MERI-5 protein) (MERI5 protein) (Endo-xyloglucan transferase) (Xyloglucan endo-1,4-beta-D-glucanase).
Os04g0606200	LOC_Os04g51680.1	761	8.931	68.239	7.64069	0	0	Conserved hypothetical protein.
Os04g0609200	LOC_Os04g51970.1	1950	4.092	8.173	1.99731	0	0	Major facilitator superfamily protein.
Os04g0610400	LOC_Os04g52090.1	669	12.929	54.101	4.18447	0	0	Similar to AP2 domain containing protein RAP2.6 (Fragment).
Os04g0615200	LOC_Os04g52504.1	629	23.819	69.923	2.9356	0	0	Conserved hypothetical protein.
Os04g0618100	None	619	0.749	2.933	3.91589	0	0	Non-protein coding transcript, unclassifiable transcript.
Os04g0623300	LOC_Os04g53190.1	2329	40.411	169.386	4.19158	0	0	Similar to Flavin-containing monamine oxidase family protein.
Os04g0631100	LOC_Os04g53930.2	1841	2.881	6.071	2.10725	0	0	Major facilitator superfamily protein.
Os04g0631600	LOC_Os04g53990.1	1947	6.611	23.149	3.50159	0	0	Basic helix-loop-helix dimerisation region bHLH domain containing protein.
Os04g0634700	LOC_Os04g54200.1	1964	7.34	15.717	2.14128	0	0	Similar to Diacylglycerol kinase.
Os04g0638100	LOC_Os04g54560.1	1421	1.558	8.377	5.37677	0	0	Transferase family protein.
Os04g0638200	None	1281	3.778	8.032	2.12599	0	0	Conserved hypothetical protein.
Os04g0640900	LOC_Os04g54830.1	2274	10.188	33.98	3.3353	0	0	Lambda repressor-like, DNA-binding domain containing protein.
Os04g0648950	None	1094	0.141	1.033	7.32624	0	0	Non-protein coding transcript, unclassifiable transcript.
Os04g0649001	None	1460	0.212	2.487	11.7311	0	0	Hypothetical protein.
Os04g0651000	LOC_Os04g55740.1	1364	4.718	13.992	2.96566	0	0	Similar to Peroxidase.
Os04g0653600	LOC_Os04g55970.1	2152	10.575	31.425	2.97163	0	0	Similar to AINTEGUMENTA-like protein.
Os04g0660100	LOC_Os04g56500.1	1312	10.988	24.388	2.21951	0	0	Helix-loop-helix DNA-binding domain containing protein.
Os04g0660500	LOC_Os04g56530.1	4687	15.576	33.626	2.15883	0	0	Protein kinase-like domain containing protein.
Os04g0662700	LOC_Os04g56710.1	2029	8.805	20.861	2.36922	0	0	Similar to GTP cyclohydrolase I (EC 3.5.4.16).
Os04g0664800	LOC_Os04g56920.1	1926	0.989	2.325	2.35086	0	0	Similar to Cell wall invertase (EC 3.2.1.26).
Os04g0665200	LOC_Os04g56950.1	1507	3.211	8.836	2.75179	0	0	Similar to S-adenosyl-L-methionine:salicylic acid carboxyl methyltransferase-like protein.
Os04g0667600	LOC_Os04g57200.1	763	22.875	111.901	4.89185	0	0	Heavy metal transport/detoxification protein domain containing protein.
Os04g0669300	LOC_Os04g57350.1	1999	0.361	2.523	6.98892	0	0	Dynamin family protein.
Os04g0671100	LOC_Os04g57540.1	1526	6.917	23.956	3.46335	0	0	Hypothetical protein.
Os04g0671200	LOC_Os04g57550.1	2062	11.835	40.976	3.46227	0	0	Similar to Suppressor of presenilin 5 (P110b homolog).
Os04g0672900	LOC_Os04g57690.1	1645	9.577	21.88	2.28464	0	0	Conserved hypothetical protein.
Os04g0674000	LOC_Os04g57760.1	1145	55.038	113.966	2.07068	0	0	Conserved hypothetical protein.
Os04g0679400	LOC_Os04g58280.1	1416	154.312	525.232	3.4037	0	0	Similar to Ripening-associated protein (Fragment).
Os04g0683900	LOC_Os04g58730.1	2891	3.562	12.254	3.4402	0	0	HMG-I and HMG-Y, DNA-binding domain containing protein.
Os04g0684000	None	1797	2.779	9.318	3.353	0	0	Conserved hypothetical protein.
Os04g0684100	LOC_Os04g58734.1	1005	1.127	7.026	6.23425	0	0	Non-protein coding transcript, uncharacterized transcript.
Os04g0684600	LOC_Os04g58790.1	543	0.284	2.229	7.84859	0	0	Conserved hypothetical protein.
Os04g0684900	LOC_Os04g58810.1	1099	7.261	51.658	7.11445	0	0	Ribonuclease CAF1 family protein.
Os04g0687800	LOC_Os04g59120.1	1551	0.266	1.717	6.45489	0	0	Protein of unknown function DUF6, transmembrane domain containing protein.
Os04g0688300	LOC_Os04g59190.1	1328	5.234	18.929	3.61655	0	0	Haem peroxidase, plant/fungal/bacterial family protein.
Os05g0119100	LOC_Os05g02760.1	805	6.843	37.142	5.42774	0	0	Conserved hypothetical protein.
Os05g0119300	LOC_Os05g02780.1	926	224.236	799.764	3.56662	0	0	XYPPX repeat containing protein.
Os05g0125300	LOC_Os05g03460.1	1332	0.425	1.727	4.06353	0	0	Similar to Receptor protein kinase-like protein.
Os05g0125400	None	1323	0.195	0.945	4.84615	0	0	Similar to Receptor protein kinase-like protein.
Os05g0127300	LOC_Os05g03620.1	2479	9.221	24.48	2.65481	0	0	Regulator of chromosome condensation/beta-lactamase-inhibitor protein II domain containing protein.
Os05g0127500	LOC_Os05g03640.1	1561	5.475	35.594	6.50119	0	0	Similar to Leucoanthocyanidin dioxygenase-like protein.
Os05g0128400	LOC_Os05g03780.1	1811	28.287	67.955	2.40234	0	0	Similar to Metal tolerance protein 1 (AtMTP1) (Zinc transporter ZAT-1) (ZAT1p) [Contains: Metal tolerance protein 1 short form].
Os05g0129100	LOC_Os05g03830.1	2126	8.96	18.581	2.07377	0	0	Aminotransferase class-III family protein.
Os05g0129200	LOC_Os05g03840.1	1539	0.167	0.839	5.02395	0	0	Similar to CEL2=CELLULASE 2 (Fragment).
Os05g0130300	LOC_Os05g03960.1	880	0.234	2.201	9.40598	0	0	Conserved hypothetical protein.
Os05g0132700	LOC_Os05g04210.1	1688	0.427	21.968	51.4473	0	0	Myb, DNA-binding domain containing protein.
Os05g0138000	LOC_Os05g04680.1	718	1.506	10.902	7.23904	0	0	Conserved hypothetical protein.
Os05g0138300	LOC_Os05g04700.1	625	240.789	572.516	2.37767	0	0	Hydrophobic protein LTI6B (Low temperature-induced protein 6B).
Os05g0140100	LOC_Os05g04820.1	3715	9.022	18.345	2.03336	0	0	Myb, DNA-binding domain containing protein.
Os05g0142000	LOC_Os05g05020.1	659	4.063	10.103	2.48659	0	0	Conserved hypothetical protein.
Os05g0142100	LOC_Os05g05030.1	615	24.948	57.736	2.31425	0	0	Conserved hypothetical protein.
Os05g0142200	LOC_Os05g05040.1	303	3.398	17.445	5.1339	0	0	Conserved hypothetical protein.
Os05g0149400	LOC_Os05g05680.1	1314	12.264	28.343	2.31107	0	0	Similar to 1-aminocyclopropane-1-carboxylic acid oxidase.
Os05g0151200	LOC_Os05g05930.1	829	0	0.827	-	0	0	TspO/MBR-related protein family protein.
Os05g0160800	LOC_Os05g06840.1	1934	0.825	1.753	2.12485	0	0	DNA polymerase epsilon subunit B family protein.
Os05g0161700	None	1876	7.465	19.508	2.61326	0	0	Conserved hypothetical protein.
Os05g0161800	LOC_Os05g06940.1	1737	8.21	22.231	2.7078	0	0	DNA polymerase III clamp loader subunit, C-terminal domain containing protein.
Os05g0162800	LOC_Os05g07010.1	1350	0	4.364	-	0	0	Homeodomain-like containing protein.
Os05g0163900	LOC_Os05g07120.2	1054	0.195	1.838	9.42564	0	0	Basic helix-loop-helix dimerisation region bHLH domain containing protein.
Os05g0179900	LOC_Os05g08740.1	2388	1.294	2.687	2.07651	0	0	UDP-glucuronosyl/UDP-glucosyltransferase family protein.
Os05g0186300	LOC_Os05g09440.1	2240	1.011	2.288	2.26311	0	0	Similar to NADP-malic enzyme.
Os05g0186900	LOC_Os05g09480.1	1494	5.652	16.151	2.85757	0	0	Conserved hypothetical protein.
Os05g0192100	LOC_Os05g10370.1	1131	2.595	7.171	2.76339	0	0	Acid phosphatase (Class B) family protein.
Os05g0195700	LOC_Os05g10690.1	3358	10.38	23.672	2.28054	0	0	Similar to Transcription factor MYBS2.
Os05g0208250	None	240	2.574	24.714	9.6014	0	0	Conserved hypothetical protein.
Os05g0211100	LOC_Os05g12040.1	1619	0	2.268	-	0	0	Similar to Cytochrome P450-like protein.
Os05g0218400	LOC_Os05g12680.1	1175	26.378	92.478	3.50588	0	0	Similar to Somatic embryogenesis receptor kinase-like protein.
Os05g0223000	LOC_Os05g13580.1	838	43.376	96.204	2.21791	0	0	Similar to Calmodulin-related protein (Fragment).
Os05g0231700	LOC_Os05g14240.1	1251	58.03	126.081	2.17269	0	0	Similar to Tonoplast membrane integral protein ZmTIP4-2.
Os05g0249100	LOC_Os05g16054.2	1928	0.214	1.088	5.08411	0	0	Conserved hypothetical protein.
Os05g0252100	LOC_Os05g16300.1	1467	2.211	5.529	2.50068	0	0	Protein of unknown function DUF620 family protein.
Os05g0257100	LOC_Os05g16824.1	1738	1.985	13.071	6.58489	0	0	Leucine-rich repeat, plant specific containing protein.
Os05g0287800	LOC_Os05g21180.4	1445	12.969	25.913	1.99807	0	0	Conserved hypothetical protein.
Os05g0312600	LOC_Os05g24780.1	834	18.89	39.044	2.06691	0	0	EF-Hand type domain containing protein.
Os05g0318700	LOC_Os05g25450.1	2729	12.112	24.781	2.04599	0	0	Similar to Resistance protein candidate (Fragment).
Os05g0319800	LOC_Os05g25550.2	3537	0	0.194	-	0	0	Similar to Plasma membrane H+ ATPase (EC 3.6.3.6).
Os05g0361500	LOC_Os05g29790.1	1963	20.563	52.519	2.55405	0	0	Similar to Pectinmethylesterase precursor (EC 3.1.1.11) (Fragment).
Os05g0361700	LOC_Os05g29810.1	1049	1.178	3.923	3.33022	0	0	Similar to EREBP-2 protein (Fragment).
Os05g0369300	LOC_Os05g30640.1	1836	3.73	8.681	2.32735	0	0	Exo70 exocyst complex subunit family protein.
Os05g0369700	LOC_Os05g30680.1	1764	1.664	10.682	6.41947	0	0	Exo70 exocyst complex subunit family protein.
Os05g0373300	LOC_Os05g30970.1	1656	7.089	23.416	3.30315	0	0	Similar to BONZAI1.
Os05g0373900	LOC_Os05g31020.1	1973	0.678	1.595	2.35251	0	0	Similar to Eukaryotic peptide chain release factor subunit 1 (eRF1) (Eukaryotic release factor 1) (TB3-1) (Cl1 protein).
Os05g0380900	LOC_Os05g31620.1	959	4.188	16.578	3.95845	0	0	Similar to Polcalcin Jun o 2 (Calcium-binding pollen allergen Jun o 2).
Os05g0381400	LOC_Os05g31670.1	858	1.68	8.23	4.89881	0	0	Similar to ABA induced plasma membrane protein PM 19.
Os05g0402900	LOC_Os05g33400.1	1475	12.147	24.593	2.02462	0	0	Similar to EDGP.
Os05g0405000	LOC_Os05g33570.1	3332	21.895	49.868	2.2776	0	0	Orthophosphate dikinase precursor (EC 2.7.9.1).
Os05g0414700	LOC_Os05g34270.1	2433	18.495	38.509	2.08213	0	0	Protein kinase-like domain containing protein.
Os05g0419200	LOC_Os05g34650.1	1876	22.697	45.856	2.02036	0	0	Protein of unknown function DUF647 family protein.
Os05g0427100	LOC_Os05g35260.2	1852	7.45	29.5	3.95973	0	0	Octicosapeptide/Phox/Bem1p domain containing protein.
Os05g0427400	LOC_Os05g35290.1	2151	27.622	125.026	4.52632	0	0	Similar to Phenylalanine ammonia-lyase (Fragment).
Os05g0437900	LOC_Os05g36190.1	2027	23.165	104.667	4.51833	0	0	Tubby family protein.
Os05g0438600	LOC_Os05g36270.1	426	8.218	21.975	2.67401	0	0	Similar to Fructose-1,6-bisphosphatase, cytosolic (EC 3.1.3.11) (D-fructose-1,6- bisphosphate 1-phosphohydrolase) (FBPase) (CY-F1).
Os05g0442400	LOC_Os05g37060.1	930	0	10.63	-	0	0	Similar to MybSt1.
Os05g0444200	LOC_Os05g37190.1	1755	4.254	15.542	3.6535	0	0	Similar to T6J4.5 protein (WIP6 protein).
Os05g0445000	None	1731	1.725	8.881	5.14841	0	0	Conserved hypothetical protein.
Os05g0445100	LOC_Os05g37250.1	2396	1.375	7.528	5.47491	0	0	Cytochrome P450 family protein.
Os05g0447700	LOC_Os05g37520.2	2098	3.509	9.155	2.60901	0	0	Ferritin/ribonucleotide reductase-like family protein.
Os05g0448801	None	3806	1.177	4.198	3.56669	0	0	Non-protein coding transcript, uncharacterized transcript.
Os05g0449200	LOC_Os05g37660.1	1886	0.464	15.318	33.0129	0	0	Transferase family protein.
Os05g0451200	None	1341	7.295	15.346	2.10363	0	0	Conserved hypothetical protein.
Os05g0454500	LOC_Os05g38040.1	923	24.488	85.028	3.47223	0	0	Conserved hypothetical protein.
Os05g0457200	LOC_Os05g38290.2	1575	1.046	7.481	7.15201	0	0	Similar to Protein phpsphatase 2C (PP2C) (EC 3.1.3.16).
Os05g0461600	LOC_Os05g38660.1	663	5.902	13.45	2.27889	0	0	Similar to SIK1 protein (Nucleolar protein NOP56).
Os05g0464200	LOC_Os05g38860.1	252	9.194	21.136	2.29889	0	0	Conserved hypothetical protein.
Os05g0465000	LOC_Os05g38940.1	657	2.037	22.969	11.2759	0	0	Conserved hypothetical protein.
Os05g0468800	LOC_Os05g39250.1	732	0.422	1.984	4.70142	0	0	YbhB and YbcL family protein.
Os05g0474800	LOC_Os05g39720.1	2239	4.07	20.202	4.96364	0	0	WRKY transcription factor 70.
Os05g0477600	LOC_Os05g39990.1	1309	6.726	14.303	2.12652	0	0	Alpha-expansin OsEXPA4.
Os05g0484800	LOC_Os05g40630.1	927	4.221	14.059	3.33073	0	0	Protein of unknown function DUF567 family protein.
Os05g0490400	LOC_Os05g41150.1	2477	1.289	4.708	3.65244	0	0	Conserved hypothetical protein.
Os05g0494600	LOC_Os05g41490.1	1117	0.599	2.926	4.88481	0	0	Conserved hypothetical protein.
Os05g0495700	LOC_Os05g41590.1	2028	3.808	12.495	3.28125	0	0	Similar to Glycerol-3-phosphate dehydrogenase-like protein (Fragment).
Os05g0497200	LOC_Os05g41760.1	915	6.977	34.661	4.96789	0	0	Similar to Ethylene-responsive transcription factor 11 (Ethylene-responsive element binding factor 11) (EREBP-11) (AtERF11).
Os05g0497300	LOC_Os05g41780.1	1093	47.388	143.975	3.03822	0	0	Similar to Ethylene response factor 2.
Os05g0498400	LOC_Os05g41900.1	731	190.801	730.051	3.82624	0	0	Similar to Protein translation factor SUI1.
Os05g0501400	LOC_Os05g42210.1	2724	1.436	2.992	2.08357	0	0	Similar to Receptor-like protein kinase 5.
Os05g0506800	LOC_Os05g43120.1	2730	3.074	24.21	7.87573	0	0	Lipolytic enzyme, G-D-S-L family protein.
Os05g0508400	LOC_Os05g43240.1	2154	2.773	8.411	3.03318	0	0	Jacalin-related lectin domain containing protein.
Os05g0510600	LOC_Os05g43510.1	1698	0.697	5.656	8.11478	0	0	Similar to Tyrosine/dopa decarboxylase (EC 4.1.1.28).
Os05g0516700	LOC_Os05g44060.1	843	0.794	35.372	44.5491	0	0	Conserved hypothetical protein.
Os05g0523300	LOC_Os05g44810.1	1396	3.356	6.908	2.0584	0	0	Similar to IAA8 (Fragment).
Os05g0524100	LOC_Os05g44900.1	974	15.964	74.569	4.67107	0	0	Conserved hypothetical protein.
Os05g0524300	LOC_Os05g44916.1	2072	2.51	7.595	3.0259	0	0	Similar to Mitochondrial processing peptidase.
Os05g0526700	LOC_Os05g45070.1	971	6.946	14.046	2.02217	0	0	Harpin-induced 1 domain containing protein.
Os05g0528000	LOC_Os05g45210.1	3489	13.325	29.872	2.2418	0	0	Similar to RbohAOsp (Fragment).
Os05g0530400	LOC_Os05g45410.1	1983	4.154	12.168	2.92922	0	0	Heat stress transcription factor Spl7 (Heat shock transcription factor) (Heat shock factor RHSF10).
Os05g0531000	LOC_Os05g45440.1	683	1.357	6.439	4.74503	0	0	Protein of unknown function DUF584 family protein.
Os05g0531500	LOC_Os05g45490.1	2265	8.638	18.046	2.08914	0	0	Protein of unknown function DUF616 family protein.
Os05g0537400	LOC_Os05g46040.1	1164	14.508	30.54	2.10505	0	0	Similar to Protein phosphatase 2C.
Os05g0540900	LOC_Os05g46340.1	1387	6.496	15.477	2.38254	0	0	Conserved hypothetical protein.
Os05g0541000	None	1774	5.282	12.669	2.39852	0	0	Conserved hypothetical protein.
Os05g0541100	LOC_Os05g46350.1	1457	1.413	14.013	9.9172	0	0	IQ calmodulin-binding region domain containing protein.
Os05g0541400	LOC_Os05g46370.1	1245	4.259	10.663	2.50364	0	0	Similar to Transcription factor LAX PANICLE.
Os05g0542200	LOC_Os05g46460.1	1859	27.225	111.63	4.10028	0	0	Epoxide hydrolase family protein.
Os05g0543600	LOC_Os05g46610.1	843	13.436	27.331	2.03416	0	0	Similar to Transcription factor MYB86 (Myb-related protein 86) (AtMYB86) (Myb homolog 4) (AtMyb4).
Os05g0545300	LOC_Os05g46750.1	1388	0.593	9.041	15.2462	0	0	Protein kinase-like domain containing protein.
Os05g0545400	LOC_Os05g46760.1	1367	2.373	10.36	4.36578	0	0	Protein kinase-like domain containing protein.
Os05g0546300	LOC_Os05g46830.1	1082	0.238	1.268	5.32773	0	0	Conserved hypothetical protein.
Os05g0549600	LOC_Os05g47630.1	1059	2.577	5.296	2.0551	0	0	Peptidyl-tRNA hydrolase family protein.
Os05g0549800	LOC_Os05g47650.1	1185	9.515	46.99	4.93852	0	0	Transcriptional factor B3 family protein.
Os05g0552000	LOC_Os05g47860.1	663	0.233	1.765	7.57511	0	0	Hypothetical protein.
Os05g0552800	LOC_Os05g47960.1	504	6.947	23.778	3.42277	0	0	Conserved hypothetical protein.
Os05g0554400	LOC_Os05g48060.1	1765	13.885	34.315	2.47137	0	0	Phosphatidyl serine synthase family protein.
Os05g0557200	LOC_Os05g48340.1	1906	8.563	20.831	2.43268	0	0	Armadillo-like helical domain containing protein.
Os05g0560100	LOC_Os05g48640.1	1941	0.106	0.624	5.88679	0	0	Similar to Pollen-specific kinase partner protein.
Os05g0560900	LOC_Os05g48700.1	1636	1.542	4.76	3.0869	0	0	Isopenicillin N synthase family protein.
Os05g0563900	LOC_Os05g48930.1	399	11.226	80.194	7.1436	0	0	Non-protein coding transcript, uncharacterized transcript.
Os05g0564000	LOC_Os05g48940.1	969	2.816	21.653	7.68928	0	0	Hypothetical protein.
Os05g0565400	LOC_Os05g49060.1	1195	1.551	3.984	2.56867	0	0	Protein of unknown function DUF561 family protein.
Os05g0566400	LOC_Os05g49140.1	2414	34.168	152.373	4.45952	0	0	Similar to Blast and wounding induced mitogen-activated protein kinase.
Os05g0566800	LOC_Os05g49170.1	920	1.063	2.675	2.51646	0	0	Cold acclimation protein COR413-TM1.
Os05g0569300	LOC_Os05g49420.1	1852	20.183	49.609	2.45796	0	0	Similar to G-box binding factor 1.
Os05g0573300	LOC_Os05g49770.1	2465	16.605	122.654	7.38657	0	0	Similar to CTP synthase 1 (EC 6.3.4.2) (UTP--ammonia ligase 1) (CTP synthetase 1).
Os05g0576600	LOC_Os05g50100.1	922	26.357	74.091	2.81106	0	0	Conserved hypothetical protein.
Os05g0580500	LOC_Os05g50410.1	2100	0.245	0.826	3.37143	0	0	Rad21/Rec8 like protein, N-terminal domain containing protein.
Os05g0582500	LOC_Os05g50570.1	1574	0.131	0.795	6.0687	0	0	Peptidase S10, serine carboxypeptidase family protein.
Os05g0583000	LOC_Os05g50610.1	1776	0.058	3.953	68.1552	0	0	Similar to WRKY transcription factor 34.
Os05g0584000	None	930	0.055	1.085	19.7273	0	0	Similar to WRKY transcription factor 12.
Os05g0586200	LOC_Os05g50890.3	2407	26.074	150.788	5.78308	0	0	GH3 auxin-responsive promoter family protein.
Os05g0587300	LOC_Os05g50990.1	3233	7.628	15.463	2.02714	0	0	Protein prenyltransferase domain containing protein.
Os05g0588800	LOC_Os05g51119.1	2836	3.014	19.947	6.61812	0	0	Similar to Yarrowia lipolytica chromosome D of strain CLIB99 of Yarrowia lipolytica.
Os05g0588900	LOC_Os05g51130.1	1353	2.74	46.135	16.8376	0	0	AAA ATPase, central region domain containing protein.
Os05g0594700	LOC_Os05g51630.1	2848	11.154	45.691	4.09638	0	0	Similar to Hv711N16.16 (Fragment).
Os05g0595100	LOC_Os05g51670.3	1346	25.819	58.936	2.28266	0	0	Similar to UDPglucose 4-epimerase-like protein.
Os05g0595200	LOC_Os05g51680.1	1347	6.039	15.068	2.49512	0	0	Allergen V5/Tpx-1 related family protein.
Os06g0105200	LOC_Os05g51680.2	1699	5.364	12.611	2.35104	0	0	Conserved hypothetical protein.
Os06g0105300	None	1901	4.658	10.188	2.1872	0	0	Conserved hypothetical protein.
Os06g0107700	LOC_Os06g01850.1	1373	0.375	1.234	3.29067	0	0	Ferredoxin--NADP reductase, leaf isozyme, chloroplast precursor (EC 1.18.1.2) (FNR).
Os06g0109300	LOC_Os06g01972.1	1417	0.363	1.851	5.09917	0	0	Protein of unknown function DUF6, transmembrane domain containing protein.
Os06g0112000	LOC_Os06g02200.1	2642	0.741	1.68	2.26721	0	0	Protein prenyltransferase domain containing protein.
Os06g0112100	LOC_Os06g02210.1	1292	24.149	55.809	2.31103	0	0	Conserved hypothetical protein.
Os06g0119100	LOC_Os06g02830.1	2724	0.17	0.785	4.61765	0	0	Protein of unknown function DUF594 family protein.
Os06g0127100	LOC_Os06g03670.1	764	0.067	66.017	985.328	0	0	Similar to CBF-like protein.
Os06g0129400	LOC_Os06g03860.1	3580	21.342	53.199	2.49269	0	0	Major facilitator superfamily protein.
Os06g0131300	LOC_Os06g04070.1	2434	71.369	163.09	2.28517	0	0	Similar to Arginine decarboxylase (EC 4.1.1.19) (Fragment).
Os06g0133400	LOC_Os06g04230.1	515	25.593	66.205	2.58684	0	0	Conserved hypothetical protein.
Os06g0133500	LOC_Os06g04240.1	600	2.145	12.441	5.8	0	0	Conserved hypothetical protein.
Os06g0136300	LOC_Os06g04480.1	966	0.426	2.966	6.96244	0	0	Conserved hypothetical protein.
Os06g0136600	LOC_Os06g04510.1	1676	5.867	12.254	2.08863	0	0	Similar to Enolase 1 (EC 4.2.1.11) (2-phosphoglycerate dehydratase 1) (2-phospho- D-glycerate hydro-lyase 1).
Os06g0142200	LOC_Os06g04990.1	800	1.48	6.305	4.26014	0	0	Early nodulin.
Os06g0143400	LOC_Os06g05130.1	2146	9.141	49.469	5.41177	0	0	Similar to Acyl-ACP thioesterase (Fragment).
Os06g0143700	LOC_Os06g05160.1	2494	4.913	19.673	4.00427	0	0	Similar to Sulfate transporter 2.
Os06g0146800	LOC_Os06g05420.1	618	0.5	2.873	5.746	0	0	Conserved hypothetical protein.
Os06g0147300	LOC_Os06g05470.1	607	7.973	19.743	2.47623	0	0	Conserved hypothetical protein.
Os06g0154500	LOC_Os06g06090.1	1720	38.405	77.064	2.00661	0	0	Similar to MAP kinase 5.
Os06g0158100	LOC_Os06g06360.1	1176	0.788	7.926	10.0584	0	0	Similar to WRKY transcription factor 63.
Os06g0158500	LOC_Os06g06400.1	4946	2.696	5.466	2.02745	0	0	Disease resistance protein family protein.
Os06g0163900	LOC_Os06g06860.1	3113	0.91	3.098	3.4044	0	0	Disease resistance protein family protein.
Os06g0164400	LOC_Os06g06900.1	1320	1.911	10.729	5.61434	0	0	Basic helix-loop-helix dimerisation region bHLH domain containing protein.
Os06g0181200	LOC_Os06g08280.1	1698	8.611	19.866	2.30705	0	0	Protein kinase-like domain containing protein.
Os06g0188400	LOC_Os06g08880.1	3336	0.679	1.597	2.35199	0	0	Ionotropic glutamate receptor family protein.
Os06g0193300	LOC_Os06g09350.1	522	39.847	87.579	2.19788	0	0	Conserved hypothetical protein.
Os06g0199300	LOC_Os06g09900.1	329	14.71	30.048	2.04269	0	0	Non-protein coding transcript, unclassifiable transcript.
Os06g0202900	LOC_Os06g10160.1	1608	31.73	128.101	4.03722	0	0	Protein kinase-like domain containing protein.
Os06g0203000	None	933	26.046	101.458	3.89534	0	0	Conserved hypothetical protein.
Os06g0203600	LOC_Os06g10210.1	2020	3.059	26.467	8.65217	0	0	Conserved hypothetical protein.
Os06g0208200	LOC_Os06g10610.1	842	1.957	5.99	3.06081	0	0	Conserved hypothetical protein.
Os06g0210900	LOC_Os06g10850.1	1737	0.326	4.251	13.0399	0	0	Lipase, class 3 family protein.
Os06g0211100	None	858	1.5	13.168	8.77867	0	0	Similar to Glycine-rich cell wall structural protein 1 precursor.
Os06g0214300	LOC_Os06g11090.1	1131	4.097	17.374	4.24066	0	0	Esterase/lipase/thioesterase domain containing protein.
Os06g0215000	None	1594	7.332	29.035	3.96004	0	0	Conserved hypothetical protein.
Os06g0215100	LOC_Os06g11150.1	1628	7.527	30.485	4.05009	0	0	Protein of unknown function DUF1645 family protein.
Os06g0215900	LOC_Os06g11240.1	1293	31.775	79.701	2.50829	0	0	Similar to Oxo-phytodienoic acid reductase.
Os06g0216300	LOC_Os06g11290.1	1378	8.556	22.195	2.59409	0	0	Oxo-phytodienoic acid reductase (12-oxophytodienoic acid reductase).
Os06g0220500	LOC_Os06g11720.1	1808	7.034	31.066	4.41655	0	0	UDP-glucuronosyl/UDP-glucosyltransferase family protein.
Os06g0220900	LOC_Os06g11760.1	270	3.432	30.785	8.96999	0	0	Conserved hypothetical protein.
Os06g0225800	LOC_Os06g12150.1	924	6.464	14.629	2.26315	0	0	Shikimate kinase domain containing protein.
Os06g0227300	LOC_Os06g12280.1	400	2.832	11.197	3.95374	0	0	Non-protein coding transcript, unclassifiable transcript.
Os06g0238700	LOC_Os06g13140.1	1488	2.145	6.183	2.88252	0	0	WD40-like domain containing protein.
Os06g0239100	LOC_Os06g13180.1	1257	9.093	19.517	2.14638	0	0	Peptidase M10A and M12B, matrixin and adamalysin family protein.
Os06g0246500	LOC_Os06g13720.1	1568	0.296	1.261	4.26014	0	0	Similar to Pyruvate dehydrogenase E1 alpha subunit (EC 1.2.4.1).
Os06g0248500	LOC_Os06g13870.1	1350	2.288	24.09	10.5288	0	0	U box domain containing protein.
Os06g0255900	LOC_Os06g14450.1	3597	1.331	4.981	3.7423	0	0	Exo70 exocyst complex subunit family protein.
Os06g0258000	LOC_Os06g14670.1	1163	0.753	2.325	3.08765	0	0	Similar to Typical P-type R2R3 Myb protein (Fragment).
Os06g0291500	LOC_Os06g18820.1	2715	0.171	0.594	3.47368	0	0	Hypothetical protein.
Os06g0292100	LOC_Os06g18880.1	2661	1.142	2.365	2.07093	0	0	Similar to Embryogenesis transmembrane protein.
Os06g0292400	LOC_Os06g18900.1	2757	9.263	18.719	2.02084	0	0	Conserved hypothetical protein.
Os06g0294200	LOC_Os06g19010.1	2896	0.516	1.449	2.80814	0	0	Conserved hypothetical protein.
Os06g0294600	LOC_Os06g19070.1	1743	11.254	57.712	5.12813	0	0	Cytochrome P450 family protein.
Os06g0295000	LOC_Os06g19110.1	3335	0.34	2.625	7.72059	0	0	Conserved hypothetical protein.
Os06g0297700	LOC_Os06g19390.1	1947	14.465	29.946	2.07024	0	0	Conserved hypothetical protein.
Os06g0298200	LOC_Os06g19444.1	2244	7.136	19.779	2.77172	0	0	Similar to Oryza sativa (indica cultivar-group) Hd1.
Os06g0315000	LOC_Os06g20960.1	1080	1.621	4.894	3.01912	0	0	SAM dependent carboxyl methyltransferase family protein.
Os06g0318800	None	603	20.321	192.18	9.45721	0	0	Non-protein coding transcript, unclassifiable transcript.
Os06g0325900	LOC_Os06g22020.1	1542	0.634	1.936	3.05363	0	0	Similar to Bx2-like protein.
Os06g0356800	LOC_Os06g25010.1	1111	2.781	5.92	2.12873	0	0	Similar to Xylanase inhibitor protein I precursor.
Os06g0498800	LOC_Os06g30370.1	786	2.686	5.801	2.15972	0	0	Similar to MOTHER of FT and TF1 protein.
Os06g0505700	LOC_Os06g30920.1	758	5.57	13.521	2.42747	0	0	Hypothetical protein.
Os06g0524900	LOC_Os06g33360.1	3060	0.421	1.068	2.53682	0	0	Disease resistance protein family protein.
Os06g0530600	LOC_Os06g33970.1	435	0.592	5.658	9.55743	0	0	VQ domain containing protein.
Os06g0550800	LOC_Os06g35770.1	1128	16.067	37.631	2.34213	0	0	Conserved hypothetical protein.
Os06g0553100	LOC_Os06g35960.1	715	1.296	5.192	4.00617	0	0	Heat shock factor (HSF)-type, DNA-binding domain containing protein.
Os06g0554200	LOC_Os06g36040.1	642	0.241	6.159	25.556	0	0	Protein of unknown function DUF1677, plant family protein.
Os06g0555900	None	699	5.23	11.256	2.1522	0	0	Non-protein coding transcript, unclassifiable transcript.
Os06g0556000	LOC_Os06g36180.1	1888	15.489	46.932	3.03002	0	0	Similar to Amino acid carrier (Fragment).
Os06g0579800	LOC_Os06g38160.1	760	0.406	1.858	4.57635	0	0	Non-protein coding transcript, unclassifiable transcript.
Os06g0586900	None	2332	2.451	11.351	4.63117	0	0	Similar to Elicitor-inducible LRR receptor-like protein EILP.
Os06g0587000	LOC_Os06g38730.1	3783	1.783	12.479	6.99888	0	0	Protein kinase-like domain containing protein.
Os06g0594600	LOC_Os06g39390.1	1126	18.747	57.156	3.04881	0	0	Transferase family protein.
Os06g0597000	LOC_Os06g39590.1	1227	23.582	49.426	2.09592	0	0	Similar to Auxin responsive protein IAA-Re.
Os06g0600301	LOC_Os06g39875.1	681	0.227	1.422	6.26432	0	0	Similar to GTP-binding nuclear protein Ran1B (Fragment).
Os06g0604200	LOC_Os06g40170.1	2820	1.862	16.641	8.93716	0	0	Phospholipase D.
Os06g0604300	LOC_Os06g40180.1	2783	2.516	20.153	8.00994	0	0	Phospholipase D.
Os06g0618700	LOC_Os06g41450.1	915	41.245	88.77	2.15226	0	0	VQ domain containing protein.
Os06g0625700	LOC_Os06g42020.1	1482	0.556	4.656	8.3741	0	0	Conserved hypothetical protein.
Os06g0625800	LOC_Os06g42030.1	2384	1.015	2.894	2.85123	0	0	Tetratricopeptide-like helical domain containing protein.
Os06g0641400	None	905	7.282	15.427	2.11851	0	0	Conserved hypothetical protein.
Os06g0645600	LOC_Os06g43780.1	1752	1.587	7.992	5.03592	0	0	Peptidase S1 and S6, chymotrypsin/Hap domain containing protein.
Os06g0646100	LOC_Os06g43810.1	665	11.691	40.471	3.46172	0	0	Conserved hypothetical protein.
Os06g0646700	LOC_Os06g43870.2	1099	17.615	35.577	2.0197	0	0	Conserved hypothetical protein.
Os06g0649000	LOC_Os06g44010.1	1413	1.093	71.676	65.5773	0	0	Similar to WRKY transcription factor 28.
Os06g0650700	None	507	0.711	2.945	4.14205	0	0	Conserved hypothetical protein.
Os06g0661766	LOC_Os06g45090.1	823	23.71	74.081	3.12446	0	0	Hypothetical protein.
Os06g0662550	LOC_Os06g45184.5	3119	0.149	0.582	3.90604	0	0	Conserved hypothetical protein.
Os06g0663200	LOC_Os06g45280.1	2262	14.795	30.913	2.08942	0	0	Similar to Protein kinase APK1B, chloroplast precursor (EC 2.7.1.-).
Os06g0666800	LOC_Os06g45610.1	680	6.587	31.271	4.74738	0	0	Conserved hypothetical protein.
Os06g0676400	None	2707	0.932	2.623	2.81438	0	0	Hypothetical protein.
Os06g0676900	None	486	0.953	5.397	5.66317	0	0	Non-protein coding transcript, unclassifiable transcript.
Os06g0677000	LOC_Os06g46350.1	1353	2.321	6.412	2.7626	0	0	Patatin family protein.
Os06g0683400	LOC_Os06g46950.1	677	15.971	50.601	3.16831	0	0	Similar to EF-hand Ca2+-binding protein CCD1.
Os06g0683800	LOC_Os06g46980.1	691	3.651	8.876	2.43111	0	0	Conserved hypothetical protein.
Os06g0691400	LOC_Os06g47620.1	2042	5.572	13.002	2.33345	0	0	Similar to IAA-amino acid conjugate hydrolase-like protein (Fragment).
Os06g0694400	LOC_Os06g47930.1	1603	1.188	2.844	2.39394	0	0	Conserved hypothetical protein.
Os06g0696600	LOC_Os06g48180.1	1101	60.324	145.824	2.41735	0	0	Similar to Xyloglucan endo-transglycosylase homolog.
Os06g0707300	LOC_Os06g49340.1	1876	1.564	4.216	2.69565	0	0	Protein of unknown function DUF295 family protein.
Os06g0714900	LOC_Os06g50100.1	1764	2.714	11.986	4.41636	0	0	Protein kinase-like domain containing protein.
Os06g0714950	None	1559	1.915	8.852	4.62245	0	0	Non-protein coding transcript, unclassifiable transcript.
Os06g0717100	LOC_Os06g50330.1	1645	24.507	63.505	2.5913	0	0	Senescence-associated family protein.
Os06g0725200	LOC_Os06g50950.1	1426	0.578	3.792	6.56055	0	0	Lipolytic enzyme, G-D-S-L family protein.
Os06g0725700	LOC_Os06g51000.1	867	7.839	18.616	2.37479	0	0	Protein of unknown function DUF241, plant family protein.
Os06g0729900	LOC_Os06g51360.1	1492	7.419	25.097	3.3828	0	0	Peptidoglycan-binding LysM domain containing protein.
Os06g0730200	LOC_Os06g51380.1	989	2.291	4.896	2.13706	0	0	Conserved hypothetical protein.
Os06g0731200	LOC_Os06g51460.1	3439	0.704	2.053	2.91619	0	0	Similar to ABC transporter-like protein.
Os07g0100200	LOC_Os07g01020.1	1336	0	6.161	-	0	0	Similar to PDX1-like protein 4.
Os07g0102100	LOC_Os07g01214.1	2916	3.778	8.455	2.23796	0	0	Similar to Potassium transporter 1 (OsHAK1). Splice isoform 2.
Os07g0106000	LOC_Os07g01540.1	3638	0.524	1.176	2.24427	0	0	Metallophosphoesterase domain containing protein.
Os07g0108800	LOC_Os07g01810.1	1468	5.927	14.733	2.48574	0	0	Similar to Calcium-activated outward-rectifying potassium channel 1 (AtKCO1).
Os07g0115500	LOC_Os07g02460.1	681	8.543	43.905	5.1393	0	0	Conserved hypothetical protein.
Os07g0121000	LOC_Os07g02970.1	1964	0.052	1.356	26.0769	0	0	Protein of unknown function DUF1719, Oryza sativa family protein.
Os07g0121500	None	681	0.68	3.377	4.96618	0	0	Conserved hypothetical protein.
Os07g0122000	LOC_Os07g03040.1	1976	0.235	0.878	3.73617	0	0	Protein of unknown function DUF1719, Oryza sativa family protein.
Os07g0124600	LOC_Os07g03240.1	1452	17.694	36.904	2.08568	0	0	RNA-binding region RNP-1 (RNA recognition motif) domain containing protein.
Os07g0153000	LOC_Os07g05830.1	558	0.277	17.138	61.87	0	0	ZIM domain containing protein.
Os07g0154100	LOC_Os07g05940.1	2144	0.552	73.172	132.558	0	0	Similar to Viviparous-14.
Os07g0155200	LOC_Os07g06090.1	1118	0.553	1.696	3.06691	0	0	Protein of unknown function DUF150 family protein.
Os07g0162600	LOC_Os07g06850.1	1772	3.777	11.795	3.12285	0	0	Esterase/lipase/thioesterase domain containing protein.
Os07g0164700	LOC_Os07g07030.1	2222	2.132	6.047	2.8363	0	0	Similar to Helicase-like protein [Oryza sativa (japonica cultivar-group)].
Os07g0164800	LOC_Os07g07040.1	1293	24.887	170.044	6.83264	0	0	Conserved hypothetical protein.
Os07g0164900	LOC_Os07g07050.1	2663	3.345	7.894	2.35994	0	0	Similar to Aldehyde oxidase-2.
Os07g0167500	LOC_Os07g07300.1	1210	1.489	3.401	2.28408	0	0	Conserved hypothetical protein.
Os07g0176200	LOC_Os07g07974.1	2760	28.84	73.098	2.5346	0	0	Tesmin/TSO1-like, CXC domain containing protein.
Os07g0177966	None	917	1.797	6.908	3.84418	0	0	Hypothetical protein.
Os07g0182400	LOC_Os07g08460.1	1163	12.75	47.948	3.76063	0	0	AUX/IAA protein family protein.
Os07g0192000	LOC_Os07g09420.1	1738	9.865	104.357	10.5785	0	0	AAA ATPase domain containing protein.
Os07g0195200	LOC_Os07g09690.1	2732	2.111	4.593	2.17575	0	0	Similar to ZG10 (Fragment).
Os07g0225300	LOC_Os07g12340.1	1252	8.471	20.852	2.46157	0	0	OsNAC3 protein.
Os07g0231900	LOC_Os07g12810.1	1859	1.662	3.581	2.15463	0	0	Peptidase, trypsin-like serine and cysteine domain containing protein.
Os07g0245100	LOC_Os07g14150.1	2119	16.644	53.355	3.20566	0	0	Similar to Cytosine deaminase (EC 3.5.4.1).
Os07g0290200	LOC_Os07g18990.1	723	12.462	28.909	2.31977	0	0	Plant lipid transfer/seed storage/trypsin-alpha amylase inhibitor domain containing protein.
Os07g0418600	LOC_Os07g23640.1	1057	1.656	9.658	5.83213	0	0	Conserved hypothetical protein.
Os07g0418700	LOC_Os07g23660.1	1088	0	1.521	-	0	0	Conserved hypothetical protein.
Os07g0471300	LOC_Os07g28850.1	2502	8.951	25.4	2.83767	0	0	Similar to Argonaute 4 protein.
Os07g0483500	LOC_Os07g30020.1	3592	44.548	113.894	2.55666	0	0	Similar to Phosphoribosyltransferase (Fragment).
Os07g0484700	LOC_Os07g30130.1	2326	3.365	6.852	2.03626	0	0	Myb, DNA-binding domain containing protein.
Os07g0499800	LOC_Os07g31650.1	2623	2.984	6.984	2.34048	0	0	Zinc finger, RING-type domain containing protein.
Os07g0515200	LOC_Os07g33120.1	3118	0.974	2.213	2.27207	0	0	Conserved hypothetical protein.
Os07g0516300	LOC_Os07g33270.1	935	15.749	53.426	3.39234	0	0	Protein of unknown function DUF584 family protein.
Os07g0517300	LOC_Os07g33360.1	2184	1.768	3.529	1.99604	0	0	Protein of unknown function DUF1032 family protein.
Os07g0524900	LOC_Os07g34070.1	1498	8.799	18.963	2.15513	0	0	Protein of unknown function DUF6, transmembrane domain containing protein.
Os07g0526400	LOC_Os07g34260.1	1626	0.317	3.4	10.7256	0	0	Type III polyketide synthase family protein.
Os07g0537900	LOC_Os07g35340.1	2284	2.119	6.572	3.10146	0	0	Similar to SRK3 gene.
Os07g0539700	LOC_Os07g35540.1	3273	2.454	6.879	2.80318	0	0	Protein of unknown function DUF26 domain containing protein.
Os07g0545800	LOC_Os07g36170.1	2161	19.394	145.267	7.49031	0	0	Similar to Chitin-inducible gibberellin-responsive protein.
Os07g0550600	LOC_Os07g36560.1	1622	0.063	1.592	25.2698	0	0	Transferase family protein.
Os07g0550900	LOC_Os07g36570.1	3236	1.368	15.15	11.0746	0	0	Similar to Receptor-like protein kinase 6.
Os07g0553400	None	2607	1.343	4.04	3.00819	0	0	Similar to CSLF2 (Fragment).
Os07g0553900	LOC_Os07g36820.1	2494	37.138	76.881	2.07014	0	0	Protein of unknown function Cys-rich family protein.
Os07g0559700	LOC_Os07g37320.1	1593	36.942	177.636	4.80851	0	0	Similar to Monosaccharide transporter 3.
Os07g0561300	LOC_Os07g37400.1	1145	0.854	7.259	8.5	0	0	Cyclin-like F-box domain containing protein.
Os07g0564500	LOC_Os07g37730.1	1961	0.945	6.358	6.72804	0	0	Pyridine nucleotide-disulphide oxidoreductase, NAD-binding region domain containing protein.
Os07g0569100	LOC_Os07g38170.1	1526	71.189	331.895	4.66217	0	0	Remorin, C-terminal region domain containing protein.
Os07g0569166	None	2655	38.687	175.594	4.53884	0	0	Conserved hypothetical protein.
Os07g0571300	LOC_Os07g38370.1	796	10.284	24.686	2.40043	0	0	Conserved hypothetical protein.
Os07g0578333	LOC_Os07g39030.1	759	5.63	16.586	2.946	0	0	Conserved hypothetical protein.
Os07g0581400	LOC_Os07g39310.1	634	1.381	3.564	2.58074	0	0	Non-protein coding transcript, unclassifiable transcript.
Os07g0581700	LOC_Os07g39320.1	1131	10.288	24.688	2.39969	0	0	Similar to HAHB-7 (Fragment).
Os07g0583600	LOC_Os07g39470.1	2271	20.767	128.387	6.18226	0	0	Chitin-inducible gibberellin-responsive protein.
Os07g0584100	LOC_Os07g39520.1	1430	22.467	56.518	2.5156	0	0	Similar to MAP kinase-like protein.
Os07g0585500	LOC_Os07g39680.1	603	215.165	475.566	2.21024	0	0	Conserved hypothetical protein.
Os07g0587300	LOC_Os07g39860.1	384	0.134	2.312	17.2537	0	0	Conserved hypothetical protein.
Os07g0587500	LOC_Os07g39880.1	1565	13.028	27.536	2.1136	0	0	Armadillo-like helical domain containing protein.
Os07g0592100	LOC_Os07g40250.1	1042	1.087	2.517	2.31555	0	0	Similar to Alcohol dehydrogenase-like protein.
Os07g0592600	LOC_Os07g40290.1	2263	6.325	15.174	2.39905	0	0	Similar to Indole-3-acetic acid-amido synthetase GH3.3 (EC 6.3.2.-) (Auxin- responsive GH3-like protein 3) (AtGH3-3).
Os07g0602900	LOC_Os07g41160.1	2733	7.291	15.945	2.18694	0	0	Protein of unknown function DUF1675 family protein.
Os07g0604300	LOC_Os07g41310.1	1707	1.478	9.762	6.60487	0	0	Similar to Phytochelatin synthetase (Fragment).
Os07g0614300	LOC_Os07g42280.1	1362	8.468	22.456	2.65187	0	0	Conserved hypothetical protein.
Os07g0614700	None	1233	2.171	4.909	2.26117	0	0	SPX, N-terminal domain containing protein.
Os07g0615200	LOC_Os07g42370.1	1321	183.572	414.556	2.25827	0	0	ZIM domain containing protein.
Os07g0619500	LOC_Os07g42740.1	1543	5.739	12.84	2.23732	0	0	Protein of unknown function DUF1645 family protein.
Os07g0622000	LOC_Os07g42940.1	1413	48.389	101.46	2.09676	0	0	Serine/threonine-protein kinase SAPK2 (EC 2.7.1.37) (Osmotic stress/abscisic acid-activated protein kinase 2).
Os07g0622700	LOC_Os07g42994.1	1509	4.06	10.054	2.47635	0	0	Epoxide hydrolase family protein.
Os07g0624600	LOC_Os07g43160.1	1517	0.407	2.128	5.2285	0	0	Similar to Trehalose-6-phosphate phosphatase.
Os07g0633400	LOC_Os07g43970.1	2122	1.116	3.784	3.39068	0	0	IQ calmodulin-binding region domain containing protein.
Os07g0635500	LOC_Os07g44140.1	1913	44.569	219.425	4.92327	0	0	Similar to Cytochrome P450.
Os07g0636900	LOC_Os07g44299.1	2920	3.562	8.056	2.26165	0	0	Protein prenyltransferase domain containing protein.
Os07g0637000	LOC_Os07g44290.1	1778	15.463	53.648	3.46944	0	0	Similar to CBL-interacting serine/threonine-protein kinase 1 (EC 2.7.1.37) (SOS2- like protein kinase PKS13) (SNF1-related kinase 3.16).
Os07g0638100	LOC_Os07g44410.1	2198	33.894	72.255	2.13179	0	0	TolB, C-terminal domain containing protein.
Os07g0638400	LOC_Os07g44440.1	1085	144.16	305.618	2.11999	0	0	Similar to 1-Cys peroxiredoxin.
Os07g0644600	LOC_Os07g45000.1	2309	10.502	21.547	2.0517	0	0	Cytochrome P450 family protein.
Os07g0654450	LOC_Os07g46060.1	2610	0.414	1.036	2.50242	0	0	Armadillo-like helical domain containing protein.
Os07g0661400	LOC_Os07g46670.2	1775	77.823	179.858	2.31112	0	0	Conserved hypothetical protein.
Os07g0663800	LOC_Os07g46852.1	1032	27.938	79.996	2.86334	0	0	Glucose/ribitol dehydrogenase family protein.
Os07g0669700	LOC_Os07g47350.1	2436	82.407	275.774	3.34649	0	0	Potassium transporter 7 (OsHAK7).
Os07g0674800	LOC_Os07g47790.1	884	0.408	4.701	11.5221	0	0	Similar to AP2 domain containing protein RAP2.2 (Fragment).
Os07g0676600	LOC_Os07g47960.1	1337	3.235	9.627	2.97589	0	0	Helix-loop-helix DNA-binding domain containing protein.
Os07g0677100	LOC_Os07g48010.1	1254	3.161	6.307	1.99525	0	0	Peroxidase.
Os07g0683200	LOC_Os07g48450.1	1650	18.629	47.662	2.55848	0	0	Similar to OsNAC6 protein.
Os07g0684050	None	189	7.628	20.495	2.68681	0	0	Hypothetical protein.
Os07g0684100	LOC_Os07g48510.2	1201	22.721	57.215	2.51816	0	0	Similar to Thioredoxin-like 1.
Os07g0684900	LOC_Os07g48560.1	1377	0.337	2.813	8.34718	0	0	Homeodomain-like containing protein.
Os07g0685700	LOC_Os07g48630.2	2104	39.446	207.637	5.26383	0	0	Ethylene insensitive 3 family protein.
Os07g0686600	LOC_Os07g48710.1	1148	3.274	10.79	3.29566	0	0	VQ domain containing protein.
Os07g0687100	LOC_Os07g48770.1	1093	1.554	4.43	2.85071	0	0	Uncharacterised conserved protein UCP005389 family protein.
Os07g0687900	LOC_Os07g48830.2	1407	0.293	1.635	5.5802	0	0	WSI76 protein induced by water stress.
Os07g0688200	LOC_Os07g48870.1	1419	5.007	12.54	2.50449	0	0	Similar to Typical P-type R2R3 Myb protein (Fragment).
Os07g0691300	LOC_Os07g49114.1	877	38.159	83.874	2.19801	0	0	Wound-induced WI12 family protein.
Os07g0691600	LOC_Os07g49120.1	1220	4.262	10.054	2.35899	0	0	Similar to Alcohol dehydrogenase (Fragment).
Os07g0695400	LOC_Os07g49480.1	3899	4.978	11.746	2.35958	0	0	KIP1-like domain containing protein.
Os08g0108100	LOC_Os08g01670.1	977	20.236	88.464	4.37161	0	0	Pectinesterase inhibitor domain containing protein.
Os08g0112400	LOC_Os08g02040.1	2737	0.734	1.607	2.18937	0	0	Protein prenyltransferase domain containing protein.
Os08g0137800	LOC_Os08g04340.1	869	1.363	6.872	5.04182	0	0	Cupredoxin domain containing protein.
Os08g0137900	LOC_Os08g04350.1	817	0.441	8.198	18.5896	0	0	Similar to Chemocyanin precursor (Basic blue protein) (Plantacyanin).
Os08g0140300	LOC_Os08g04540.1	1866	0.028	0.389	13.8929	0	0	Similar to Tryptophan decarboxylase.
Os08g0140500	LOC_Os08g04560.1	1572	0.033	0.693	21	0	0	Similar to Tryptophan decarboxylase (EC 4.1.1.28).
Os08g0141400	LOC_Os08g04630.1	2323	7.558	16.831	2.22691	0	0	Similar to External rotenone-insensitive NADPH dehydrogenase.
Os08g0143600	LOC_Os08g04800.1	1446	0.392	1.395	3.55867	0	0	Similar to Avr9/Cf-9 rapidly elicited protein 14 (Fragment).
Os08g0144100	LOC_Os08g04890.1	930	0.055	1.692	30.7636	0	0	Similar to Avr9/Cf-9 rapidly elicited protein 31.
Os08g0158600	LOC_Os08g06210.1	619	1.913	20.208	10.5635	0	0	Similar to Cell wall invertase (EC 3.2.1.26).
Os08g0167400	LOC_Os08g07040.1	1989	0.052	0.69	13.2692	0	0	Protein of unknown function DUF247, plant family protein.
Os08g0167800	LOC_Os08g07080.1	4559	0.034	0.531	15.6176	0	0	Terpenoid cylases/protein prenyltransferase alpha-alpha toroid domain containing protein.
Os08g0173600	LOC_Os08g07690.1	585	4.753	19.175	4.03429	0	0	Hypothetical protein.
Os08g0175200	LOC_Os08g07830.1	2089	34.874	89.932	2.57877	0	0	Protein of unknown function DUF292, eukaryotic domain containing protein.
Os08g0198100	LOC_Os08g09810.1	2619	1.081	2.403	2.22294	0	0	Similar to WRKY transcription factor 1 (WRKY DNA-binding protein 1) (Zinc- dependent activator protein 1) (Transcription factor ZAP1).
Os08g0205150	LOC_Os08g10440.1	2808	1.118	2.601	2.32648	0	0	Disease resistance protein family protein.
Os08g0205700	None	937	13.792	81.303	5.89494	0	0	Non-protein coding transcript, unclassifiable transcript.
Os08g0206400	LOC_Os08g10550.1	3199	11.829	42.128	3.56142	0	0	Similar to Potassium transporter 11 (AtPOT11).
Os08g0224800	LOC_Os08g12830.1	3385	2.236	4.565	2.04159	0	0	Similar to Ethanolamine-phosphate cytidylyltransferase (EC 2.7.7.14) (Phosphorylethanolamine transferase) (CTP:phosphoethanolamine cytidylyltransferase).
Os08g0231400	LOC_Os08g13440.3	995	32.237	110.384	3.42414	0	0	Similar to Oxalate oxidase-like protein or germin-like protein (Germin-like 8) (Germin-like 12).
Os08g0248100	LOC_Os08g14990.1	3272	1.259	8.225	6.53296	0	0	Protein kinase-like domain containing protein.
Os08g0248700	LOC_Os08g15020.1	1291	2.512	7.22	2.8742	0	0	Similar to Blind.
Os08g0260400	LOC_Os08g16030.1	579	3.023	13.171	4.35693	0	0	Helix-loop-helix DNA-binding domain containing protein.
Os08g0277200	LOC_Os08g17500.1	1420	0	0.881	-	0	0	Similar to Cinnamoyl-CoA reductase (EC 1.2.1.44).
Os08g0293100	LOC_Os08g19670.1	780	4.819	23.02	4.77692	0	0	Conserved hypothetical protein.
Os08g0327100	LOC_Os08g23780.1	2369	9.758	24.97	2.55893	0	0	Similar to Glycosyltransferase QUASIMODO1 (EC 2.4.1.-).
Os08g0331900	LOC_Os08g24310.1	1285	0.922	2.857	3.0987	0	0	Protein kinase-like domain containing protein.
Os08g0364900	LOC_Os08g27720.1	1059	13.418	70.107	5.22485	0	0	Similar to Pirin-like protein.
Os08g0372900	LOC_Os08g28560.1	1341	1.996	4.784	2.39679	0	0	Similar to Rhodopsin (Fragment).
Os08g0374600	LOC_Os08g28710.1	1160	0.222	26.575	119.707	0	0	Similar to Receptor kinase-like protein.
Os08g0379200	LOC_Os08g29150.1	1223	4.673	14.385	3.07832	0	0	ATPase, P-type, K/Mg/Cd/Cu/Zn/Na/Ca/Na/H-transporter family protein.
Os08g0384500	LOC_Os08g29570.1	2536	7.085	29.244	4.12759	0	0	Similar to PDR-like ABC transporter (PDR3 ABC transporter).
Os08g0386200	LOC_Os08g29660.1	1376	8.531	27.916	3.2723	0	0	WRKY transcription factor 69.
Os08g0402500	LOC_Os08g31090.1	900	2.517	10.67	4.23917	0	0	Conserved hypothetical protein.
Os08g0408500	LOC_Os08g31580.1	1657	64.256	153.777	2.39319	0	0	Pathogenesis-related transcriptional factor and ERF domain containing protein.
Os08g0409500	LOC_Os08g31660.1	1662	1.828	4.37	2.39059	0	0	VQ domain containing protein.
Os08g0411300	LOC_Os08g31760.1	1449	9.842	26.789	2.72191	0	0	Conserved hypothetical protein.
Os08g0414500	LOC_Os08g31950.1	255	9.49	70.731	7.45321	0	0	Helix-loop-helix DNA-binding domain containing protein.
Os08g0414700	LOC_Os08g31980.1	3185	1.762	7.589	4.30704	0	0	Similar to Trehalose-6-phosphate synthase (Fragment).
Os08g0415600	LOC_Os08g32060.1	2031	6.059	12.337	2.03614	0	0	U box domain containing protein.
Os08g0424100	LOC_Os08g32840.1	834	0.309	2.854	9.23625	0	0	Carbonic anhydrase, eukaryotic family protein.
Os08g0428400	LOC_Os08g33160.1	1868	21.664	89.318	4.12288	0	0	ZIM domain containing protein.
Os08g0429200	LOC_Os08g33210.1	590	4.538	9.438	2.07977	0	0	Non-protein coding transcript, unclassifiable transcript.
Os08g0431700	LOC_Os08g33479.1	1642	6.114	35.509	5.80782	0	0	Hypothetical protein.
Os08g0443800	LOC_Os08g34460.1	1061	0.049	0.875	17.8571	0	0	CD9/CD37/CD63 antigen family protein.
Os08g0445700	LOC_Os08g34580.1	2813	1.995	12.651	6.34135	0	0	HAD-superfamily hydrolase subfamily IIB protein.
Os08g0448000	LOC_Os08g34790.1	1978	9.501	47.877	5.03915	0	0	Similar to 4-coumarate--CoA ligase 1 (EC 6.2.1.12) (4CL 1) (4-coumaroyl-CoA synthase 1) (Clone 4CL14) (Fragment).
Os08g0452900	LOC_Os08g35160.1	1815	2.184	5.002	2.29029	0	0	Non-protein coding transcript, unclassifiable transcript.
Os08g0465800	LOC_Os08g36320.1	1760	25.187	131.848	5.23476	0	0	Glutamate decarboxylase (EC 4.1.1.15).
Os08g0466200	LOC_Os08g36340.1	2579	0.858	1.752	2.04196	0	0	Similar to KUP-related potassium transporter.
Os08g0473800	None	1669	0.308	2.055	6.67208	0	0	Similar to Alpha-amylase isozyme 3D precursor (EC 3.2.1.1) (1,4-alpha-D-glucan glucanohydrolase).
Os08g0473900	LOC_Os08g36910.1	1773	0.436	3.596	8.24771	0	0	Alpha-amylase isozyme 3D precursor (EC 3.2.1.1) (1,4-alpha-D-glucan glucanohydrolase).
Os08g0474000	LOC_Os08g36920.1	834	0.123	241.325	1961.99	0	0	Similar to AP2 domain containing protein RAP2.6 (Fragment).
Os08g0476000	LOC_Os08g37104.1	1544	1.734	3.633	2.09516	0	0	Protein of unknown function DUF547 domain containing protein.
Os08g0478700	LOC_Os08g37370.1	587	60.52	145.521	2.40451	0	0	Similar to Mitochondrial uncoupling protein (Fragment).
Os08g0480000	LOC_Os08g37432.1	2065	3.466	17.879	5.1584	0	0	Multi antimicrobial extrusion protein MatE family protein.
Os08g0480100	LOC_Os08g37444.1	2331	89.322	190.1	2.12826	0	0	Longin-like domain containing protein.
Os08g0482600	LOC_Os08g37660.1	832	2.29	43.211	18.8694	0	0	Plastocyanin-like domain containing protein.
Os08g0482700	LOC_Os08g37670.1	910	249.395	583.432	2.33939	0	0	Cupredoxin domain containing protein.
Os08g0490000	LOC_Os08g38210.1	1980	10.271	78.967	7.68835	0	0	Basic helix-loop-helix dimerisation region bHLH domain containing protein.
Os08g0494000	LOC_Os08g38580.1	1073	2.927	9.552	3.26341	0	0	Harpin-induced 1 domain containing protein.
Os08g0495800	LOC_Os08g38710.1	2498	20.281	48.087	2.37104	0	0	Raffinose synthase family protein.
Os08g0498400	LOC_Os08g38910.1	1149	0.762	24.161	31.7073	0	0	Similar to Caffeoyl-CoA 3-O-methyltransferase (Fragment).
Os08g0499200	LOC_Os08g38980.1	2804	8.171	16.649	2.03757	0	0	Similar to Chloride channel protein CLC-f (AtCLC-f). Splice isoform 2.
Os08g0501500	LOC_Os08g39210.1	2247	1.1	3.412	3.10182	0	0	EGF domain containing protein.
Os08g0512700	LOC_Os08g40180.1	2094	15.76	34.03	2.15926	0	0	Similar to 3-hydroxy-3-methylglutaryl coenzyme A reductase (EC 1.1.1.34) (Fragment).
Os08g0514000	LOC_Os08g40270.1	2220	0.904	1.89	2.09071	0	0	Concanavalin A-like lectin/glucanase domain containing protein.
Os08g0521000	LOC_Os08g40940.1	1199	8.116	68.955	8.49618	0	0	Protein of unknown function DUF599 family protein.
Os08g0525000	LOC_Os08g41340.1	983	26.712	64.937	2.431	0	0	Ras GTPase family protein.
Os08g0526100	LOC_Os08g41440.1	1955	3.74	17.667	4.7238	0	0	NAD-dependent epimerase/dehydratase family protein.
Os08g0528500	LOC_Os08g41670.1	1085	4.318	14.913	3.45368	0	0	Protein of unknown function UPF0016 family protein.
Os08g0537200	LOC_Os08g42490.1	570	0	1.203	-	0	0	Non-protein coding transcript, unclassifiable transcript.
Os08g0540400	LOC_Os08g42750.1	2026	0.28	4.68	16.7143	0	0	Similar to Calcium-dependent protein kinase.
Os08g0542700	LOC_Os08g42960.1	2733	7.178	20.153	2.80761	0	0	Ankyrin repeat containing protein.
Os08g0542800	None	1899	5.151	16.786	3.25878	0	0	Conserved hypothetical protein.
Os08g0545500	LOC_Os08g43200.1	756	0.477	3.042	6.37736	0	0	Similar to DRE-binding protein 1A.
Os08g0551500	LOC_Os08g43770.1	705	1.899	8.242	4.34018	0	0	Protein of unknown function DUF241, plant family protein.
Os08g0551700	None	2530	0.509	1.866	3.66601	0	0	Non-protein coding transcript, uncharacterized transcript.
Os08g0551800	None	858	0.42	2.822	6.71905	0	0	Protein of unknown function DUF241, plant family protein.
Os08g0552200	LOC_Os08g43815.1	2577	1.239	3.116	2.51493	0	0	Conserved hypothetical protein.
Os08g0552300	None	708	1.091	4.901	4.49221	0	0	Protein of unknown function DUF241, plant family protein.
Os08g0553000	LOC_Os08g43870.1	1407	0.293	2.007	6.84983	0	0	Protein of unknown function DUF241, plant family protein.
Os08g0553050	LOC_Os08g43910.1	1404	0.293	1.839	6.27645	0	0	Protein of unknown function DUF241, plant family protein.
Os08g0553200	LOC_Os08g43930.1	708	0.218	3.704	16.9908	0	0	Protein of unknown function DUF241, plant family protein.
Os08g0553400	LOC_Os08g43950.1	705	1.607	7.669	4.77225	0	0	Protein of unknown function DUF241, plant family protein.
Os08g0553600	None	729	0.353	3.1	8.78187	0	0	Protein of unknown function DUF241, plant family protein.
Os08g0557900	LOC_Os08g44370.1	1510	30.755	93.793	3.04968	0	0	Inosine/uridine-preferring nucleoside hydrolase domain containing protein.
Os08g0562600	LOC_Os08g44850.1	1774	42.431	106.242	2.50388	0	0	C2 calcium/lipid-binding region, CaLB domain containing protein.
Os08g0563400	LOC_Os08g44940.1	648	1.986	4.981	2.50806	0	0	Similar to LOB domain protein 17.
Os09g0115500	LOC_Os09g02710.1	1202	19.361	45.989	2.37534	0	0	CBS domain containing protein.
Os09g0128400	LOC_Os09g04160.1	2033	12.612	58.609	4.64708	0	0	Conserved hypothetical protein.
Os09g0135800	LOC_Os09g05030.2	4131	2.53	6.886	2.72174	0	0	Armadillo-like helical domain containing protein.
Os09g0243200	LOC_Os09g06770.1	699	1.252	3.29	2.6278	0	0	Zinc finger, RING-type domain containing protein.
Os09g0255400	LOC_Os09g08130.1	1417	0.291	2.449	8.41581	0	0	Similar to Indole-3-glycerol phosphate synthase, chloroplast precursor (EC 4.1.1.48) (IGPS).
Os09g0298100	LOC_Os09g12650.1	4432	0.279	0.646	2.31541	0	0	Similar to Pyrophosphate--fructose 6-phosphate 1-phosphotransferase alpha subunit (EC 2.7.1.90) (PFP) (6-phosphofructokinase, pyrophosphate dependent) (Pyrophosphate-dependent 6-phosphofructose-1-kinase) (PPi-PFK).
Os09g0298200	LOC_Os09g12660.1	1951	2.692	8.831	3.28046	0	0	Similar to Brittle 2.
Os09g0325700	LOC_Os09g15670.1	1407	6.001	52.882	8.8122	0	0	Similar to Protein phpsphatase 2C (PP2C) (EC 3.1.3.16).
Os09g0334500	LOC_Os09g16510.1	1712	35.607	72.946	2.04864	0	0	WRKY transcription factor 74.
Os09g0341500	LOC_Os09g17146.1	1592	0.032	9.758	304.937	0	0	Conserved hypothetical protein.
Os09g0341600	LOC_Os09g17152.1	1584	0.065	18.748	288.431	0	0	Cyclin-like F-box domain containing protein.
Os09g0362500	LOC_Os09g19790.1	2983	8.716	18.586	2.1324	0	0	Peptidase M1, membrane alanine aminopeptidase family protein.
Os09g0364800	LOC_Os09g20000.1	749	1.237	5.441	4.39854	0	0	Heavy metal transport/detoxification protein domain containing protein.
Os09g0367700	LOC_Os09g20220.1	952	2.704	7.121	2.63351	0	0	Similar to GST6 protein (EC 2.5.1.18).
Os09g0369400	LOC_Os09g20390.1	1395	2.953	39.829	13.4876	0	0	Similar to Trehalose-6-phosphate phosphatase.
Os09g0378700	LOC_Os09g21120.1	2139	2.383	9.055	3.79983	0	0	U box domain containing protein.
Os09g0379600	LOC_Os09g21180.1	861	0.957	4.686	4.89655	0	0	Homeodomain-like containing protein.
Os09g0381400	LOC_Os09g21370.1	1880	45.625	96.968	2.12533	0	0	Similar to Ervatamin C (EC 3.4.22.-) (ERV-C).
Os09g0397300	LOC_Os09g23350.1	4112	48.368	101.454	2.09754	0	0	HAD-superfamily hydrolase subfamily IIB protein.
Os09g0400700	LOC_Os09g23590.1	497	3.419	7.226	2.11348	0	0	Conserved hypothetical protein.
Os09g0401000	LOC_Os09g23620.1	1389	0.556	4.561	8.20324	0	0	Myb factor.
Os09g0401300	LOC_Os09g23650.1	1795	40.902	169.424	4.14219	0	0	ZIM domain containing protein.
Os09g0402300	LOC_Os09g23740.1	1437	3.44	7.722	2.24477	0	0	Phosphatidylinositol-4-phosphate 5-kinase family protein.
Os09g0414600	LOC_Os09g24820.1	1284	0.802	6.159	7.67955	0	0	Similar to ZF-HD homeobox protein (Fragment).
Os09g0415700	LOC_Os09g24900.1	2370	7.256	26.355	3.63217	0	0	Protein of unknown function DUF248, methyltransferase putative family protein.
Os09g0417500	LOC_Os09g25050.1	2576	0.819	1.692	2.06593	0	0	Tetratricopeptide-like helical domain containing protein.
Os09g0421200	LOC_Os09g25380.1	1181	1.264	2.767	2.18908	0	0	tRNA-binding arm domain containing protein.
Os09g0423600	LOC_Os09g25580.1	940	7.394	15.239	2.061	0	0	Similar to Monogalactosyldiacylglycerol synthase (EC 2.4.1.46).
Os09g0431200	LOC_Os09g26160.1	3293	0.891	2.438	2.73625	0	0	GPCR, family 3, metabotropic glutamate receptor-like protein.
Os09g0439200	LOC_Os09g26780.1	1178	3.54	37.199	10.5082	0	0	ZIM domain containing protein.
Os09g0442900	LOC_Os09g27080.1	2552	7.969	18.515	2.32338	0	0	Similar to Axi 1 (Auxin-independent growth promoter)-like protein.
Os09g0445600	LOC_Os09g27330.1	745	0.691	12.674	18.3415	0	0	Conserved hypothetical protein.
Os09g0451400	LOC_Os09g27820.1	1426	0.253	2.575	10.1779	0	0	1-aminocyclopropane-1-carboxylate oxidase 1 (EC 1.14.17.4) (ACC oxidase 1) (Ethylene-forming enzyme) (EFE).
Os09g0452900	LOC_Os09g27950.1	1687	1.404	9.161	6.52493	0	0	Glycosyl transferase, family 31 protein.
Os09g0455300	LOC_Os09g28210.1	1262	4.528	57.136	12.6184	0	0	Similar to INDEHISCENT protein.
Os09g0457900	LOC_Os09g28440.1	1100	0	1.651	-	0	0	Similar to AP2 domain containing protein RAP2.6 (Fragment).
Os09g0459200	LOC_Os09g28520.1	1139	8.182	18.74	2.29039	0	0	Conserved hypothetical protein.
Os09g0472100	LOC_Os09g29660.1	2466	30.294	126.825	4.18647	0	0	Similar to ABC transporter.
Os09g0479900	LOC_Os09g30250.1	8378	0.719	2.273	3.16134	0	0	Conserved hypothetical protein.
Os09g0482200	LOC_Os09g30414.1	1608	0.096	0.853	8.88542	0	0	Peptidase A1, pepsin family protein.
Os09g0482800	LOC_Os09g30490.1	747	0.069	10.803	156.565	0	0	Calcium-binding EF-hand domain containing protein.
Os09g0484900	LOC_Os09g31130.1	1967	6.544	18.626	2.84627	0	0	Sodium/sulphate symporter family protein.
Os09g0486500	LOC_Os09g31200.1	914	32.953	95.665	2.90307	0	0	Multiple stress-responsive zinc-finger protein ISAP1 (Stress- associated protein 1) (OsISAP1).
Os09g0499000	LOC_Os09g32330.1	1111	70.208	159.148	2.26681	0	0	Conserved hypothetical protein.
Os09g0504000	LOC_Os09g32670.1	1889	19.188	62.714	3.2684	0	0	Similar to Nucleotide sugar epimerase-like protein (UDP-D-glucuronate 4- epimerase) (EC 5.1.3.6).
Os09g0511200	LOC_Os09g33640.1	405	0.636	50.313	79.1085	0	0	Hypothetical protein.
Os09g0517100	LOC_Os09g34150.1	3382	1.446	15.343	10.6107	0	0	Disease resistance protein family protein.
Os09g0518000	LOC_Os09g34230.1	1503	0.411	12.886	31.3528	0	0	UDP-glucuronosyl/UDP-glucosyltransferase family protein.
Os09g0518600	LOC_Os09g34290.1	978	0.369	2.022	5.47967	0	0	Conserved hypothetical protein.
Os09g0522000	LOC_Os09g35010.1	897	1.148	15.654	13.6359	0	0	Similar to CBF-like protein.
Os09g0522100	LOC_Os09g35020.1	741	0	2.505	-	0	0	Similar to C-repeat binding factor 3-like protein.
Os09g0522200	LOC_Os09g35030.1	920	5.932	36.753	6.19572	0	0	DRE-binding protein 1A.
Os09g0530800	LOC_Os09g36110.1	2310	2.385	6.114	2.56352	0	0	Proteinase inhibitor, propeptide domain containing protein.
Os09g0533400	LOC_Os09g36300.1	2908	63.1	142.973	2.26582	0	0	Peptidase S16, ATP-dependent protease La family protein.
Os09g0533600	LOC_Os09g36320.1	1439	6.297	18.899	3.00127	0	0	Similar to Avr9/Cf-9 induced kinase 1.
Os09g0533650	None	2018	2.373	6.838	2.88158	0	0	Conserved hypothetical protein.
Os09g0538400	LOC_Os09g36730.1	1054	25.206	67.148	2.66397	0	0	Similar to P-type R2R3 Myb protein (Fragment).
Os09g0542900	LOC_Os09g37080.1	1001	3.292	30.031	9.12242	0	0	Conserved hypothetical protein.
Os09g0543900	LOC_Os09g37180.1	2056	2.003	6.673	3.3315	0	0	Transferase family protein.
Os09g0553300	LOC_Os09g38040.1	1236	17.287	47.499	2.74767	0	0	NUDIX hydrolase domain containing protein.
Os09g0555500	LOC_Os09g38320.1	1485	2.6	30.813	11.8512	0	0	Similar to Phytoene synthase 1, chloroplast precursor (EC 2.5.1.-) (Fruit ripening specific protein pTOM5).
Os09g0557600	None	302	3.41	9.219	2.70352	0	0	Non-protein coding transcript, unclassifiable transcript.
Os09g0559600	LOC_Os09g38670.1	586	1.494	10.879	7.28179	0	0	Thioredoxin domain 2 containing protein.
Os09g0561600	LOC_Os09g38850.1	2482	0.041	0.39	9.5122	0	0	EGF domain containing protein.
Os09g0565200	LOC_Os09g39180.1	1288	8.035	48.056	5.98083	0	0	Similar to Nucleic acid-binding protein precursor.
Os09g0565300	LOC_Os09g39190.1	1418	18.481	82.834	4.48212	0	0	Copine domain containing protein.
Os10g0103700	LOC_Os10g01470.1	952	8.329	18.607	2.234	0	0	Similar to HD-ZIP protein (Fragment).
Os10g0103800	LOC_Os10g01480.1	1618	5.6	14.265	2.54732	0	0	Inositol 1, 3, 4-trisphosphate 56-kinase family protein.
Os10g0105800	LOC_Os10g01650.1	1748	0.118	0.854	7.23729	0	0	Conserved hypothetical protein.
Os10g0112600	LOC_Os10g02350.1	2134	10.64	37.06	3.48308	0	0	Nonaspanin (TM9SF) family protein.
Os10g0130600	LOC_Os10g04060.1	3825	0.929	2.975	3.20237	0	0	Similar to TDRGA-1 (Fragment).
Os10g0132500	LOC_Os10g04290.1	4166	2.138	5.734	2.68195	0	0	Disease resistance protein family protein.
Os10g0140700	LOC_Os10g05130.1	582	8.316	24.057	2.89286	0	0	Conserved hypothetical protein.
Os10g0147200	LOC_Os10g05660.1	663	4.582	61.468	13.4151	0	0	Similar to Thaumatin-like protein.
Os10g0155800	LOC_Os10g06760.1	2537	1.502	3.96	2.63648	0	0	Protein kinase-like domain containing protein.
Os10g0162000	None	476	9.41	27.295	2.90064	0	0	Non-protein coding transcript, uncharacterized transcript.
Os10g0173000	LOC_Os10g09240.1	661	0.545	5.494	10.0807	0	0	Conserved hypothetical protein.
Os10g0203000	LOC_Os10g13550.1	1844	10.833	33.391	3.08234	0	0	Endonuclease/exonuclease/phosphatase domain containing protein.
Os10g0208500	LOC_Os10g14180.1	4473	1.681	3.671	2.18382	0	0	Conserved hypothetical protein.
Os10g0337600	LOC_Os10g19190.1	1308	0.905	2.283	2.52265	0	0	Got1-like protein family protein.
Os10g0345100	LOC_Os10g20470.1	1902	9.122	19.029	2.08606	0	0	Multi antimicrobial extrusion protein MatE family protein.
Os10g0361000	LOC_Os10g21670.1	749	1.925	12.498	6.49247	0	0	Lipoxygenase, LH2 domain containing protein.
Os10g0376200	LOC_Os10g22980.1	2521	13.316	28.026	2.10469	0	0	Leucine-rich repeat, typical subtype containing protein.
Os10g0391400	LOC_Os10g25230.1	827	0.187	89.97	481.123	0	0	ZIM domain containing protein.
Os10g0392400	LOC_Os10g25290.1	924	1.95	104.324	53.4995	0	0	ZIM domain containing protein.
Os10g0393800	LOC_Os10g25400.1	1472	0.175	1.782	10.1829	0	0	Lipolytic enzyme, G-D-S-L family protein.
Os10g0400500	LOC_Os10g26110.1	1479	0	2.21	-	0	0	Similar to Tyrosine decarboxylase 1 (EC 4.1.1.25) (ELI5) (Fragment).
Os10g0405500	LOC_Os10g26560.1	2538	0.913	1.971	2.15882	0	0	Conserved hypothetical protein.
Os10g0411500	LOC_Os10g27170.1	2527	1.202	3.034	2.52413	0	0	IQ calmodulin-binding region domain containing protein.
Os10g0450400	LOC_Os10g31290.1	3041	1.084	2.163	1.99539	0	0	Protein of unknown function DUF594 family protein.
Os10g0450800	LOC_Os10g31320.1	566	1.819	19.961	10.9736	0	0	Conserved hypothetical protein.
Os10g0450900	LOC_Os10g31330.1	1065	3.287	14.776	4.49528	0	0	Similar to Glycine-rich cell wall structural protein 2 precursor.
Os10g0452100	LOC_Os10g31460.5	815	7.139	14.754	2.06668	0	0	Similar to Cytokinesis protein sepA (FH1/2 protein) (Forced expression inhibition of growth A).
Os10g0452400	None	558	0.554	2.386	4.30686	0	0	Eggshell protein family protein.
Os10g0453900	LOC_Os10g31640.1	760	31.772	68.648	2.16064	0	0	Eggshell protein family protein.
Os10g0454200	LOC_Os10g31660.1	821	451.019	1160.17	2.57233	0	0	Eggshell protein family protein.
Os10g0454500	None	576	77.408	195.865	2.53029	0	0	Eggshell protein family protein.
Os10g0454700	None	757	0.612	3.145	5.13889	0	0	Eggshell protein family protein.
Os10g0455000	None	576	2.235	9.317	4.16868	0	0	Similar to Glycine-rich cell wall structural protein 2 precursor.
Os10g0455100	None	13693	2.23	6.713	3.01031	0	0	Conserved hypothetical protein.
Os10g0457600	LOC_Os10g31950.1	1809	51.998	122.477	2.35542	0	0	Similar to Acetyl-CoA C-acyltransferase (3-ketoacyl-coa thiolase b) (EC 2.3.1.16) (Fragment).
Os10g0466800	LOC_Os10g32930.1	877	7.162	18.726	2.61463	0	0	Conserved hypothetical protein.
Os10g0468500	LOC_Os10g33040.1	4031	4.509	16.586	3.67842	0	0	Tyrosine protein kinase domain containing protein.
Os10g0468600	LOC_Os10g33050.1	935	2.478	6.128	2.47296	0	0	Conserved hypothetical protein.
Os10g0477100	LOC_Os10g33720.1	2437	11.197	25.995	2.3216	0	0	Similar to Ankyrin-like protein.
Os10g0481000	LOC_Os10g33990.1	525	40.993	143.876	3.50977	0	0	Similar to Formin homology protein A.
Os10g0489000	LOC_Os10g34730.1	663	0.854	3.104	3.63466	0	0	GRAM domain containing protein.
Os10g0497700	LOC_Os10g35460.1	1569	4.397	97.621	22.2017	0	0	Similar to Phytochelatin synthetase.
Os10g0499400	LOC_Os10g35630.1	1066	14.345	63.25	4.4092	0	0	CBS domain containing protein.
Os10g0499600	LOC_Os10g35644.1	1457	1.838	5.262	2.86289	0	0	Conserved hypothetical protein.
Os10g0502400	LOC_Os10g35840.1	2127	12.66	29.745	2.34953	0	0	Similar to Glutamyl-tRNA reductase 2 (EC 1.2.1.70) (GluTR) (Fragment).
Os10g0510400	LOC_Os10g36690.1	2721	26.339	121.88	4.62736	0	0	Protein of unknown function DUF248, methyltransferase putative family protein.
Os10g0510500	LOC_Os10g36703.1	1014	59.102	129.724	2.19492	0	0	Auxin responsive SAUR protein family protein.
Os10g0510600	None	567	53.12	114.858	2.16224	0	0	Conserved hypothetical protein.
Os10g0515400	LOC_Os10g37120.1	1263	0.611	2.62	4.28805	0	0	Cytochrome P450 family protein.
Os10g0521000	LOC_Os10g37660.1	1986	1.763	4.449	2.52354	0	0	Similar to TRE1 protein (Fragment).
Os10g0521900	LOC_Os10g37760.1	1239	4.28	11.691	2.73154	0	0	Rhomboid-like protein family protein.
Os10g0522700	LOC_Os10g37860.1	557	22.831	69.978	3.06504	0	0	Conserved hypothetical protein.
Os10g0524500	LOC_Os10g38050.1	2119	0.243	1.542	6.34568	0	0	Similar to Mandelonitrile lyase-like protein.
Os10g0541000	LOC_Os10g39520.1	2075	3.796	10.034	2.64331	0	0	Similar to Seven transmembrane protein Mlo2.
Os10g0542400	LOC_Os10g39640.1	1195	2.714	6.348	2.33898	0	0	Expansin/Lol pI family protein.
Os10g0542700	LOC_Os10g39660.1	936	1.045	5.087	4.86794	0	0	Protein of unknown function DUF241, plant family protein.
Os10g0543400	LOC_Os10g39700.1	891	0.289	2.898	10.0277	0	0	Similar to chitinase [Oryza sativa (japonica cultivar-group)].
Os10g0548100	LOC_Os10g40040.1	1141	0.271	3.218	11.8745	0	0	Conserved hypothetical protein.
Os10g0550900	LOC_Os10g40360.1	1781	46.514	265.978	5.71824	0	0	Proline dehydrogenase domain containing protein.
Os10g0555100	LOC_Os10g40640.1	1995	11.278	57.724	5.11828	0	0	Similar to DNA chromosome 4, ESSA I CONTIG fragment NO. 6 (Glucosyltransferase like protein).
Os10g0563800	LOC_Os10g41420.1	639	7.654	18.754	2.45022	0	0	Conserved hypothetical protein.
Os10g0565200	LOC_Os10g41550.1	1569	10.698	96.824	9.05066	0	0	Similar to Beta-amylase PCT-BMYI (EC 3.2.1.2).
Os10g0571600	LOC_Os10g42130.1	1104	0.933	2.376	2.54662	0	0	No apical meristem (NAM) protein domain containing protein.
Os10g0574400	LOC_Os10g42390.1	964	1.869	6.027	3.22472	0	0	Similar to RING finger family protein.
Os10g0574700	LOC_Os10g42410.1	1230	86.27	233.34	2.70476	0	0	Protein of unknown function DUF597 family protein.
Os10g0575000	LOC_Os10g42430.1	2100	34.03	122.875	3.61078	0	0	Similar to Transcription factor MYC7E (Fragment).
Os10g0580900	LOC_Os10g43060.1	1357	13.848	53.195	3.84135	0	0	Conserved hypothetical protein.
Os11g0106900	LOC_Os11g01550.1	800	0.451	3.48	7.71619	0	0	Lateral organ boundaries, LOB domain containing protein.
Os11g0109000	LOC_Os11g01790.1	1701	0.121	0.996	8.2314	0	0	Protein phosphatase 2C-like domain containing protein.
Os11g0113700	LOC_Os11g02240.1	2043	1.94	11.534	5.94536	0	0	Similar to Protein kinase PK4.
Os11g0114200	None	566	2.365	7.628	3.22537	0	0	Hypothetical protein.
Os11g0116900	LOC_Os11g02480.1	1061	9.365	19.053	2.03449	0	0	Similar to WRKY transcription factor 46 (Fragment).
Os11g0126900	LOC_Os11g03300.1	1653	25.011	102.034	4.07956	0	0	Similar to NAC domain transcription factor.
Os11g0127600	LOC_Os11g03370.1	1569	4.66	17.205	3.69206	0	0	No apical meristem (NAM) protein domain containing protein.
Os11g0133700	LOC_Os11g03900.1	248	1.868	8.298	4.44218	0	0	Conserved hypothetical protein.
Os11g0137200	LOC_Os11g04210.1	2566	2.749	6.274	2.28228	0	0	Pyruvate carboxyltransferase domain containing protein.
Os11g0138533	None	591	0	1.092	-	0	0	Phosphoglycerate/bisphosphoglycerate mutase family protein.
Os11g0146300	LOC_Os11g04920.1	912	1.073	2.699	2.51538	0	0	Conserved hypothetical protein.
Os11g0150700	LOC_Os11g05320.1	1377	1.608	3.253	2.02301	0	0	Protein kinase-like domain containing protein.
Os11g0151400	LOC_Os11g05380.1	1871	0.688	98.858	143.689	0	0	Cytochrome P450 family protein.
Os11g0156000	LOC_Os11g05740.1	1641	0.565	3.762	6.65841	0	0	Similar to AP2 domain containing protein RAP2.8 (Fragment).
Os11g0160000	LOC_Os11g06110.1	2190	0.447	1.419	3.1745	0	0	Protein of unknown function DUF241, plant family protein.
Os11g0160400	LOC_Os11g06150.1	1184	0.087	7.191	82.6552	0	0	Conserved hypothetical protein.
Os11g0168500	LOC_Os11g06770.1	957	0	0.97	-	0	0	Similar to AP2 domain containing protein RAP2.6 (Fragment).
Os11g0168700	None	522	6.608	14.532	2.19915	0	0	Protein kinase-like domain containing protein.
Os11g0177400	LOC_Os11g07600.1	1773	12.574	27.742	2.2063	0	0	ABC transporter related domain containing protein.
Os11g0181200	LOC_Os11g07911.1	617	0.083	1.439	17.3373	0	0	Conserved hypothetical protein.
Os11g0182100	LOC_Os11g07950.1	971	4.984	43.009	8.62941	0	0	Conserved hypothetical protein.
Os11g0208600	LOC_Os11g10250.1	1815	0.113	0.889	7.86726	0	0	Hypothetical protein.
Os11g0213700	LOC_Os11g10760.1	2748	3.972	34.374	8.65408	0	0	Leucine-rich repeat, typical subtype containing protein.
Os11g0213800	LOC_Os11g10770.1	1545	4.066	25.881	6.36522	0	0	Similar to NBS-LRR disease resistance protein homologue (Fragment).
Os11g0214400	LOC_Os11g10800.1	869	0	2.043	-	0	0	Plant disease resistance response protein family protein.
Os11g0224900	LOC_Os11g11770.1	3066	6.818	16.701	2.44955	0	0	Similar to NBS-LRR protein (Fragment).
Os11g0226933	LOC_Os11g11960.1	2031	32.6	84.613	2.59549	0	0	Disease resistance protein family protein.
Os11g0227600	None	2602	1.642	4.993	3.0408	0	0	Conserved hypothetical protein.
Os11g0227700	LOC_Os11g12040.1	2346	1.822	5.349	2.93578	0	0	Similar to NBS-LRR protein (Fragment).
Os11g0229200	None	1020	2.019	4.826	2.39029	0	0	Similar to NBS-LRR type resistance protein (Fragment).
Os11g0229300	LOC_Os11g12300.1	1473	1.922	4.246	2.20916	0	0	Similar to NBS-LRR protein (Fragment).
Os11g0234200	LOC_Os11g12650.1	2323	1.618	4.395	2.71632	0	0	Zinc finger, FYVE/PHD-type domain containing protein.
Os11g0249000	LOC_Os11g14380.1	2945	5.35	13.756	2.57121	0	0	Disease resistance protein family protein.
Os11g0299300	LOC_Os11g19340.1	1658	0	0.341	-	0	0	Lipase, class 3 family protein.
Os11g0427800	LOC_Os11g24070.1	846	0.183	1.669	9.12022	0	0	Similar to Lipid transfer protein LPT III.
Os11g0451700	LOC_Os11g26570.1	1327	0.039	1.338	34.3077	0	0	Similar to Dehydrin DHN1 (M3) (RAB-17 protein).
Os11g0483000	LOC_Os11g29290.1	2066	6.33	133.744	21.1286	0	0	Cytochrome P450 family protein.
Os11g0483900	LOC_Os11g29350.1	1127	4.203	11.564	2.75137	0	0	Engulfment and cell motility, ELM domain containing protein.
Os11g0490100	LOC_Os11g29780.1	1378	0.934	2.138	2.28908	0	0	Protein of unknown function DUF579, plant family protein.
Os11g0531700	LOC_Os11g32750.1	1096	3.523	27.796	7.88987	0	0	NUDIX hydrolase domain containing protein.
Os11g0531800	LOC_Os11g32759.1	2023	1.883	10.93	5.80457	0	0	Hypothetical protein.
Os11g0536000	LOC_Os11g33050.1	1163	8.5	20.851	2.45306	0	0	Conserved hypothetical protein.
Os11g0570000	LOC_Os11g36200.1	3559	3.313	24.035	7.25475	0	0	Similar to Receptor kinase-like protein.
Os11g0575600	LOC_Os11g36719.1	3009	8.162	22.274	2.72899	0	0	Similar to Lipoxygenase (Fragment).
Os11g0609600	LOC_Os11g39540.1	2438	1.858	7.613	4.09742	0	0	Similar to 14-3-3 protein.
Os11g0618300	LOC_Os11g40370.1	3259	0.474	2.749	5.79958	0	0	Protein kinase domain containing protein.
Os11g0634200	LOC_Os11g41600.2	1027	21.256	59.719	2.80951	0	0	Conserved hypothetical protein.
Os11g0634350	None	1326	1.048	2.921	2.78721	0	0	Non-protein coding transcript, unclassifiable transcript.
Os11g0648100	LOC_Os11g42800.1	1982	12.157	29.092	2.39302	0	0	Kinesin, motor region domain containing protein.
Os11g0661800	LOC_Os11g43990.1	1768	0.845	3.537	4.1858	0	0	Concanavalin A-like lectin/glucanase domain containing protein.
Os11g0666200	LOC_Os11g44430.1	1614	8.868	31.175	3.51545	0	0	Protein kinase-like domain containing protein.
Os11g0668200	None	10291	0.851	3.294	3.87074	0	0	Conserved hypothetical protein.
Os11g0669100	LOC_Os11g44680.1	2271	20.472	172.557	8.42893	0	0	Calmodulin binding protein-like family protein.
Os11g0672900	LOC_Os11g44920.1	1300	5.822	11.639	1.99914	0	0	Protein of unknown function DUF1645 family protein.
Os11g0679700	LOC_Os11g45400.1	1952	0.739	2.563	3.4682	0	0	Lambda integrase-like, N-terminal domain containing protein.
Os11g0684000	LOC_Os11g45740.1	1402	6.72	55.977	8.32991	0	0	Similar to Transcription factor MYB21 (Myb-related protein 21) (AtMYB21) (Myb homolog 3) (AtMyb3).
Os11g0696900	LOC_Os11g47390.1	2605	0.455	1.038	2.28132	0	0	Cupredoxin domain containing protein.
Os11g0701100	LOC_Os11g47520.1	1150	0.269	2	7.43494	0	0	Similar to Class III chitinase homologue (OsChib3H-h) (Fragment).
Os12g0112000	LOC_Os12g02080.1	1318	1.797	5.174	2.87924	0	0	Similar to Peroxidase precursor (EC 1.11.1.7) (Fragment).
Os12g0113500	LOC_Os12g02200.2	2016	3.448	13.67	3.96462	0	0	Similar to Protein kinase PK4.
Os12g0114000	LOC_Os12g02240.1	816	1.577	4.895	3.10399	0	0	Hypothetical protein.
Os12g0116400	LOC_Os12g02420.1	684	16.033	37.046	2.31061	0	0	Similar to WRKY transcription factor 46 (Fragment).
Os12g0116700	LOC_Os12g02450.1	1324	0.233	1.463	6.27897	0	0	Similar to WRKY transcription factor 64.
Os12g0121100	LOC_Os12g02810.1	1429	3.927	9.939	2.53094	0	0	Protein kinase-like domain containing protein.
Os12g0123700	LOC_Os12g03040.1	2024	8.038	55.979	6.96429	0	0	No apical meristem (NAM) protein domain containing protein.
Os12g0123800	LOC_Os12g03050.1	1407	2.159	7.829	3.62622	0	0	No apical meristem (NAM) protein domain containing protein.
Os12g0126300	LOC_Os12g03290.1	1332	0.889	2.575	2.89651	0	0	Similar to AP2-1 protein (Fragment).
Os12g0131100	LOC_Os12g03720.1	1208	2.856	8.885	3.11099	0	0	Similar to Glucosamine--fructose-6-phosphate aminotransferase [isomerizing] (EC 2.6.1.16) (Hexosephosphate aminotransferase) (D-fructose-6- phosphate amidotransferase) (GFAT).
Os12g0136300	None	2128	0.121	0.967	7.99174	0	0	Conserved hypothetical protein.
Os12g0139300	LOC_Os12g04480.1	1784	1.068	2.556	2.39326	0	0	Similar to Cytochrome P450 90A1 (EC 1.14.-.-).
Os12g0139400	LOC_Os12g04500.1	606	2.634	5.593	2.12339	0	0	Similar to Type-A response regulator.
Os12g0147800	LOC_Os12g05260.1	984	16.429	79.47	4.83718	0	0	Phytosulfokines 5 precursor (Secretory protein SH27A) [Contains: Phytosulfokine-alpha (PSK-alpha) (Phytosulfokine-a); Phytosulfokine- beta (PSK-beta) (Phytosulfokine-b)].
Os12g0150200	LOC_Os12g05440.1	1772	0.639	116.791	182.772	0	0	Cytochrome P450 family protein.
Os12g0153200	LOC_Os12g05690.1	946	0.544	2.943	5.40993	0	0	Conserved hypothetical protein.
Os12g0154700	LOC_Os12g05840.1	948	1.629	7.278	4.46777	0	0	Similar to Nectarin 1 precursor (EC 1.15.1.1) (Superoxide dismutase [Mn]).
Os12g0154800	LOC_Os12g05860.1	905	0.683	2.586	3.78624	0	0	Germin family protein.
Os12g0154900	LOC_Os12g05870.1	630	1.716	4.74	2.76224	0	0	Similar to Germin-like protein precursor.
Os12g0157000	LOC_Os12g06080.1	1194	5.821	18.485	3.17557	0	0	Conserved hypothetical protein.
Os12g0164600	LOC_Os12g06780.1	1590	9.423	43.014	4.56479	0	0	Protein of unknown function DUF793 family protein.
Os12g0168100	LOC_Os12g07030.1	1521	0.068	1.724	25.3529	0	0	Similar to AP2 domain containing protein RAP2.6 (Fragment).
Os12g0174200	LOC_Os12g07550.1	689	5.978	20.029	3.35045	0	0	Conserved hypothetical protein.
Os12g0181500	LOC_Os12g08090.1	1724	1.553	32.65	21.0238	0	0	Similar to Amino acid carrier (Fragment).
Os12g0181600	LOC_Os12g08130.1	1797	1.117	72.908	65.2713	0	0	Amino acid/polyamine transporter II family protein.
Os12g0183100	LOC_Os12g08260.1	1696	6.496	15.322	2.35868	0	0	Similar to Branched chain alpha-keto acid dehydrogenase E1-alpha subunit (Fragment).
Os12g0194600	LOC_Os12g09250.1	453	2.387	6.68	2.79849	0	0	Basic-leucine zipper (bZIP) transcription factor domain containing protein.
Os12g0198200	LOC_Os12g09640.1	1266	0.935	4.781	5.11337	0	0	Protein phosphatase 2C family protein.
Os12g0218500	LOC_Os12g11680.1	3000	0.137	0.578	4.21898	0	0	Leucine rich repeat, N-terminal domain containing protein.
Os12g0224000	LOC_Os12g12260.1	1572	7.697	36.166	4.69871	0	0	Similar to Diacylglycerol kinase 1 (EC 2.7.1.107) (Diglyceride kinase 1) (DGK 1) (DAG kinase 1).
Os12g0228700	LOC_Os12g12720.1	744	0.208	5.64	27.1154	0	0	Similar to Jasmonate-induced protein.
Os12g0242100	LOC_Os12g13890.2	964	0.107	7.869	73.5421	0	0	Similar to Glycine-rich cell wall structural protein 1 precursor.
Os12g0272800	LOC_Os12g17410.1	4448	0.961	1.969	2.04891	0	0	NB-ARC domain containing protein.
Os12g0273000	None	1323	3.074	65.023	21.1526	0	0	NB-ARC domain containing protein.
Os12g0283400	LOC_Os12g18560.1	1136	0.272	5.79	21.2868	0	0	Glutelin family protein.
Os12g0292400	LOC_Os12g19470.1	1994	0.955	2.428	2.54241	0	0	Similar to Petunia ribulose 1,5-bisphosphate carboxylase small subunit mRNA (clone pSSU 51), partial cds. (Fragment).
Os12g0424700	LOC_Os12g23700.1	984	0.157	5.413	34.4777	0	0	Protein kinase-like domain containing protein.
Os12g0443000	LOC_Os12g25660.1	1590	0.097	20.175	207.99	0	0	Similar to Cytochrome P450-like protein.
Os12g0478100	None	623	2.727	11.205	4.10891	0	0	GRAM domain containing protein.
Os12g0478400	LOC_Os12g29430.1	996	0.569	27.629	48.5571	0	0	Conserved hypothetical protein.
Os12g0503200	LOC_Os12g31880.1	2976	6.678	14.887	2.22926	0	0	Similar to TRANSLATION INITIATION FACTOR IF-2P.
Os12g0510750	LOC_Os12g32610.1	537	0.288	1.954	6.78472	0	0	Conserved hypothetical protein.
Os12g0516200	LOC_Os12g33150.1	234	13.422	27.072	2.01699	0	0	Hypothetical protein.
Os12g0541300	LOC_Os12g35610.1	5097	0.707	4.615	6.52758	0	0	Ferric reductase-like transmembrane component family protein.
Os12g0548600	None	492	26.685	65.938	2.47098	0	0	Conserved hypothetical protein.
Os12g0552400	LOC_Os12g36630.1	886	1.104	4.691	4.24909	0	0	Universal stress protein (Usp) family protein.
Os12g0556200	LOC_Os12g36910.1	2086	6.837	49.306	7.21164	0	0	Calmodulin binding protein-like family protein.
Os12g0562400	LOC_Os12g37560.1	1087	18.141	50.855	2.80332	0	0	Similar to Phospholipase C (Fragment).
Os12g0564100	LOC_Os12g37690.1	2292	0.135	1.162	8.60741	0	0	Similar to R2R3MYB-domain protein (Fragment).
Os12g0573600	None	581	4.342	33.474	7.70935	0	0	Non-protein coding transcript, unclassifiable transcript.
Os12g0573900	LOC_Os12g38560.1	1489	2.351	5.203	2.2131	0	0	Conserved hypothetical protein.
Os12g0580700	LOC_Os12g39110.1	1247	6.647	16.955	2.55077	0	0	Similar to RING-H2 finger protein ATL2N.
Os12g0582700	LOC_Os12g39310.1	1703	28.993	97.83	3.37426	0	0	Cytochrome P450 family protein.
Os12g0586000	LOC_Os12g39620.1	1937	17.516	80.741	4.60956	0	0	Similar to Disease resistance protein ADR1 (Activated disease resistance protein 1).
Os12g0592900	LOC_Os12g40180.1	569	3.438	11.488	3.34148	0	0	Hypothetical protein.
Os12g0594000	LOC_Os12g40260.1	1398	0.479	2.367	4.94154	0	0	WD40-like domain containing protein.
Os12g0614600	LOC_Os12g42020.1	1760	4.125	9.904	2.40097	0	0	Protein kinase-like domain containing protein.
Os12g0616400	LOC_Os12g42190.1	1132	3.229	6.986	2.16352	0	0	Similar to Transcription factor PCF8 (Fragment).
Os12g0617400	LOC_Os12g42280.1	2041	0.807	13.265	16.4374	0	0	Similar to Neoxanthin cleavage enzyme.
Os12g0625200	LOC_Os12g43000.1	2625	1.334	3.428	2.56972	0	0	Conserved hypothetical protein.
Os12g0626400	LOC_Os12g43130.1	1333	5.446	11.018	2.02314	0	0	Similar to Phytoene synthase 1, chloroplast precursor (EC 2.5.1.-) (Fruit ripening specific protein pTOM5).
Os12g0631600	LOC_Os12g43580.1	3548	6.385	19.777	3.09742	0	0	Conserved hypothetical protein.
Os12g0635400	None	815	1.706	9.852	5.77491	0	0	VQ domain containing protein.
