# Supplementary material for: Transcriptome Analysis of Salt Stress Responsiveness in the Seedlings of Dongxiang Wild Rice (Oryza rufipogon Griff.)
Source: PLoS One. 2016 Jan 11;11(1):e0146242. doi: 10.1371/journal.pone.0146242 (PMC4709063; doi:10.1371/journal.pone.0146242)
Supplement: S25 Table — (XLS) [file pone.0146242.s028.xls]

## Sheet: Sheet1
S25 Table. List of down-regulated genes in roots [30].
RAP_ID	MSU_ID	Gene Length	RPKM_0	RPKM_1	Ratio	P_value	FDR	Description
Os01g0101700	LOC_Os01g01160.1	1691	5.876	2.458	0.418312	0	0	Heat shock protein DnaJ, N-terminal domain containing protein.
Os01g0103100	LOC_Os01g01360.1	1942	3.181	0.831	0.261239	0	0	TGF-beta receptor, type I/II extracellular region family protein.
Os01g0110050	None	1672	2.156	0.965	0.447588	0	0	Conserved hypothetical protein.
Os01g0111250	None	540	10.869	4.483	0.412457	0	0	UspA domain containing protein.
Os01g0113800	LOC_Os01g02360.1	2399	2.211	1.026	0.464043	0	0	Protein kinase-like domain containing protein.
Os01g0115200	LOC_Os01g02500.1	690	7.387	3.626	0.490862	0	0	Amidase family protein.
Os01g0115900	LOC_Os01g02600.1	1593	1.26	0.456	0.361905	0	0	Protein kinase-like domain containing protein.
Os01g0117900	LOC_Os01g02870.1	1488	2.007	0.895	0.445939	0	0	Similar to Nodulin-like protein 5NG4.
Os01g0118400	LOC_Os01g02900.1	2529	36.889	14.982	0.406137	0	0	Protein of unknown function DUF563 family protein.
Os01g0118600	LOC_Os01g02910.1	1683	3.457	0.887	0.256581	0	0	Protein of unknown function DUF563 family protein.
Os01g0119000	LOC_Os01g02930.1	1791	9.889	2.591	0.262008	0	0	Protein of unknown function DUF563 family protein.
Os01g0126900	LOC_Os01g03620.1	1909	12.029	5.622	0.467371	0	0	Similar to spore coat protein-like protein [Oryza sativa (japonica cultivar-group)].
Os01g0127200	LOC_Os01g03640.1	3084	1.569	0.484	0.308477	0	0	Cupredoxin domain containing protein.
Os01g0129600	LOC_Os01g03890.1	924	1.17	0.087	0.074359	0	0	Lateral organ boundaries, LOB domain containing protein.
Os01g0133900	LOC_Os01g04230.1	2118	3.476	1.676	0.482163	0	0	Protein kinase-like domain containing protein.
Os01g0135900	LOC_Os01g04350.1	833	40.608	17.68	0.435382	0	0	Similar to Cytosolic class I small heat shock protein 3C (Fragment).
Os01g0136300	LOC_Os01g04390.1	734	3.577	1.099	0.307241	0	0	Conserved hypothetical protein.
Os01g0136800	LOC_Os01g04450.1	2362	8.348	3.229	0.386799	0	0	Protein kinase-like domain containing protein.
Os01g0142800	LOC_Os01g04950.1	2306	62.113	28.836	0.464251	0	0	Similar to Peptide transporter.
Os01g0144100	LOC_Os01g05080.2	929	2.605	1.086	0.416891	0	0	Similar to Thylakoid lumenal 15 kDa protein, chloroplast precursor (p15).
Os01g0149800	LOC_Os01g05650.1	264	13.066	5.197	0.39775	0	0	Metallothionein-like protein type 2.
Os01g0152800	LOC_Os01g05960.1	3428	1.277	0.494	0.386844	0	0	Protein kinase-like domain containing protein.
Os01g0155000	LOC_Os01g06220.1	1274	63.125	28.441	0.45055	0	0	Esterase/lipase/thioesterase domain containing protein.
Os01g0159200	LOC_Os01g06580.1	746	38.856	15.956	0.410644	0	0	Conserved hypothetical protein.
Os01g0167100	None	1233	5.261	1.865	0.354495	0	0	Conserved hypothetical protein.
Os01g0174000	LOC_Os01g07880.1	612	50.392	24.856	0.493253	0	0	Similar to Transcription factor HY5-like (HY5 homolog). Splice isoform 2.
Os01g0174100	LOC_Os01g07890.1	704	7.898	3.21	0.406432	0	0	Conserved hypothetical protein.
Os01g0174700	LOC_Os01g07940.1	1974	1.513	0.613	0.405155	0	0	Similar to Akt (Fragment).
Os01g0176100	LOC_Os01g08100.1	1506	1.299	0.429	0.330254	0	0	UDP-glucuronosyl/UDP-glucosyltransferase family protein.
Os01g0176400	LOC_Os01g08140.1	867	13.777	5.817	0.422225	0	0	Similar to Photoreceptor-interacting protein-like.
Os01g0177400	LOC_Os01g08220.1	1113	1.48	0.363	0.24527	0	0	GA 3beta-hydroxylase.
Os01g0179600	LOC_Os01g08440.1	1629	4.109	0.495	0.120467	0	0	UDP-glucuronosyl/UDP-glucosyltransferase family protein.
Os01g0182700	LOC_Os01g08710.1	1471	0.735	0.137	0.186395	0	0	Similar to WRKY transcription factor 34.
Os01g0191200	LOC_Os01g09540.1	1307	30.765	10.96	0.356249	0	0	Similar to Acid phosphatase.
Os01g0195000	LOC_Os01g09850.1	2367	16.401	6.699	0.408451	0	0	Zinc finger, C2H2-type domain containing protein.
Os01g0200700	LOC_Os01g10400.2	565	23.693	7.927	0.334571	0	0	Similar to Metallothionein-like protein type 3 (MT-3) (MWMT3).
Os01g0211600	LOC_Os01g11340.1	1509	39.988	18.076	0.452036	0	0	Cytochrome P450 family protein.
Os01g0213400	LOC_Os01g11520.1	958	10.695	4.886	0.456849	0	0	Zinc finger, RING-type domain containing protein.
Os01g0216000	LOC_Os01g11730.1	1531	56.799	25.143	0.442666	0	0	Lipolytic enzyme, G-D-S-L family protein.
Os01g0216400	LOC_Os01g11750.1	1149	6.901	1.931	0.279815	0	0	Lipolytic enzyme, G-D-S-L family protein.
Os01g0217000	LOC_Os01g11810.1	1653	13.3	6.42	0.482707	0	0	Protein of unknown function DUF231, plant domain containing protein.
Os01g0220700	LOC_Os01g12130.1	450	7.208	1.793	0.248751	0	0	MtN3 and saliva related transmembrane protein family protein.
Os01g0226600	LOC_Os01g12680.1	2776	2.318	0.959	0.413719	0	0	C4-dicarboxylate transporter/malic acid transport protein family protein.
Os01g0235100	LOC_Os01g13390.1	540	2.384	0.448	0.187919	0	0	Conserved hypothetical protein.
Os01g0239100	LOC_Os01g13760.1	1050	15.887	7.878	0.495877	0	0	Heat shock protein DnaJ family protein.
Os01g0246400	LOC_Os01g14410.1	942	8.144	1.97	0.241896	0	0	Similar to Low molecular mass early light-inducible protein HV90, chloroplast precursor (ELIP).
Os01g0247600	LOC_Os01g14514.1	675	5.416	2.032	0.375185	0	0	Conserved hypothetical protein.
Os01g0247700	LOC_Os01g14520.1	2756	31.814	10.629	0.334098	0	0	C4-dicarboxylate transporter/malic acid transport protein family protein.
Os01g0249100	LOC_Os01g14660.1	765	23.085	6.171	0.267316	0	0	Similar to Expansin Os-EXPA3.
Os01g0253400	LOC_Os01g14960.1	1186	2.865	1.021	0.35637	0	0	Protein of unknown function DUF1218 family protein.
Os01g0262500	LOC_Os01g15770.1	865	17.618	7.044	0.399818	0	0	TRAM, LAG1 and CLN8 homology domain containing protein.
Os01g0264600	LOC_Os01g15990.1	1995	2.323	0.748	0.321997	0	0	Conserved hypothetical protein.
Os01g0269800	LOC_Os01g16400.1	3036	3.103	1.462	0.471157	0	0	Disease resistance protein family protein.
Os01g0275800	None	1451	11.142	4.644	0.416801	0	0	Non-protein coding transcript, putative npRNA.
Os01g0283500	LOC_Os01g18100.1	1445	9.157	4.077	0.445233	0	0	Rhomboid-like protein family protein.
Os01g0289950	None	2170	1.756	0.8	0.455581	0	0	Conserved hypothetical protein.
Os01g0290600	LOC_Os01g18660.1	1440	26.458	12.974	0.490362	0	0	Aminotransferase, class V family protein.
Os01g0297700	LOC_Os01g19290.1	1571	3.376	1.336	0.395735	0	0	Protein of unknown function DUF6, transmembrane domain containing protein.
Os01g0303800	LOC_Os01g19820.1	937	10.11	3.273	0.323739	0	0	Universal stress protein (Usp) family protein.
Os01g0307500	LOC_Os01g20160.1	2163	12.949	2.5	0.193065	0	0	Cation transporter family protein.
Os01g0309800	LOC_Os01g20830.1	1187	8.285	3.671	0.44309	0	0	Similar to Hydrogenase expression/formation protein hypB.
Os01g0311600	LOC_Os01g20950.1	1407	3.732	0.918	0.245981	0	0	Sulfotransferase family protein.
Os01g0316600	LOC_Os01g21420.1	2194	7.697	3.439	0.446797	0	0	Similar to ASF/SF2-like pre-mRNA splicing factor SRP30'.
Os01g0329900	LOC_Os01g22640.1	1895	8.504	3.3	0.388053	0	0	Similar to Lipase homolog (Fragment).
Os01g0330200	LOC_Os01g22670.1	1014	76.823	38.4	0.49985	0	0	Peptidase C1A, papain family protein.
Os01g0330300	None	1104	13.245	5.117	0.386334	0	0	Peptidase C1A, papain family protein.
Os01g0341200	LOC_Os01g23870.1	1559	9.445	2.252	0.238433	0	0	Conserved hypothetical protein.
Os01g0346600	LOC_Os01g24430.1	1469	5.082	2.472	0.486423	0	0	Conserved hypothetical protein.
Os01g0349000	None	1589	3.597	1.498	0.416458	0	0	Conserved hypothetical protein.
Os01g0363300	LOC_Os01g26120.1	932	5.248	2.035	0.387767	0	0	Protein of unknown function DUF588 family protein.
Os01g0363600	None	974	3.542	1.574	0.444382	0	0	Conserved hypothetical protein.
Os01g0366100	LOC_Os01g26370.1	3616	2.079	1.004	0.482924	0	0	Hypothetical protein.
Os01g0369900	LOC_Os01g27230.1	2708	5.19	0.82	0.157996	0	0	Similar to Oxo-phytodienoic acid reductase.
Os01g0373800	None	563	5.853	2.58	0.4408	0	0	Conserved hypothetical protein.
Os01g0376200	None	524	2.653	0.693	0.261214	0	0	Non-protein coding transcript, unclassifiable transcript.
Os01g0501800	LOC_Os01g31690.1	1331	7.156	1.364	0.190609	0	0	Similar to Photosystem II oxygen-evolving complex protein 1 (Fragment).
Os01g0504100	LOC_Os01g31940.1	1341	11.979	5.175	0.432006	0	0	Protein of unknown function DUF6, transmembrane domain containing protein.
Os01g0511000	LOC_Os01g32770.1	1415	17.538	7.072	0.403239	0	0	Similar to LOB domain protein 40.
Os01g0521200	LOC_Os01g33762.1	1923	4.659	1.993	0.427774	0	0	Non-protein coding transcript, uncharacterized transcript.
Os01g0524500	LOC_Os01g34060.1	1328	6.785	2.643	0.389536	0	0	Similar to Transcription factor MYBS3.
Os01g0525800	None	557	31.705	11.88	0.374704	0	0	Similar to DVL5.
Os01g0537250	LOC_Os01g35330.1	1212	10.79	3.795	0.351715	0	0	Conserved hypothetical protein.
Os01g0543000	LOC_Os01g36229.1	3133	7.757	3.722	0.479825	0	0	Conserved hypothetical protein.
Os01g0543600	LOC_Os01g36294.1	2661	0.58	0.045	0.0775862	0	0	Cytochrome P450 family protein.
Os01g0544200	LOC_Os01g36350.1	1631	1.578	0.322	0.204056	0	0	Cytochrome P450 family protein.
Os01g0547500	LOC_Os01g36710.1	1205	2.478	0.737	0.297417	0	0	Hypothetical protein.
Os01g0554100	None	4186	2.472	0.925	0.374191	0	0	Peptidase aspartic, catalytic domain containing protein.
Os01g0555200	LOC_Os01g37470.1	2261	16.646	7.638	0.458849	0	0	Asp/Glu racemase family protein.
Os01g0557400	LOC_Os01g37670.1	1678	3.559	1.563	0.439168	0	0	Cyclin-like F-box domain containing protein.
Os01g0559900	LOC_Os01g37950.1	620	104.383	49.201	0.471351	0	0	Conserved hypothetical protein.
Os01g0561600	LOC_Os01g38110.1	1938	0.691	0.104	0.150507	0	0	Cytochrome P450 family protein.
Os01g0562600	LOC_Os01g38190.1	1421	2.319	0.71	0.306166	0	0	Protein of unknown function DUF247, plant family protein.
Os01g0565800	LOC_Os01g38500.1	513	1.706	0.236	0.138335	0	0	Protein of unknown function DUF538 family protein.
Os01g0572300	LOC_Os01g39110.1	1350	20.175	9.654	0.478513	0	0	Zinc finger, C2H2-type domain containing protein.
Os01g0584300	None	807	10.016	4.45	0.444289	0	0	Non-protein coding transcript, unclassifiable transcript.
Os01g0585300	LOC_Os01g40310.1	754	5.736	1.873	0.326534	0	0	Protein of unknown function DUF1118 family protein.
Os01g0587300	LOC_Os01g40480.1	3243	1.937	0.933	0.481673	0	0	C2 calcium/lipid-binding region, CaLB domain containing protein.
Os01g0594700	None	1140	2.981	0.956	0.320698	0	0	FAD dependent oxidoreductase family protein.
Os01g0600900	LOC_Os01g41710.1	1179	3.188	1.027	0.322146	0	0	Chlorophyll a-b binding protein 2, chloroplast precursor (LHCII type I CAB-2) (LHCP).
Os01g0602400	LOC_Os01g41810.1	1813	1.647	0.356	0.216151	0	0	Similar to Cytochrome P450 monooxygenase CYP72A5 (Fragment).
Os01g0604000	None	1388	9.941	4.535	0.456192	0	0	Conserved hypothetical protein.
Os01g0605700	LOC_Os01g42090.1	991	2.338	0.651	0.278443	0	0	MtN3 and saliva related transmembrane protein family protein.
Os01g0605850	LOC_Os01g42100.1	11768	0.144	0.027	0.1875	0	0	Conserved hypothetical protein.
Os01g0615500	LOC_Os01g42900.1	1794	9.327	3.936	0.422001	0	0	ABC transporter related domain containing protein.
Os01g0620300	None	1443	0.714	0.056	0.0784314	0	0	UDP-glucuronosyl/UDP-glucosyltransferase family protein.
Os01g0620800	LOC_Os01g43280.1	1895	3.07	1.341	0.436808	0	0	UDP-glucuronosyl/UDP-glucosyltransferase family protein.
Os01g0622800	LOC_Os01g43430.1	773	11.656	5.69	0.488161	0	0	Conserved hypothetical protein.
Os01g0623600	LOC_Os01g43490.1	1490	2.488	1.137	0.456994	0	0	Similar to Polygalacturonase precursor (EC 3.2.1.15) (PG) (Pectinase).
Os01g0623900	LOC_Os01g43510.1	1432	3.2	1.493	0.466562	0	0	Similar to Splicing factor, arginine/serine-rich 2 (Splicing factor SC35) (SC-35) (Splicing component, 35 kDa) (PR264 protein).
Os01g0629600	LOC_Os01g43890.1	1448	11.449	5.657	0.494104	0	0	Peptidase S10, serine carboxypeptidase family protein.
Os01g0631800	LOC_Os01g44120.1	766	4.705	1.264	0.26865	0	0	Conserved hypothetical protein.
Os01g0639600	LOC_Os01g45250.1	1292	62.166	30.543	0.491314	0	0	Protein of unknown function DUF1645 family protein.
Os01g0644500	LOC_Os01g45670.1	1270	27.81	12.391	0.445559	0	0	Conserved hypothetical protein.
Os01g0647000	LOC_Os01g45900.1	1628	54.111	17.548	0.324296	0	0	Cyclin-like F-box domain containing protein.
Os01g0651800	LOC_Os01g46290.1	1576	8.331	3.226	0.387228	0	0	Lipase, class 3 family protein.
Os01g0659900	LOC_Os01g47050.1	1980	7.021	2.262	0.322176	0	0	Cyclin-like F-box domain containing protein.
Os01g0660200	LOC_Os01g47070.1	1236	39.156	19.032	0.486056	0	0	Acidic class III chitinase OsChib3a precursor (Chitinase) (EC 3.2.1.14).
Os01g0666400	LOC_Os01g47610.1	1176	1.095	0.172	0.157078	0	0	Conserved hypothetical protein.
Os01g0668100	LOC_Os01g47780.1	1040	156.883	70.379	0.448608	0	0	Similar to Arabinogalactan-like protein.
Os01g0668600	LOC_Os01g47820.1	2394	2.108	1.062	0.503795	0	0	Curculin-like (mannose-binding) lectin domain containing protein.
Os01g0669100	LOC_Os01g47900.1	2801	4.963	1.109	0.223454	0	0	Similar to Resistance protein candidate (Fragment).
Os01g0674150	LOC_Os01g48339.1	969	5.579	2.623	0.470156	0	0	Conserved hypothetical protein.
Os01g0674200	None	540	5.149	2.167	0.420858	0	0	Conserved hypothetical protein.
Os01g0678000	LOC_Os01g48620.1	2703	0.629	0.134	0.213037	0	0	Conserved hypothetical protein.
Os01g0680100	None	1594	34.755	8.961	0.257833	0	0	Conserved hypothetical protein.
Os01g0680200	LOC_Os01g48800.1	1584	40.142	10.801	0.26907	0	0	Protein of unknown function DUF6, transmembrane domain containing protein.
Os01g0686000	LOC_Os01g49210.1	795	14.701	1.675	0.113938	0	0	TGS-like domain containing protein.
Os01g0694800	LOC_Os01g50000.1	639	3.303	0.695	0.210415	0	0	Conserved hypothetical protein.
Os01g0696100	None	1155	2.407	0.978	0.406315	0	0	K+ channel, two pore family protein.
Os01g0702900	LOC_Os01g50730.1	1568	0.493	0.051	0.103448	0	0	Similar to Sucrose-phosphate synthase (EC 2.4.1.14).
Os01g0703300	LOC_Os01g50750.1	1452	5.567	2.001	0.35944	0	0	Zinc finger, RING-type domain containing protein.
Os01g0704100	LOC_Os01g50820.1	1997	510.914	152.287	0.298068	0	0	Similar to Membrane transporter.
Os01g0706850	None	501	7.399	3.141	0.424517	0	0	Non-protein coding transcript, unclassifiable transcript.
Os01g0710700	LOC_Os01g51360.1	1920	9.278	4.14	0.446217	0	0	Lipase, class 3 family protein.
Os01g0713200	LOC_Os01g51570.1	1182	163.866	68.342	0.41706	0	0	Similar to Beta-glucanase.
Os01g0718000	LOC_Os01g52030.1	685	5.036	1.944	0.386021	0	0	Zinc finger, A20-type domain containing protein.
Os01g0719600	LOC_Os01g52160.1	860	18.319	7.742	0.422621	0	0	Heavy metal transport/detoxification protein domain containing protein.
Os01g0719800	None	1984	2.673	1.342	0.502058	0	0	Conserved hypothetical protein.
Os01g0721000	LOC_Os01g52290.1	1606	12.791	5.427	0.424283	0	0	Protein kinase-like domain containing protein.
Os01g0732300	LOC_Os01g53160.1	1255	2.667	1.222	0.458193	0	0	Protein of unknown function DUF623, plant domain containing protein.
Os01g0736600	LOC_Os01g53500.1	1018	3.186	0.912	0.286252	0	0	Zinc finger, RING-type domain containing protein.
Os01g0740400	LOC_Os01g53790.1	1466	2.564	0.826	0.322153	0	0	Protein of unknown function DUF1005 family protein.
Os01g0752500	LOC_Os01g54890.1	744	32.386	7.159	0.221052	0	0	Similar to Ethylene-responsive transcription factor 6 (Ethylene-responsive element binding factor 6) (EREBP-6) (AtERF6).
Os01g0758200	LOC_Os01g55340.1	1077	18.166	8.692	0.478476	0	0	Similar to Dof2 (Fragment).
Os01g0765600	LOC_Os01g56030.1	1112	53.801	13.498	0.250888	0	0	EF-Hand type domain containing protein.
Os01g0771300	LOC_Os01g56480.1	597	16.903	4.326	0.255931	0	0	Conserved hypothetical protein.
Os01g0778300	None	207	15.918	7.797	0.489823	0	0	Conserved hypothetical protein.
Os01g0778400	LOC_Os01g57040.1	207	7.959	0.975	0.122503	0	0	Conserved hypothetical protein.
Os01g0781200	LOC_Os01g57280.1	4411	10.482	4.528	0.431979	0	0	Similar to Rust resistance protein.
Os01g0786700	LOC_Os01g57700.1	1191	28.099	8.436	0.300224	0	0	Conserved hypothetical protein.
Os01g0802700	LOC_Os01g58860.1	1735	10.03	2.488	0.248056	0	0	Auxin Efflux Carrier family protein.
Os01g0804400	LOC_Os01g59020.1	1756	4.075	2.045	0.50184	0	0	Cytochrome P450 family protein.
Os01g0804900	LOC_Os01g59050.1	1563	6.456	3.227	0.499845	0	0	Similar to Cytochrome P450.
Os01g0806300	LOC_Os01g59190.1	811	2.476	0.746	0.301292	0	0	Conserved hypothetical protein.
Os01g0825900	LOC_Os01g61060.1	2287	3.895	1.606	0.412323	0	0	Protein of unknown function Cys-rich family protein.
Os01g0826800	LOC_Os01g61110.1	894	4.722	0.406	0.0859805	0	0	Conserved hypothetical protein.
Os01g0827300	LOC_Os01g61160.1	2022	52.173	25.303	0.484983	0	0	Similar to Laccase precursor (EC 1.10.3.2).
Os01g0829100	LOC_Os01g61330.1	1533	5.877	2.158	0.367194	0	0	Major sperm protein domain containing protein.
Os01g0836600	LOC_Os01g61940.1	2622	16.573	6.079	0.366801	0	0	ABC transporter related domain containing protein.
Os01g0838200	LOC_Os01g62110.1	276	18.281	4.386	0.239921	0	0	Conserved hypothetical protein.
Os01g0840100	LOC_Os01g62290.1	2387	43.872	14.537	0.33135	0	0	Heat shock protein Hsp70 family protein.
Os01g0840900	LOC_Os01g62360.1	772	15.606	7.317	0.468858	0	0	Conserved hypothetical protein.
Os01g0847100	LOC_Os01g62830.1	732	5.064	0.937	0.185032	0	0	Conserved hypothetical protein.
Os01g0850000	LOC_Os01g63050.1	1432	21.752	9.101	0.418398	0	0	Conserved hypothetical protein.
Os01g0871800	LOC_Os01g65130.1	4075	0.695	0.307	0.441727	0	0	TGF-beta receptor, type I/II extracellular region family protein.
Os01g0876500	LOC_Os01g65530.1	724	8.96	4.459	0.497656	0	0	RNA-binding region RNP-1 (RNA recognition motif) domain containing protein.
Os01g0881300	LOC_Os01g65880.1	1205	26.79	12.457	0.464987	0	0	MtN3 and saliva related transmembrane protein family protein.
Os01g0881800	LOC_Os01g65904.1	1504	5.443	1.073	0.197134	0	0	Conserved hypothetical protein.
Os01g0888800	LOC_Os01g66530.1	766	6.453	1.054	0.163335	0	0	Conserved hypothetical protein.
Os01g0896200	LOC_Os01g67090.1	1188	25.006	12.091	0.483524	0	0	Conserved hypothetical protein.
Os01g0898800	LOC_Os01g67320.1	2893	9.023	3.347	0.370941	0	0	Protein of unknown function DUF1685 family protein.
Os01g0902700	LOC_Os01g67630.1	2939	9.53	4.489	0.471039	0	0	TGF-beta receptor, type I/II extracellular region family protein.
Os01g0917500	LOC_Os01g68870.1	4659	0.751	0.312	0.415446	0	0	Protein kinase-like domain containing protein.
Os01g0919600	LOC_Os01g69050.1	2143	46.585	21.126	0.453494	0	0	Protein of unknown function DUF707 family protein.
Os01g0920500	LOC_Os01g69140.1	729	32.276	16.162	0.500744	0	0	Conserved hypothetical protein.
Os01g0924200	LOC_Os01g69960.1	1478	7.176	3.249	0.452759	0	0	Conserved hypothetical protein.
Os01g0930900	LOC_Os01g70525.1	846	1.765	0.143	0.0810198	0	0	Similar to Short chain alcohol dehydrogenase-like.
Os01g0931000	LOC_Os01g70540.1	834	8.766	4.064	0.463609	0	0	Glucose/ribitol dehydrogenase family protein.
Os01g0934600	LOC_Os01g70830.1	720	7.651	2.522	0.32963	0	0	Esterase/lipase/thioesterase domain containing protein.
Os01g0934700	LOC_Os01g70840.1	942	8.69	3.641	0.418987	0	0	Esterase/lipase/thioesterase domain containing protein.
Os01g0935800	LOC_Os01g70970.1	914	4.45	1.192	0.267865	0	0	Protein kinase domain containing protein.
Os01g0940700	LOC_Os01g71340.1	1103	7.655	2.158	0.281907	0	0	Similar to Glucan endo-1,3-beta-glucosidase GII precursor (EC 3.2.1.39) ((1->3)- beta-glucan endohydrolase GII) ((1->3)-beta-glucanase isoenzyme GII) (Beta-1,3-endoglucanase GII).
Os01g0945200	LOC_Os01g71710.1	1551	34.689	12.722	0.366745	0	0	Amino acid/polyamine transporter I family protein.
Os01g0947700	LOC_Os01g71930.1	3542	10.975	5.217	0.475353	0	0	Beta-1,3-glucanase.
Os01g0949300	LOC_Os01g72080.1	1005	70.185	24.892	0.354663	0	0	EF-Hand type domain containing protein.
Os01g0950200	None	982	64.96	24.941	0.383944	0	0	Conserved hypothetical protein.
Os01g0950300	LOC_Os01g72170.1	861	77.02	29.805	0.386977	0	0	Similar to Glutathione S-transferase GST 29 (EC 2.5.1.18).
Os01g0952500	LOC_Os01g72330.1	1605	14.852	5.405	0.363924	0	0	Similar to Two-component response regulator ARR9 (Response reactor 4).
Os01g0959750	None	557	20.798	7.824	0.37619	0	0	Conserved hypothetical protein.
Os01g0962700	LOC_Os01g73170.1	1397	10.614	5.257	0.495289	0	0	Similar to Peroxidase 12 precursor (EC 1.11.1.7) (Atperox P12) (PRXR6) (ATP4a).
Os01g0967200	LOC_Os01g73630.1	1136	3.399	0.817	0.240365	0	0	Similar to Rac GTPase activating protein 1.
Os01g0975900	LOC_Os01g74450.1	1345	38.815	18.48	0.476105	0	0	Similar to Tonoplast membrane integral protein ZmTIP1-2.
Os02g0100600	LOC_Os02g01060.1	935	12.5	4.531	0.36248	0	0	Harpin-induced 1 domain containing protein.
Os02g0102200	LOC_Os02g01210.1	1814	2.583	1.29	0.499419	0	0	Similar to Transmembrane amino acid transporter protein.
Os02g0106600	LOC_Os02g01700.1	949	7.541	1.063	0.140963	0	0	Zinc finger, RING-type domain containing protein.
Os02g0106650	None	600	9.182	1.143	0.124483	0	0	Conserved hypothetical protein.
Os02g0106900	LOC_Os02g01730.1	1489	7.158	3.604	0.503493	0	0	Protein kinase-like domain containing protein.
Os02g0107300	None	1373	1.837	0.735	0.400109	0	0	Conserved hypothetical protein.
Os02g0111500	LOC_Os02g02110.1	1403	5.798	1.467	0.253018	0	0	Non-protein coding transcript, uncharacterized transcript.
Os02g0111600	LOC_Os02g02120.1	2394	6.774	1.534	0.226454	0	0	EGF domain containing protein.
Os02g0114050	None	1161	4.479	1.251	0.279303	0	0	Protein of unknown function DUF6, transmembrane domain containing protein.
Os02g0114100	LOC_Os02g02310.1	2082	2.25	0.64	0.284444	0	0	Non-protein coding transcript, unclassifiable transcript.
Os02g0114400	LOC_Os02g02340.1	1521	62.589	20.904	0.333988	0	0	Phospholipid/glycerol acyltransferase domain containing protein.
Os02g0115700	LOC_Os02g02400.1	1872	72.031	27.309	0.379128	0	0	Catalase isozyme A (EC 1.11.1.6) (CAT-A).
Os02g0116700	LOC_Os02g02490.1	3356	22.92	9.955	0.434337	0	0	Protein kinase-like domain containing protein.
Os02g0122600	LOC_Os02g03020.1	444	38.035	5.362	0.140975	0	0	EF-Hand type domain containing protein.
Os02g0125600	LOC_Os02g03320.1	697	3.398	0.868	0.255444	0	0	Plant neutral invertase family protein.
Os02g0128000	LOC_Os02g03570.1	534	12.245	3.929	0.320866	0	0	Similar to Cytosolic class I small heat shock protein 6 (Fragment).
Os02g0131000	LOC_Os02g03830.1	682	2.038	0.532	0.26104	0	0	Conserved hypothetical protein.
Os02g0131600	LOC_Os02g03880.1	258	17.761	8.915	0.501942	0	0	Similar to Mitochondrial import receptor subunit TOM22 homolog (Translocase of outer membrane 22 kDa subunit homolog) (TOM9).
Os02g0143400	LOC_Os02g05060.1	393	7.336	1.129	0.153899	0	0	Auxin responsive SAUR protein family protein.
Os02g0160600	None	660	5.149	2.507	0.486891	0	0	Non-protein coding transcript, unclassifiable transcript.
Os02g0166800	LOC_Os02g07030.1	1925	1.364	0.377	0.276393	0	0	Protein of unknown function DUF640 domain containing protein.
Os02g0167600	LOC_Os02g07110.1	576	1.698	0.14	0.0824499	0	0	Non-protein coding transcript, putative npRNA.
Os02g0174300	LOC_Os02g07800.1	1314	11.245	4.606	0.409604	0	0	Homeodomain-like containing protein.
Os02g0177700	LOC_Os02g08110.1	867	3.029	1.21	0.399472	0	0	Protein of unknown function DUF588 family protein.
Os02g0178300	LOC_Os02g08170.1	603	5.208	1.673	0.321237	0	0	Conserved hypothetical protein.
Os02g0187700	LOC_Os02g09480.1	1596	7.549	3.337	0.442045	0	0	Similar to Myb-related protein B (B-Myb) (Myb-related protein 1) (XMYB1).
Os02g0188000	LOC_Os02g09510.1	1615	37.746	13.042	0.34552	0	0	UDP-glucuronosyl/UDP-glucosyltransferase family protein.
Os02g0189200	LOC_Os02g09610.1	1426	10.976	4.273	0.389304	0	0	Conserved hypothetical protein.
Os02g0191800	LOC_Os02g09850.1	636	27.281	8.755	0.320919	0	0	Conserved hypothetical protein.
Os02g0194700	LOC_Os02g10120.1	3158	0.391	0.077	0.196931	0	0	Similar to Lipoxygenase 2.3, chloroplast precursor (EC 1.13.11.12) (LOX2:Hv:3).
Os02g0202900	LOC_Os02g10850.1	1311	9.582	3.17	0.330829	0	0	Cyclin-like F-box domain containing protein.
Os02g0206700	LOC_Os02g11640.1	1739	1.628	0.371	0.227887	0	0	UDP-glucuronosyl/UDP-glucosyltransferase family protein.
Os02g0212300	LOC_Os02g12070.1	204	5.3	0.791	0.149245	0	0	Hypothetical protein.
Os02g0215400	None	3069	6.241	2.353	0.377023	0	0	Conserved hypothetical protein.
Os02g0215500	LOC_Os02g12400.1	3747	7.173	2.444	0.340722	0	0	Protein kinase-like domain containing protein.
Os02g0216300	LOC_Os02g12480.1	1831	327.755	93.349	0.284813	0	0	Conserved hypothetical protein.
Os02g0216500	LOC_Os02g12490.1	1222	17.359	8.255	0.475546	0	0	Hypothetical protein.
Os02g0216700	None	2173	18.481	8.467	0.458146	0	0	Non-protein coding transcript, unclassifiable transcript.
Os02g0218300	LOC_Os02g12654.1	1277	7.499	3.413	0.455127	0	0	Non-protein coding transcript, uncharacterized transcript.
Os02g0223200	None	1407	5.233	1.463	0.279572	0	0	Similar to GTP cyclohydrolase II/3,4-dihydroxy-2-butanone-4-phosphate synthase- like protein (Fragment).
Os02g0223300	LOC_Os02g13020.1	1380	5.037	1.433	0.284495	0	0	Conserved hypothetical protein.
Os02g0223700	LOC_Os02g13060.1	1227	10.196	5.097	0.499902	0	0	Conserved hypothetical protein.
Os02g0226400	LOC_Os02g13304.1	643	2.883	0.565	0.195976	0	0	Non-protein coding transcript, unclassifiable transcript.
Os02g0226500	None	552	4.011	0.512	0.127649	0	0	Non-protein coding transcript, unclassifiable transcript.
Os02g0226801	LOC_Os02g13330.1	624	2.64	0.647	0.245076	0	0	Bet v I allergen family protein.
Os02g0228300	LOC_Os02g13510.1	3722	60.989	23.59	0.386791	0	0	Protein kinase-like domain containing protein.
Os02g0228400	None	2225	67.452	24.554	0.364022	0	0	Conserved hypothetical protein.
Os02g0236600	LOC_Os02g14160.1	2261	33.906	10.333	0.304754	0	0	Similar to Class III peroxidase GvPx2b (Fragment).
Os02g0240100	LOC_Os02g14430.1	1326	9.474	4.017	0.424003	0	0	Similar to Peroxidase 2 (Fragment).
Os02g0241100	LOC_Os02g14480.1	2004	13.128	3.765	0.286792	0	0	Protein kinase-like domain containing protein.
Os02g0242100	LOC_Os02g14570.1	1455	1.38	0.25	0.181159	0	0	UDP-glucuronosyl/UDP-glucosyltransferase family protein.
Os02g0242900	LOC_Os02g14630.1	1497	15.786	6.442	0.408083	0	0	UDP-glucuronosyl/UDP-glucosyltransferase family protein.
Os02g0245200	LOC_Os02g14800.1	2851	2.51	1.245	0.496016	0	0	Hypothetical protein.
Os02g0249300	LOC_Os02g15120.1	600	17.162	2.219	0.129297	0	0	Zinc finger, RING-type domain containing protein.
Os02g0254600	LOC_Os02g15540.1	707	41.436	16.722	0.403562	0	0	Conserved hypothetical protein.
Os02g0261000	LOC_Os02g16030.1	873	8.08	3.513	0.434777	0	0	Harpin-induced 1 domain containing protein.
Os02g0261300	None	2532	0.895	0.223	0.249162	0	0	Disease resistance protein family protein.
Os02g0262800	LOC_Os02g16270.1	4510	8.322	4.044	0.485941	0	0	Similar to NBS-LRR protein (Fragment).
Os02g0264700	LOC_Os02g16490.1	4221	6.135	2.724	0.44401	0	0	Similar to flagelliform silk protein-like protein [Oryza sativa (japonica cultivar-group)].
Os02g0269650	None	523	1.181	0	0	0	0	Non-protein coding transcript, unclassifiable transcript.
Os02g0272300	LOC_Os02g17240.1	2483	1.451	0.634	0.43694	0	0	Similar to Pollen-specific kinase partner protein.
Os02g0284800	LOC_Os02g18390.1	687	8.544	3.583	0.419359	0	0	Conserved hypothetical protein.
Os02g0285300	LOC_Os02g18410.1	1080	62.307	18.307	0.293819	0	0	DREPP plasma membrane polypeptide family protein.
Os02g0299200	LOC_Os02g19640.1	1605	2.919	1.358	0.465228	0	0	IQ calmodulin-binding region domain containing protein.
Os02g0304800	LOC_Os02g20160.1	1854	3.721	1.589	0.427036	0	0	Protein prenyltransferase domain containing protein.
Os02g0451900	LOC_Os02g25449.1	1188	3.207	1.121	0.349548	0	0	Conserved hypothetical protein.
Os02g0453300	LOC_Os02g25624.1	1368	6.963	3.038	0.436306	0	0	Conserved hypothetical protein.
Os02g0453800	LOC_Os02g25650.1	3002	3.036	1.505	0.495718	0	0	Conserved hypothetical protein.
Os02g0461100	LOC_Os02g26294.1	4192	4.065	1.733	0.426322	0	0	Conserved hypothetical protein.
Os02g0517700	LOC_Os02g31840.1	1092	8.487	3.806	0.448451	0	0	Conserved hypothetical protein.
Os02g0528000	None	417	11.236	3.29	0.292809	0	0	Hypothetical protein.
Os02g0533700	LOC_Os02g33060.1	1063	5.037	1.974	0.3919	0	0	Conserved hypothetical protein.
Os02g0542500	LOC_Os02g33780.1	1573	26.447	8.927	0.337543	0	0	Conserved hypothetical protein.
Os02g0542600	None	1481	28.09	9.427	0.3356	0	0	Conserved hypothetical protein.
Os02g0550800	LOC_Os02g34580.1	1869	18.291	6.822	0.37297	0	0	Ammonium transporter family protein.
Os02g0554800	LOC_Os02g34930.1	847	7.659	2.954	0.38569	0	0	Conserved hypothetical protein.
Os02g0557800	LOC_Os02g35180.1	1663	33.87	12.18	0.35961	0	0	CheY-like domain containing protein.
Os02g0559300	LOC_Os02g35300.1	2694	0.841	0.255	0.30321	0	0	Protein kinase-like domain containing protein.
Os02g0569000	LOC_Os02g36030.1	1669	0.956	0.242	0.253138	0	0	Cytochrome P450 family protein.
Os02g0570400	LOC_Os02g36140.2	3061	0.488	0.105	0.215164	0	0	Similar to Ent-kaurene synthase 1A.
Os02g0575700	LOC_Os02g36595.1	2634	68.413	27.222	0.397907	0	0	Conserved hypothetical protein.
Os02g0578201	None	1983	16.928	7.712	0.455577	0	0	Conserved hypothetical protein.
Os02g0578300	LOC_Os02g36840.1	1764	19.234	8.463	0.440002	0	0	Similar to Glucosyltransferase (Fragment).
Os02g0582100	LOC_Os02g37120.1	946	16.382	8.104	0.494689	0	0	Conserved hypothetical protein.
Os02g0587300	LOC_Os02g37500.1	369	2.372	0.328	0.13828	0	0	Conserved hypothetical protein.
Os02g0588700	LOC_Os02g37610.1	1008	67.116	16.412	0.244532	0	0	Conserved hypothetical protein.
Os02g0592700	LOC_Os02g37960.1	1665	3.773	1.478	0.391731	0	0	Conserved hypothetical protein.
Os02g0592800	None	721	8.64	1.847	0.213773	0	0	Protein of unknown function DUF581 family protein.
Os02g0594700	LOC_Os02g38120.1	911	11.699	3.809	0.325583	0	0	Similar to Non-phototropic hypocotyl 3.
Os02g0599966	None	303	13.424	4.128	0.307509	0	0	Hypothetical protein.
Os02g0602000	LOC_Os02g39000.1	1242	2.363	0.942	0.398646	0	0	Remorin, C-terminal region domain containing protein.
Os02g0602900	LOC_Os02g39080.1	2135	6.68	2.173	0.325299	0	0	Hypothetical protein.
Os02g0606200	LOC_Os02g39360.1	1198	102.628	50.05	0.487684	0	0	Zinc finger, B-box domain containing protein.
Os02g0612200	LOC_Os02g39884.1	1732	3.983	1.491	0.374341	0	0	Conserved hypothetical protein.
Os02g0612900	LOC_Os02g39930.1	955	20.594	8.366	0.406235	0	0	Similar to Temperature stress-induced lipocalin.
Os02g0615800	LOC_Os02g40240.1	3475	1.926	0.372	0.193146	0	0	Protein kinase-like domain containing protein.
Os02g0620500	LOC_Os02g40710.1	1497	118.827	55.633	0.468185	0	0	Similar to Ammonium transporter Amt1;2 (Fragment).
Os02g0620600	LOC_Os02g40730.1	1853	30.508	7.708	0.252655	0	0	Ammonium transporter family protein.
Os02g0622500	LOC_Os02g40900.1	2382	2.075	0.83	0.4	0	0	RNA-binding region RNP-1 (RNA recognition motif) domain containing protein.
Os02g0635333	None	3196	1.402	0.593	0.422967	0	0	Conserved hypothetical protein.
Os02g0636700	LOC_Os02g42440.1	1157	70.265	30.69	0.436775	0	0	GRAM domain containing protein.
Os02g0640500	LOC_Os02g42780.1	2125	2.592	1.082	0.417438	0	0	Concanavalin A-like lectin/glucanase, subgroup domain containing protein.
Os02g0640800	LOC_Os02g42810.1	2746	0.919	0.22	0.239391	0	0	Similar to (-)-isopiperitenone reductase.
Os02g0643800	LOC_Os02g42990.1	976	52.541	17.446	0.332045	0	0	Auxin responsive SAUR protein family protein.
Os02g0649000	None	955	2.965	0.465	0.15683	0	0	Non-protein coding transcript, unclassifiable transcript.
Os02g0652000	LOC_Os02g43550.1	994	13.208	5.602	0.424137	0	0	PREG-like protein.
Os02g0663800	LOC_Os02g44470.1	913	6.823	3.403	0.498754	0	0	Similar to Actin-depolymerizing factor (ADF).
Os02g0663900	LOC_Os02g44480.1	2558	5.575	1.404	0.251839	0	0	Similar to Phosphoribosyltransferase (Fragment).
Os02g0666500	LOC_Os02g44654.1	2117	7.101	2.001	0.281791	0	0	Similar to Cytochrome P450.
Os02g0667100	LOC_Os02g44710.1	429	17.042	5.737	0.336639	0	0	Conserved hypothetical protein.
Os02g0671300	LOC_Os02g45010.1	1615	14.282	6.946	0.486346	0	0	Helix-loop-helix DNA-binding domain containing protein.
Os02g0673100	LOC_Os02g45160.1	2888	22.57	7.391	0.32747	0	0	Protein of unknown function UPF0005 family protein.
Os02g0679700	LOC_Os02g45620.1	968	1.17	0.208	0.177778	0	0	Protein of unknown function DUF623, plant domain containing protein.
Os02g0684100	LOC_Os02g45890.1	1077	25.48	12.588	0.494035	0	0	Sulfotransferase family protein.
Os02g0689900	LOC_Os02g46460.1	2237	72.959	20.833	0.285544	0	0	TGF-beta receptor, type I/II extracellular region family protein.
Os02g0690000	LOC_Os02g46473.1	546	26.874	9.09	0.338245	0	0	Conserved hypothetical protein.
Os02g0695200	LOC_Os02g46780.1	1662	2.726	0.923	0.338591	0	0	Similar to P-type R2R3 Myb protein (Fragment).
Os02g0702100	LOC_Os02g47370.1	617	3.588	1.308	0.364548	0	0	Conserved hypothetical protein.
Os02g0709600	LOC_Os02g47980.1	1169	6.739	2.865	0.425137	0	0	Protein of unknown function DUF617, plant family protein.
Os02g0723200	LOC_Os02g49140.1	1526	7.254	2.618	0.360904	0	0	Similar to Alpha galactosyltransferase (Fragment).
Os02g0724200	None	793	13.764	6.666	0.484307	0	0	Non-protein coding transcript, unclassifiable transcript.
Os02g0726300	LOC_Os02g49440.1	1340	23.899	7.558	0.316248	0	0	Similar to AOBP (Ascorbate oxidase promoter-binding protein).
Os02g0731300	None	1845	18.697	6.583	0.352089	0	0	Non-protein coding transcript, uncharacterized transcript.
Os02g0739400	LOC_Os02g50600.1	1719	47.143	21.736	0.461065	0	0	Similar to Avr9/Cf-9 rapidly elicited protein 231 precursor.
Os02g0744900	LOC_Os02g51080.1	1828	6.562	2.384	0.363304	0	0	Similar to Geranylgeranyl reductase (Fragment).
Os02g0747400	LOC_Os02g51280.1	2229	2.495	1.122	0.449699	0	0	Similar to PCF1.
Os02g0749200	LOC_Os02g51404.1	582	4.069	1.664	0.408946	0	0	Conserved hypothetical protein.
Os02g0754400	LOC_Os02g51799.1	1863	7.296	2.837	0.388843	0	0	Myb, DNA-binding domain containing protein.
Os02g0755600	LOC_Os02g51910.1	2591	6.816	2.352	0.34507	0	0	Similar to UDP-glucuronosyltransferase.
Os02g0755900	LOC_Os02g51930.1	1676	23.715	6.572	0.277124	0	0	Similar to Glucosyltransferase (Fragment).
Os02g0756600	LOC_Os02g52000.1	1193	7.466	3.179	0.425797	0	0	Similar to Phi-1 protein.
Os02g0757100	LOC_Os02g52040.1	1182	7.84	3.516	0.448469	0	0	Similar to Phi-1 protein.
Os02g0758000	LOC_Os02g52150.1	1443	24.726	5.061	0.204683	0	0	Similar to Low molecular weight heat shock protein precursor (Mitochondrial small heat shock protein 22).
Os02g0758200	LOC_Os02g52170.1	1032	4.141	1.251	0.302101	0	0	Conserved hypothetical protein.
Os02g0759000	LOC_Os02g52190.1	713	22.818	11.262	0.493558	0	0	Conserved hypothetical protein.
Os02g0760600	LOC_Os02g52316.1	588	7.53	2.951	0.391899	0	0	BTB domain containing protein.
Os02g0762100	LOC_Os02g52450.1	1881	1.971	0.815	0.413496	0	0	Similar to Regulator of ribonuclease-like protein 2.
Os02g0764100	LOC_Os02g52620.1	799	14.499	6.919	0.477205	0	0	Similar to AP2 domain containing protein RAP2.8 (Fragment).
Os02g0768300	LOC_Os02g52930.1	1397	143.328	65.449	0.456638	0	0	Protein of unknown function DUF6, transmembrane domain containing protein.
Os02g0772200	LOC_Os02g53250.1	240	11.799	2.186	0.18527	0	0	Conserved hypothetical protein.
Os02g0782300	LOC_Os02g54130.1	1401	39.248	16.388	0.41755	0	0	Similar to Heat shock-like protein.
Os02g0782500	LOC_Os02g54140.1	829	1.801	0.195	0.108273	0	0	Similar to Small heat stress protein class CIII.
Os02g0785000	LOC_Os02g54370.1	1294	1.432	0.405	0.282821	0	0	Glycosyl transferase, family 31 protein.
Os02g0786400	LOC_Os02g54520.1	537	2.876	0.751	0.261127	0	0	Allergen V5/Tpx-1 related family protein.
Os02g0790600	LOC_Os02g54830.1	1752	7.876	2.556	0.32453	0	0	Similar to RING-H2 finger protein ATL1R (RING-H2 finger protein ATL8).
Os02g0792100	None	1345	7.082	3.51	0.495623	0	0	Non-protein coding transcript, putative npRNA.
Os02g0792800	LOC_Os02g54980.1	1774	5.05	0.864	0.171089	0	0	Similar to Rieske iron-sulfur protein Tic55 precursor.
Os02g0798200	LOC_Os02g55480.1	1355	33.133	9.231	0.278604	0	0	Zinc finger, RING-type domain containing protein.
Os02g0802800	None	1218	7.566	3.578	0.472905	0	0	Armadillo-like helical domain containing protein.
Os02g0814800	LOC_Os02g56970.1	1493	2.035	0.892	0.438329	0	0	Glutathione S-transferase, C-terminal-like domain containing protein.
Os02g0817900	LOC_Os02g57290.1	4216	4.506	1.78	0.395029	0	0	Cytochrome P450 family protein.
Os02g0818000	LOC_Os02g57280.8	1265	5.413	1.595	0.294661	0	0	CBS domain containing protein.
Os02g0828500	LOC_Os02g58170.1	1435	3.947	1.209	0.306309	0	0	Tetratricopeptide-like helical domain containing protein.
Os02g0830200	LOC_Os02g58350.1	396	5.331	1.732	0.324892	0	0	Similar to ZmRR2 protein (Response regulator 2).
Os02g0832150	LOC_Os02g58540.1	654	7.164	1.851	0.258375	0	0	Zinc finger, RING-type domain containing protein.
Os03g0100200	None	881	8.941	2.198	0.245834	0	0	Transcriptional coactivator/pterin dehydratase family protein.
Os03g0101000	LOC_Os03g01140.1	835	16.401	5.316	0.324127	0	0	Similar to Adenosine monophosphate binding protein 1 AMPBP1.
Os03g0102500	LOC_Os03g01260.1	1017	33.008	15.592	0.47237	0	0	Similar to Beta-expansin precursor (Fragment).
Os03g0102700	LOC_Os03g01270.2	1195	265.055	67.362	0.254143	0	0	Beta-expansin precursor.
Os03g0111200	LOC_Os03g02040.1	1031	96.48	37.454	0.388205	0	0	Similar to Remorin.
Os03g0120400	LOC_Os03g02860.1	1130	29.069	11.177	0.384499	0	0	Heavy metal transport/detoxification protein domain containing protein.
Os03g0124500	LOC_Os03g03320.1	1035	16.863	5.185	0.307478	0	0	Conserved hypothetical protein.
Os03g0130100	LOC_Os03g03790.1	1949	6.208	2.422	0.390142	0	0	Similar to Acyl-activating enzyme 11.
Os03g0131000	LOC_Os03g03890.1	906	5.626	2.761	0.490757	0	0	Similar to Avr9/Cf-9 induced kinase 1.
Os03g0135400	LOC_Os03g04270.1	2291	14.046	3.258	0.231952	0	0	Cyclin-like F-box domain containing protein.
Os03g0135700	LOC_Os03g04310.1	1334	31.262	15.426	0.493443	0	0	Similar to Transcriptional activator Rb homolog (Fragment).
Os03g0137800	LOC_Os03g04490.1	1045	8.671	3.436	0.396263	0	0	Cyclin-dependent kinase inhibitor family protein.
Os03g0140200	LOC_Os03g04660.1	1120	2.207	0.865	0.391935	0	0	Similar to Cytochrome P450 86A1 (EC 1.14.-.-) (CYPLXXXVI) (P450-dependent fatty acid omega-hydroxylase).
Os03g0145000	None	3459	13.381	3.978	0.297287	0	0	Protein kinase domain containing protein.
Os03g0149000	LOC_Os03g05500.1	722	51.914	25.205	0.485515	0	0	Similar to LOB domain protein 31.
Os03g0149300	LOC_Os03g05530.1	4863	45.568	16.23	0.356171	0	0	Protein of unknown function DUF6, transmembrane domain containing protein.
Os03g0156000	LOC_Os03g06050.1	750	4.462	0.915	0.205065	0	0	Alpha-expansin OsEXPA19.
Os03g0158700	LOC_Os03g06290.1	1148	12.961	5.061	0.390479	0	0	Similar to P69C protein.
Os03g0158800	None	1078	13.277	4.529	0.341116	0	0	Similar to P69C protein.
Os03g0161900	LOC_Os03g06630.1	1394	3.398	1.476	0.434373	0	0	Similar to Heat shock factor 1 (Fragment).
Os03g0163200	LOC_Os03g06730.1	1983	9.295	4.578	0.492523	0	0	Protein of unknown function DUF247, plant family protein.
Os03g0167400	LOC_Os03g07120.1	1101	42.741	19.057	0.445872	0	0	Protein of unknown function DUF620 family protein.
Os03g0174700	None	938	56.865	27.101	0.476585	0	0	Non-protein coding transcript, unclassifiable transcript.
Os03g0178800	None	529	8.467	3.509	0.414433	0	0	Conserved hypothetical protein.
Os03g0179400	LOC_Os03g08170.1	1820	41.274	17.049	0.413069	0	0	Similar to Avr9/Cf-9 induced kinase 1.
Os03g0180100	LOC_Os03g08250.1	885	168.071	83.937	0.499414	0	0	Protein of unknown function DUF1677, plant family protein.
Os03g0181500	LOC_Os03g08360.1	1909	2.454	0.951	0.387531	0	0	Similar to Fiddlehead protein.
Os03g0183300	LOC_Os03g08500.2	525	298.912	135.883	0.454592	0	0	Hypothetical protein.
Os03g0185200	LOC_Os03g08680.1	2279	1.491	0.708	0.474849	0	0	Tetratricopeptide-like helical domain containing protein.
Os03g0196250	None	417	4.321	0.871	0.201574	0	0	Conserved hypothetical protein.
Os03g0196500	LOC_Os03g10040.1	537	3.547	1.202	0.338878	0	0	Cyclin-like F-box domain containing protein.
Os03g0196600	LOC_Os03g10050.1	948	4.399	1.447	0.328938	0	0	Similar to Chloroplast serine acetyltransferase.
Os03g0197200	LOC_Os03g10100.1	1075	3.784	1.126	0.297569	0	0	Similar to Sorbitol transporter.
Os03g0212800	LOC_Os03g11420.1	2032	30.886	14.873	0.481545	0	0	Similar to Beta-glucosidase.
Os03g0219100	LOC_Os03g11950.1	1693	10.005	4.552	0.454973	0	0	Phosphatidylinositol transfer protein-like, N-terminal domain containing protein.
Os03g0220100	LOC_Os03g12030.1	1964	44.775	11.957	0.267046	0	0	Similar to Very-long-chain fatty acid condensing enzyme CUT1.
Os03g0221600	LOC_Os03g12160.1	2725	6.424	2.443	0.380293	0	0	Conserved hypothetical protein.
Os03g0221700	LOC_Os03g12150.1	2830	7.004	2.424	0.346088	0	0	Curculin-like (mannose-binding) lectin domain containing protein.
Os03g0227800	LOC_Os03g12670.1	1385	1078.67	464.417	0.430544	0	0	Hypothetical protein.
Os03g0233000	LOC_Os03g13050.1	1428	7.139	2.684	0.375963	0	0	Protein of unknown function DUF607 family protein.
Os03g0234900	LOC_Os03g13200.1	1202	8.096	3.256	0.402174	0	0	Similar to Peroxidase (EC 1.11.1.7).
Os03g0237500	LOC_Os03g13450.1	744	3.875	1.735	0.447742	0	0	Protein of unknown function DUF775 family protein.
Os03g0238300	LOC_Os03g13520.1	1809	39.333	14.61	0.371444	0	0	Inositol polyphosphate related phosphatase domain containing protein.
Os03g0239000	LOC_Os03g13570.1	1194	1.854	0.406	0.218986	0	0	Glycoside hydrolase, family 16 domain containing protein.
Os03g0244950	None	498	121.064	49.181	0.40624	0	0	Similar to Chaperone protein dnaJ.
Os03g0246650	None	877	3.64	1.748	0.48022	0	0	Conserved hypothetical protein.
Os03g0248200	LOC_Os03g14400.1	1582	1.367	0.536	0.392099	0	0	Cytochrome P450 family protein.
Os03g0257600	LOC_Os03g15230.1	1707	43.433	17.397	0.400548	0	0	Protein of unknown function DUF292, eukaryotic domain containing protein.
Os03g0257700	None	1385	19.107	8.711	0.455906	0	0	Hypothetical protein.
Os03g0259100	LOC_Os03g15340.1	733	46.78	20.533	0.438927	0	0	Similar to Basic blue protein (Cusacyanin) (Plantacyanin) (CBP).
Os03g0265600	LOC_Os03g15890.1	1437	17.162	8.115	0.472847	0	0	Similar to Transformer-2-like protein.
Os03g0266300	LOC_Os03g15960.2	990	24.547	6.236	0.254043	0	0	Class I low-molecular-weight heat shock protein 17.9.
Os03g0266900	LOC_Os03g16020.1	753	2.872	0.589	0.205084	0	0	Low molecular mass heat shock protein Oshsp17.3.
Os03g0270800	LOC_Os03g16410.1	468	7.371	3.362	0.456112	0	0	Conserved hypothetical protein.
Os03g0276500	LOC_Os03g16860.1	2253	209.257	97.911	0.467898	0	0	Similar to Heat shock protein 70.
Os03g0277700	LOC_Os03g16960.1	1150	4.522	1.965	0.434542	0	0	Protein of unknown function DUF26 domain containing protein.
Os03g0278900	LOC_Os03g17070.1	982	6.187	3.041	0.491514	0	0	ATPase, F0 complex, subunit B/B', bacterial and chloroplast family protein.
Os03g0281900	LOC_Os03g17350.1	2692	84.152	29.303	0.348215	0	0	ABC transporter related domain containing protein.
Os03g0286500	LOC_Os03g17760.1	1378	22.156	10.395	0.469173	0	0	Similar to RNA-binding region containing protein 1 (HSRNASEB) (ssDNA binding protein SEB4) (CLL-associated antigen KW-5). Splice isoform 2.
Os03g0293000	LOC_Os03g18200.1	1817	7.707	2.776	0.360192	0	0	Thioredoxin fold domain containing protein.
Os03g0297600	LOC_Os03g18600.1	1173	92.657	26.9	0.290318	0	0	Streptomyces cyclase/dehydrase family protein.
Os03g0298900	None	1385	6.989	2.739	0.391902	0	0	Hypothetical protein.
Os03g0305100	LOC_Os03g19250.1	1928	154.885	68.31	0.441037	0	0	Similar to AMP-binding protein.
Os03g0306100	LOC_Os03g19330.1	1350	2.898	1.435	0.495169	0	0	Galactosyl transferase family protein.
Os03g0306800	LOC_Os03g19380.1	622	7.284	1.622	0.22268	0	0	Similar to CP12 (Fragment).
Os03g0319000	LOC_Os03g20330.1	741	4.238	1.743	0.411279	0	0	Conserved hypothetical protein.
Os03g0320500	None	1051	12.541	5.375	0.428594	0	0	VQ domain containing protein.
Os03g0322200	LOC_Os03g20600.1	595	64.725	24.617	0.380332	0	0	Conserved hypothetical protein.
Os03g0324900	LOC_Os03g20870.1	1361	21.184	6.582	0.310706	0	0	Zinc finger, RING-type domain containing protein.
Os03g0326200	LOC_Os03g20970.1	2675	13.742	6.592	0.479697	0	0	Similar to Phospholipid-transporting ATPase 1 (EC 3.6.3.1) (Aminophospholipid flippase 1).
Os03g0335200	LOC_Os03g21710.1	1475	7.505	1.505	0.200533	0	0	Similar to WRKY1 (WRKY transcription factor 17).
Os03g0336000	LOC_Os03g21780.1	2291	0.382	0.053	0.138743	0	0	Protein prenyltransferase domain containing protein.
Os03g0339400	LOC_Os03g22020.1	1295	19.998	9.472	0.473647	0	0	Haem peroxidase, plant/fungal/bacterial family protein.
Os03g0348800	LOC_Os03g22670.1	4354	1.88	0.927	0.493085	0	0	Lipase, class 3 family protein.
Os03g0357200	None	500	3.81	1.21	0.317585	0	0	Non-protein coding transcript, unclassifiable transcript.
Os03g0358700	None	1491	5.56	1.353	0.243345	0	0	Conserved hypothetical protein.
Os03g0358800	LOC_Os03g24430.1	1479	5.187	1.282	0.247156	0	0	UDP-glucuronosyl/UDP-glucosyltransferase family protein.
Os03g0359600	LOC_Os03g24510.1	1695	1.944	0.357	0.183642	0	0	Similar to Avr9/Cf-9 rapidly elicited protein 231.
Os03g0360600	LOC_Os03g24590.1	906	1.023	0.089	0.086999	0	0	Mitochodrial transcription termination factor-related family protein.
Os03g0361700	LOC_Os03g24690.1	1518	1.526	0.239	0.156619	0	0	Terpene synthase-like domain containing protein.
Os03g0369200	None	999	4.381	2.1	0.479343	0	0	Similar to Peroxidase 1.
Os03g0374575	LOC_Os03g25770.1	756	11.237	4.003	0.356234	0	0	Similar to SC35-like splicing factor SCL30a, 30a kD.
Os03g0379300	LOC_Os03g26210.1	1133	92.338	36.753	0.398027	0	0	Basic helix-loop-helix dimerisation region bHLH domain containing protein.
Os03g0399600	None	1370	3.307	1.443	0.436347	0	0	Conserved hypothetical protein.
Os03g0399800	LOC_Os03g28160.1	779	9.649	4.714	0.488548	0	0	Jacalin-related lectin domain containing protein.
Os03g0401900	LOC_Os03g28400.1	637	10.911	4.371	0.400605	0	0	Non-protein coding transcript, unclassifiable transcript.
Os03g0411800	LOC_Os03g29850.1	1332	34.71	14.995	0.432008	0	0	Similar to Metal transport protein.
Os03g0411900	LOC_Os03g29864.1	1766	3.003	0.982	0.327006	0	0	Conserved hypothetical protein.
Os03g0416200	LOC_Os03g30250.1	1830	30.104	13.67	0.454092	0	0	BRITTLE CULM1.
Os03g0416500	LOC_Os03g30300.1	1348	3.017	1.287	0.426583	0	0	6-phosphogluconolactonase domain containing protein.
Os03g0417700	LOC_Os03g30420.1	1647	25.634	11.294	0.440587	0	0	Similar to Cytochrome P-450.
Os03g0422200	None	996	11.062	5.429	0.490779	0	0	Conserved hypothetical protein.
Os03g0422300	LOC_Os03g30840.1	723	14.456	6.697	0.463268	0	0	Conserved hypothetical protein.
Os03g0428700	LOC_Os03g31480.1	1012	2.137	0.678	0.317267	0	0	Similar to Alpha-expansin OsEXPA19.
Os03g0444800	None	813	2.723	0.993	0.364671	0	0	Conserved hypothetical protein.
Os03g0558700	LOC_Os03g35920.1	942	3.389	1.071	0.316022	0	0	Conserved hypothetical protein.
Os03g0574300	LOC_Os03g37780.1	3388	2.128	0.929	0.43656	0	0	Hypothetical protein.
Os03g0575700	LOC_Os03g37878.1	919	3.193	1.01	0.316317	0	0	Conserved hypothetical protein.
Os03g0578900	LOC_Os03g38210.1	1467	0.632	0.083	0.131329	0	0	Similar to Gibberellin MYB transcription factor.
Os03g0580200	LOC_Os03g38350.1	777	2.518	0.156	0.0619539	0	0	Lipolytic enzyme, G-D-S-L family protein.
Os03g0583800	LOC_Os03g38730.1	1316	27.582	11.283	0.409071	0	0	Mpv17/PMP22 family protein.
Os03g0591000	LOC_Os03g39407.1	2644	3.155	1.511	0.478922	0	0	Conserved hypothetical protein.
Os03g0592500	LOC_Os03g39610.1	1105	3.262	0.584	0.179031	0	0	Similar to Photosystem II type II chlorophyll a/b binding protein (Fragment).
Os03g0594100	LOC_Os03g39690.1	2154	9.657	4.571	0.473335	0	0	Cytochrome P450 family protein.
Os03g0596800	LOC_Os03g40000.1	1412	7.912	3.972	0.502022	0	0	Conserved hypothetical protein.
Os03g0602400	None	613	22.677	10.005	0.441196	0	0	Non-protein coding transcript, uncharacterized transcript.
Os03g0603100	LOC_Os03g40600.1	963	8.073	0.629	0.077914	0	0	Similar to Cytochrome P-450.
Os03g0607700	LOC_Os03g41110.1	1167	23.471	7.053	0.300498	0	0	Zinc finger, C2H2-type domain containing protein.
Os03g0609500	LOC_Os03g41330.1	699	15.1	5.83	0.386093	0	0	Similar to LOB domain protein 39.
Os03g0619875	LOC_Os03g42259.1	966	27.235	11.111	0.407968	0	0	Conserved hypothetical protein.
Os03g0629900	LOC_Os03g43114.1	2381	1.384	0.627	0.453035	0	0	Conserved hypothetical protein.
Os03g0638900	LOC_Os03g43770.1	1431	5.109	1.776	0.347622	0	0	Cyclin-like F-box domain containing protein.
Os03g0639300	LOC_Os03g43810.1	2134	2.437	0.832	0.341403	0	0	Conserved hypothetical protein.
Os03g0643700	LOC_Os03g44170.1	1202	3.641	0.436	0.119747	0	0	Similar to GST6 protein (EC 2.5.1.18).
Os03g0647600	LOC_Os03g44540.1	2034	26.35	11.684	0.443416	0	0	Similar to Nf-Y-A subunit.
Os03g0650200	LOC_Os03g44740.1	1644	0.877	0.245	0.279361	0	0	Cytochrome P450 family protein.
Os03g0659200	LOC_Os03g45710.1	795	3.497	1.573	0.449814	0	0	Similar to Ferredoxin.
Os03g0661500	LOC_Os03g45930.1	1565	12.633	4.77	0.377583	0	0	Conserved hypothetical protein.
Os03g0664800	LOC_Os03g46200.1	861	3.169	1.031	0.325339	0	0	GCN5-related N-acetyltransferase domain containing protein.
Os03g0665000	LOC_Os03g46250.1	645	13.889	5.005	0.360357	0	0	GCN5-related N-acetyltransferase domain containing protein.
Os03g0665200	LOC_Os03g46260.1	1307	17.687	7.811	0.441624	0	0	Protein of unknown function DUF581 family protein.
Os03g0679300	LOC_Os03g47570.1	4081	1.085	0.524	0.482949	0	0	Similar to Shaggy-related protein kinase eta (EC 2.7.1.-) (ASK-eta) (BRASSINOSTEROID-INSENSITIVE 2) (ULTRACURVATA1).
Os03g0687000	LOC_Os03g48180.2	2159	251.11	125.965	0.501633	0	0	Conserved hypothetical protein.
Os03g0689800	None	2865	7.943	3.591	0.452096	0	0	Disease resistance protein family protein.
Os03g0690500	LOC_Os03g48430.1	1122	21.567	8.056	0.373534	0	0	2OG-Fe(II) oxygenase domain containing protein.
Os03g0720800	LOC_Os03g51110.1	1505	9.818	4.424	0.450601	0	0	Similar to MYB transcription factor R2R3 type.
Os03g0721900	LOC_Os03g51200.1	414	8.581	4.191	0.488405	0	0	Similar to Histone H2A.
Os03g0727800	LOC_Os03g51760.1	1564	1.712	0.748	0.436916	0	0	Cyclin-like F-box domain containing protein.
Os03g0729600	LOC_Os03g51980.1	999	30.201	10.703	0.354392	0	0	Conserved hypothetical protein.
Os03g0730000	LOC_Os03g52010.1	2045	3.525	1.736	0.492482	0	0	Lecithin:cholesterol acyltransferase family protein.
Os03g0745000	LOC_Os03g53340.1	1945	1.482	0.311	0.209852	0	0	Winged helix repressor DNA-binding domain containing protein.
Os03g0746700	LOC_Os03g53520.1	1537	22.845	7.876	0.344758	0	0	Conserved hypothetical protein.
Os03g0747700	LOC_Os03g53640.1	886	3.835	1.412	0.368188	0	0	Conserved hypothetical protein.
Os03g0754200	LOC_Os03g54240.1	2327	8.43	3.884	0.460735	0	0	Similar to Triosephosphate isomerase, cytosolic (EC 5.3.1.1) (TIM) (Triose- phosphate isomerase).
Os03g0759700	LOC_Os03g55220.1	1475	9.215	2.599	0.28204	0	0	Similar to ER33 protein (Fragment).
Os03g0764900	LOC_Os03g55610.1	1626	5.953	1.613	0.270956	0	0	Similar to Zn finger protein (Fragment).
Os03g0769700	LOC_Os03g55980.1	674	12.833	4.011	0.312554	0	0	Conserved hypothetical protein.
Os03g0772600	LOC_Os03g56160.1	2125	6.518	2.355	0.361307	0	0	Similar to Lectin-like receptor kinase 7;2.
Os03g0777000	LOC_Os03g56580.1	1404	3.117	0.69	0.221367	0	0	Similar to NAC-domain containing protein 19 (ANAC019) (ANAC) (Abscicic-acid- responsive NAC).
Os03g0785100	None	780	66.998	30.831	0.460178	0	0	Conserved hypothetical protein.
Os03g0786100	LOC_Os03g57220.1	1586	1.039	0.153	0.147257	0	0	Similar to Glycolate oxidase (EC 1.1.3.15) (Fragment).
Os03g0786400	LOC_Os03g57240.1	1205	6.708	1.272	0.189624	0	0	Zinc finger, C2H2-type domain containing protein.
Os03g0793100	LOC_Os03g57910.1	1358	6.9	3.239	0.46942	0	0	Glycosyl transferase, family 43 protein.
Os03g0793900	LOC_Os03g57980.1	549	32.261	13.156	0.407799	0	0	Plant lipid transfer/seed storage/trypsin-alpha amylase inhibitor domain containing protein.
Os03g0794000	LOC_Os03g57990.1	675	24.484	9.505	0.388213	0	0	Plant lipid transfer protein/Par allergen family protein.
Os03g0796600	LOC_Os03g58230.1	2025	32.468	16.339	0.503234	0	0	Protein of unknown function DUF506, plant family protein.
Os03g0799000	LOC_Os03g58470.1	1386	275.148	122.505	0.445233	0	0	Similar to Histone H1.
Os03g0806700	LOC_Os03g59200.1	2070	8.631	4.21	0.487777	0	0	Protein of unknown function DUF868, plant family protein.
Os03g0812400	LOC_Os03g59770.1	847	12.522	2.572	0.205398	0	0	EF-Hand type domain containing protein.
Os03g0823500	LOC_Os03g60850.1	2129	3.361	1.27	0.377864	0	0	TGF-beta receptor, type I/II extracellular region family protein.
Os03g0831400	LOC_Os03g61590.1	524	4.716	1.463	0.310221	0	0	Conserved hypothetical protein.
Os03g0833500	None	2967	11.939	5.78	0.484128	0	0	Similar to 98kDa HDM allergen.
Os03g0833600	LOC_Os03g61780.1	2064	27.913	13.645	0.48884	0	0	Similar to Beta-1,3-glucanase-like protein.
Os03g0841600	LOC_Os03g62480.1	1527	10.149	3.382	0.333235	0	0	UDP-glucuronosyl/UDP-glucosyltransferase family protein.
Os03g0850700	LOC_Os03g63370.1	1196	10.418	4.689	0.450086	0	0	Similar to Phosphatidylinositol phosphatidylcholine transfer protein sec14 cytosolic-like protein.
Os03g0852000	LOC_Os03g63510.1	2259	6.29	2.733	0.434499	0	0	Conserved hypothetical protein.
Os03g0854400	LOC_Os03g63740.1	531	15.514	7.523	0.484917	0	0	Ribonuclease III domain containing protein.
Os03g0856500	LOC_Os03g63950.1	1330	11.575	4.187	0.361728	0	0	Similar to Plastid-specific 30S ribosomal protein 1, chloroplast precursor (CS- S5) (CS5) (S22) (Ribosomal protein 1) (PSRP-1).
Os03g0858600	LOC_Os03g64130.1	1758	9.665	3.948	0.408484	0	0	Protein of unknown function DUF668 family protein.
Os03g0858800	LOC_Os03g64150.1	1597	55.774	21.299	0.38188	0	0	Multi antimicrobial extrusion protein MatE family protein.
Os03g0861400	LOC_Os03g64340.1	1194	28.028	11.355	0.405131	0	0	Heavy metal transport/detoxification protein domain containing protein.
Os04g0101400	LOC_Os04g01140.1	1736	57.21	27.636	0.483062	0	0	Cytochrome P450 family protein.
Os04g0105400	LOC_Os04g01520.1	1663	18.638	8.711	0.467378	0	0	Protein of unknown function DUF895, eukaryotic domain containing protein.
Os04g0110200	LOC_Os04g01960.1	907	11.864	4.271	0.359997	0	0	Conserved hypothetical protein.
Os04g0115500	LOC_Os04g02510.1	1443	22.443	10.598	0.472219	0	0	Zinc finger, C2H2-type domain containing protein.
Os04g0120300	LOC_Os04g02980.1	2094	6.294	2.37	0.376549	0	0	Peptidase S8 and S53, subtilisin, kexin, sedolisin domain containing protein.
Os04g0122000	LOC_Os04g03180.1	3656	1.591	0.651	0.409177	0	0	Leucine rich repeat, N-terminal domain containing protein.
Os04g0137400	None	672	8.811	2.822	0.320281	0	0	Protein of unknown function DUF1635 family protein.
Os04g0165200	LOC_Os04g08290.1	2852	2.13	0.962	0.451643	0	0	Zinc finger, C2H2-type domain containing protein.
Os04g0179200	LOC_Os04g10010.1	1264	4.521	1.437	0.31785	0	0	Similar to Stem secoisolariciresinol dehydrogenase (Fragment).
Os04g0180400	LOC_Os04g10160.1	1749	2.973	1.13	0.380087	0	0	Similar to Cytochrome P450 CYP99A1 (EC 1.14.-.-) (Fragment).
Os04g0188400	None	246	87.484	24.111	0.275605	0	0	Hypothetical protein.
Os04g0191500	LOC_Os04g11400.1	619	20.461	9.322	0.455598	0	0	Conserved hypothetical protein.
Os04g0205200	None	3516	3.368	0.643	0.190914	0	0	Disease resistance protein family protein.
Os04g0208200	LOC_Os04g13140.1	1469	45.983	5.96	0.129613	0	0	Similar to Cysteine proteinase.
Os04g0233400	LOC_Os04g16450.1	1307	204.683	73.815	0.360631	0	0	Similar to Arabidopsis thaliana (Fragment).
Os04g0243700	LOC_Os04g16970.1	518	11.828	2.648	0.223876	0	0	Zinc finger, RING-type domain containing protein.
Os04g0255650	None	4240	0.704	0.247	0.350852	0	0	Cytochrome P450 family protein.
Os04g0259200	None	1848	2.285	1.07	0.468271	0	0	Hypothetical protein.
Os04g0320700	LOC_Os04g25440.1	1673	22.896	9.84	0.429769	0	0	Similar to Glucosyltransferase (Fragment).
Os04g0323800	LOC_Os04g25784.1	1321	10.25	4.154	0.405268	0	0	Hypothetical protein.
Os04g0340300	LOC_Os04g27190.1	2106	1.76	0.632	0.359091	0	0	Terpenoid cylases/protein prenyltransferase alpha-alpha toroid domain containing protein.
Os04g0340800	LOC_Os04g27250.1	1409	2.302	1.117	0.48523	0	0	Hypothetical protein.
Os04g0350100	LOC_Os04g28250.1	656	37.437	14.393	0.384459	0	0	Proteinase inhibitor I25, cystatin domain containing protein.
Os04g0359700	LOC_Os04g29030.1	1191	13.963	6.674	0.477978	0	0	Alcohol dehydrogenase superfamily, zinc-containing protein.
Os04g0370600	LOC_Os04g30210.1	2097	2.038	0.981	0.481354	0	0	4Fe-4S ferredoxin, iron-sulfur binding domain containing protein.
Os04g0384000	LOC_Os04g31484.1	2118	3.719	1.619	0.435332	0	0	Conserved hypothetical protein.
Os04g0389500	LOC_Os04g31971.1	1836	4.907	2.395	0.488078	0	0	Non-protein coding transcript, putative npRNA.
Os04g0407500	LOC_Os04g33350.1	558	3.691	1.229	0.332972	0	0	Protein of unknown function DUF868, plant family protein.
Os04g0412500	LOC_Os04g33660.1	1199	4.895	2.187	0.446782	0	0	Conserved hypothetical protein.
Os04g0413900	LOC_Os04g33760.1	1319	6.167	1.315	0.213232	0	0	Protein of unknown function DUF584 family protein.
Os04g0414700	LOC_Os04g33830.1	645	2.395	0.313	0.130689	0	0	Conserved hypothetical protein.
Os04g0417600	LOC_Os04g34050.1	927	5.054	2.263	0.447764	0	0	VQ domain containing protein.
Os04g0420850	None	1515	1.359	0.373	0.274467	0	0	Non-protein coding transcript, unclassifiable transcript.
Os04g0436000	LOC_Os04g35580.1	867	3.86	0.279	0.0722798	0	0	Conserved hypothetical protein.
Os04g0439400	LOC_Os04g35880.1	1288	10.433	5.2	0.498418	0	0	DDT domain containing protein.
Os04g0439600	LOC_Os04g35890.1	2844	16.058	6.796	0.423216	0	0	Regulator of chromosome condensation/beta-lactamase-inhibitor protein II domain containing protein.
Os04g0443200	LOC_Os04g36600.1	670	6.378	3.192	0.50047	0	0	Protein of unknown function DUF538 family protein.
Os04g0444300	LOC_Os04g36670.1	1301	27.939	6.916	0.247539	0	0	Conserved hypothetical protein.
Os04g0444800	LOC_Os04g36720.1	2627	2.058	0.645	0.313411	0	0	Ferric reductase-like transmembrane component family protein.
Os04g0448300	LOC_Os04g37550.1	1768	39.779	13.762	0.345961	0	0	Peptidase A1, pepsin family protein.
Os04g0449800	None	954	5.289	1.65	0.311968	0	0	Esterase/lipase/thioesterase domain containing protein.
Os04g0453400	LOC_Os04g38026.1	1785	10.095	4.182	0.414264	0	0	Similar to Monosaccharide transporter 1.
Os04g0457000	LOC_Os04g38410.1	1141	2.482	0.495	0.199436	0	0	Similar to Chlorophyll a/b-binding protein CP24, photosystem II (Fragment).
Os04g0457100	None	1377	1.57	0.352	0.224204	0	0	Conserved hypothetical protein.
Os04g0460400	LOC_Os04g38690.1	561	4.313	1.798	0.416879	0	0	Protein of unknown function DUF588 family protein.
Os04g0463000	LOC_Os04g38910.1	2414	6.612	2.791	0.422111	0	0	Protein kinase domain containing protein.
Os04g0465300	LOC_Os04g39110.1	666	7.421	3.453	0.465301	0	0	Gibberellin regulated protein family protein.
Os04g0469000	LOC_Os04g39350.1	703	5.127	2.468	0.481373	0	0	Heavy metal transport/detoxification protein domain containing protein.
Os04g0470150	None	615	9.879	4.527	0.458245	0	0	Non-protein coding transcript, unclassifiable transcript.
Os04g0472500	LOC_Os04g39650.1	2757	1.662	0.79	0.475331	0	0	Protein kinase-like domain containing protein.
Os04g0480801	None	737	7.195	3.559	0.494649	0	0	Non-protein coding transcript, unclassifiable transcript.
Os04g0483500	LOC_Os04g40730.1	1299	71.739	28.422	0.396186	0	0	Similar to B-keto acyl reductase.
Os04g0491100	LOC_Os04g41380.1	3325	1.053	0.425	0.403609	0	0	NB-ARC domain containing protein.
Os04g0491200	LOC_Os04g41400.1	2568	11.127	3.661	0.32902	0	0	TGF-beta receptor, type I/II extracellular region family protein.
Os04g0495400	LOC_Os04g41810.1	2461	24.394	8.706	0.356891	0	0	Cytochrome b561 / ferric reductase transmembrane domain containing protein.
Os04g0503100	LOC_Os04g42444.1	1254	2.546	1.158	0.454831	0	0	Similar to Calcium-dependent protein kinase, isoform 11 (EC 2.7.1.-) (CDPK 11).
Os04g0505400	LOC_Os04g42650.1	2109	7.958	3.444	0.432772	0	0	Protein of unknown function DUF247, plant family protein.
Os04g0505500	None	2062	7.616	3.111	0.408482	0	0	Conserved hypothetical protein.
Os04g0506000	LOC_Os04g42690.1	1655	15.399	4.876	0.316644	0	0	UDP-glucuronosyl/UDP-glucosyltransferase family protein.
Os04g0508000	LOC_Os04g42900.1	2487	0.29	0.016	0.0551724	0	0	Protein of unknown function DUF231, plant domain containing protein.
Os04g0509500	None	1817	130.996	65.954	0.503481	0	0	Similar to Ammonium transporter Amt1;1 (Fragment).
Os04g0515900	LOC_Os04g43560.1	1287	32.964	6.145	0.186415	0	0	Similar to NAM / CUC2-like protein.
Os04g0517500	LOC_Os04g43710.1	1226	9.533	3.258	0.34176	0	0	Similar to Phosphoenolpyruvate carboxylase kinase 4.
Os04g0518400	LOC_Os04g43800.1	2549	7.918	2.928	0.36979	0	0	Similar to Phenylalanine ammonia-lyase (Fragment).
Os04g0518600	LOC_Os04g43820.1	703	4.467	1.779	0.398254	0	0	Hypothetical protein.
Os04g0537100	LOC_Os04g45370.1	863	6.801	2.291	0.336862	0	0	Similar to Auxin-induced protein X15.
Os04g0537800	LOC_Os04g45460.1	1253	4.89	1.771	0.362168	0	0	Protein of unknown function DUF26 domain containing protein.
Os04g0542000	LOC_Os04g45834.1	1895	8.042	2.065	0.256777	0	0	HAT dimerisation domain containing protein.
Os04g0542301	None	445	14.925	3.718	0.249112	0	0	Non-protein coding transcript, unclassifiable transcript.
Os04g0542800	LOC_Os04g45900.1	2470	33.789	15.356	0.454467	0	0	Similar to Iron-phytosiderophore transporter protein yellow stripe 1.
Os04g0544200	LOC_Os04g46000.1	639	5.721	1.705	0.298025	0	0	Negative regulatory factor PREG family protein.
Os04g0545250	None	1224	3.155	1.121	0.355309	0	0	Conserved hypothetical protein.
Os04g0545300	LOC_Os04g46110.1	882	3.619	1.052	0.290688	0	0	Cupredoxin domain containing protein.
Os04g0545400	LOC_Os04g46120.1	558	21.775	5.568	0.255706	0	0	Plastocyanin-like domain containing protein.
Os04g0545600	LOC_Os04g46130.1	827	3.735	1.171	0.313521	0	0	Similar to Uclacyanin 3-like protein.
Os04g0545700	LOC_Os04g46140.1	1152	17.877	1.646	0.0920736	0	0	Transferase family protein.
Os04g0550950	None	750	9.405	4.519	0.480489	0	0	Major intrinsic protein family protein.
Os04g0552200	LOC_Os04g46650.1	1137	5.026	2.2	0.437724	0	0	Beta-expansin 5.
Os04g0556100	LOC_Os04g46950.1	1396	3.946	1.676	0.424734	0	0	Hypothetical protein.
Os04g0567200	LOC_Os04g47930.1	2227	19.119	2.066	0.10806	0	0	Protein of unknown function UPF0005 family protein.
Os04g0568700	LOC_Os04g48030.1	1172	7.907	1.997	0.252561	0	0	Similar to Heat stress transcription factor Spl7 (Heat shock transcription factor) (Heat shock factor RHSF10).
Os04g0574150	None	799	103.229	41.158	0.398706	0	0	Conserved hypothetical protein.
Os04g0578200	None	998	2.218	0.809	0.364743	0	0	Conserved hypothetical protein.
Os04g0587300	LOC_Os04g49739.1	1486	0.728	0.109	0.149725	0	0	Similar to Purine permease-like protein.
Os04g0587400	LOC_Os04g49748.1	1360	5.3	1.988	0.375094	0	0	Protein of unknown function DUF250 domain containing protein.
Os04g0587500	LOC_Os04g49757.1	1600	0.74	0.025	0.0337838	0	0	HAT dimerisation domain containing protein.
Os04g0590100	LOC_Os04g50020.1	747	11.51	4.159	0.361338	0	0	Heavy metal transport/detoxification protein domain containing protein.
Os04g0594100	LOC_Os04g50770.1	1636	9.221	3.428	0.37176	0	0	Similar to P-type R2R3 Myb protein (Fragment).
Os04g0598800	LOC_Os04g51030.1	2222	5.237	2.197	0.419515	0	0	Similar to Wall-associated kinase-like protein.
Os04g0600300	LOC_Os04g51160.1	1359	10.267	2.999	0.292101	0	0	Similar to Alternative oxidase 1a (Fragment).
Os04g0605100	LOC_Os04g51560.1	1141	209.237	102.271	0.488781	0	0	WRKY transcription factor 68.
Os04g0605300	LOC_Os04g51580.1	1502	109.313	40.457	0.370102	0	0	Leucine-rich repeat, typical subtype containing protein.
Os04g0607400	LOC_Os04g51809.1	1757	21.128	10.633	0.503266	0	0	Conserved hypothetical protein.
Os04g0609300	LOC_Os04g51980.1	1401	20.8	10.311	0.495721	0	0	Transferase family protein.
Os04g0611300	LOC_Os04g52180.1	748	259.425	123.531	0.476172	0	0	Conserved hypothetical protein.
Os04g0613900	LOC_Os04g52390.1	3452	11.052	5.026	0.454759	0	0	K+ potassium transporter family protein.
Os04g0617050	LOC_Os04g52670.1	726	10.212	4.168	0.408147	0	0	Auxin responsive SAUR protein family protein.
Os04g0620600	LOC_Os04g52950.1	593	4.081	1.633	0.400147	0	0	Similar to NOI protein.
Os04g0634900	LOC_Os04g54220.1	506	4.172	0.797	0.191035	0	0	Conserved hypothetical protein.
Os04g0635000	LOC_Os04g54230.1	556	6.297	1.887	0.299667	0	0	Conserved hypothetical protein.
Os04g0635500	LOC_Os04g54300.1	540	6.579	1.27	0.193038	0	0	Similar to Wound induced protein (Fragment).
Os04g0638700	LOC_Os04g54590.1	794	18.999	4.574	0.24075	0	0	Conserved hypothetical protein.
Os04g0644100	LOC_Os04g55120.1	829	7.639	1.168	0.1529	0	0	Sterile alpha motif homology domain containing protein.
Os04g0649500	LOC_Os04g55600.1	819	19.048	9.607	0.504357	0	0	Conserved hypothetical protein.
Os04g0654400	LOC_Os04g56030.1	800	9.525	4.186	0.439475	0	0	Eggshell protein family protein.
Os04g0654600	LOC_Os04g56060.1	1669	15.147	7.446	0.491582	0	0	Protein kinase-like domain containing protein.
Os04g0655400	LOC_Os04g56120.1	1050	19.418	7.724	0.397775	0	0	Conserved hypothetical protein.
Os04g0659200	LOC_Os04g56420.1	2487	8.198	3.131	0.381922	0	0	Conserved hypothetical protein.
Os04g0659800	LOC_Os04g56460.1	1843	7.906	3.591	0.454212	0	0	Similar to Amino acid transporter b (Fragment).
Os04g0660000	LOC_Os04g56490.1	597	22.164	6.759	0.304954	0	0	Conserved hypothetical protein.
Os04g0662200	LOC_Os04g56680.1	952	2.866	1.272	0.443824	0	0	Auxin responsive SAUR protein family protein.
Os04g0674800	LOC_Os04g57860.1	2216	8.713	3.86	0.443016	0	0	Similar to CEL1=CELLULASE 1 (Fragment).
Os04g0676400	LOC_Os04g57970.1	1338	20.971	8.142	0.38825	0	0	Conserved hypothetical protein.
Os04g0677100	LOC_Os04g58070.1	1395	4.355	1.822	0.41837	0	0	Peptidase A1, pepsin family protein.
Os04g0686800	LOC_Os04g59020.1	1048	18.914	6.507	0.344031	0	0	Protein of unknown function DUF125, transmembrane family protein.
Os04g0690866	None	880	6.611	2.338	0.353653	0	0	Conserved hypothetical protein.
Os05g0103400	LOC_Os05g01290.1	637	57.548	26.541	0.461198	0	0	Conserved hypothetical protein.
Os05g0105800	LOC_Os05g01530.1	365	8.322	3.759	0.451694	0	0	Conserved hypothetical protein.
Os05g0106200	LOC_Os05g01570.1	1369	12.11	5.954	0.49166	0	0	Protein of unknown function DUF6, transmembrane domain containing protein.
Os05g0114400	LOC_Os05g02390.1	884	19.453	8.946	0.459878	0	0	Zinc finger, C2H2-type domain containing protein.
Os05g0114800	None	472	4.363	1.453	0.333028	0	0	Non-protein coding transcript, putative npRNA.
Os05g0118900	LOC_Os05g02754.1	1378	39.53	15.256	0.385935	0	0	Conserved hypothetical protein.
Os05g0119000	LOC_Os05g02750.1	1139	49.859	19.165	0.384384	0	0	Conserved hypothetical protein 245 family protein.
Os05g0123100	LOC_Os05g03174.1	1779	41.385	18.735	0.4527	0	0	Glycosyl transferase, family 43 protein.
Os05g0125200	LOC_Os05g03450.1	2509	11.307	5.468	0.483594	0	0	Legume lectin, beta domain containing protein.
Os05g0128100	LOC_Os05g03750.1	755	4.228	1.657	0.391911	0	0	Conserved hypothetical protein.
Os05g0129400	LOC_Os05g03870.1	767	3.96	0.579	0.146212	0	0	Ankyrin repeat containing protein.
Os05g0129800	LOC_Os05g03900.1	1078	1.815	0.599	0.330028	0	0	DNA-binding WRKY domain containing protein.
Os05g0131000	LOC_Os05g04060.1	1784	0.75	0.158	0.210667	0	0	Protein of unknown function DUF247, plant family protein.
Os05g0135500	LOC_Os05g04500.1	1408	35.214	16.335	0.463878	0	0	Haem peroxidase family protein.
Os05g0136400	None	1383	17.311	8.344	0.482006	0	0	Conserved hypothetical protein.
Os05g0139100	LOC_Os05g04740.1	1518	11.125	5.263	0.473079	0	0	Basic helix-loop-helix dimerisation region bHLH domain containing protein.
Os05g0142600	LOC_Os05g05080.1	300	5.835	0.941	0.161268	0	0	Hypothetical protein.
Os05g0150700	None	1376	1.684	0.645	0.383017	0	0	Heavy metal transport/detoxification protein domain containing protein.
Os05g0164200	LOC_Os05g07140.1	697	5.983	0.984	0.164466	0	0	Zinc finger, RING-type domain containing protein.
Os05g0165200	LOC_Os05g07240.1	786	5.961	1.694	0.284181	0	0	Conserved hypothetical protein.
Os05g0166450	None	668	5.781	2.839	0.491092	0	0	Non-protein coding transcript, unclassifiable transcript.
Os05g0192700	LOC_Os05g10414.1	555	372.461	127.665	0.342761	0	0	Conserved hypothetical protein.
Os05g0194550	LOC_Os05g10625.1	1262	8.282	3.325	0.401473	0	0	Conserved hypothetical protein.
Os05g0195200	LOC_Os05g10670.1	1484	34.312	14.873	0.433464	0	0	Zinc finger, CCCH-type domain containing protein.
Os05g0214100	LOC_Os05g12300.1	3242	17.247	6.908	0.400533	0	0	Similar to Kluyveromyces lactis strain NRRL Y-1140 chromosome F of strain NRRL Y- 1140 of Kluyveromyces lactis.
Os05g0217000	LOC_Os05g12580.1	459	35.894	9.23	0.257146	0	0	Protein of unknown function DUF1070 family protein.
Os05g0219900	LOC_Os05g13320.1	2110	1.366	0.535	0.391654	0	0	C4-dicarboxylate transporter/malic acid transport protein family protein.
Os05g0220600	LOC_Os05g13370.1	1333	2.008	0.757	0.376992	0	0	Rhomboid-like protein family protein.
Os05g0237200	LOC_Os05g14740.1	1464	2.356	0.827	0.351019	0	0	DOMON related domain containing protein.
Os05g0241300	LOC_Os05g15170.1	521	14.131	5.034	0.356238	0	0	Hypothetical protein.
Os05g0243200	LOC_Os05g15360.1	1076	6.316	3.187	0.504592	0	0	Similar to Ribosomal protein L13.
Os05g0245700	None	2392	1.378	0.439	0.318578	0	0	Conserved hypothetical protein.
Os05g0256066	None	1021	2.925	1.344	0.459487	0	0	Non-protein coding transcript, unclassifiable transcript.
Os05g0256833	None	258	12.373	5.787	0.467712	0	0	Hypothetical protein.
Os05g0267900	LOC_Os05g18524.1	1686	6.749	3.327	0.492962	0	0	Conserved hypothetical protein.
Os05g0296650	None	474	2.824	0.681	0.241147	0	0	Similar to Small heat shock protein.
Os05g0318600	LOC_Os05g25430.1	4386	0.458	0.11	0.240175	0	0	Similar to Protein kinase (Pto kinase) (Serine/threonine protein kinase Pto).
Os05g0328000	LOC_Os05g26194.1	606	4.503	1.798	0.399289	0	0	Conserved hypothetical protein.
Os05g0333000	LOC_Os05g26870.1	924	1.727	0.306	0.177186	0	0	Conserved hypothetical protein.
Os05g0347400	LOC_Os05g28040.1	1236	24.077	6.66	0.276613	0	0	Protein of unknown function DUF640 domain containing protein.
Os05g0358101	LOC_Os05g29000.1	519	24.205	8.785	0.362942	0	0	Conserved hypothetical protein.
Os05g0359000	LOC_Os05g29090.1	1809	2.505	0.981	0.391617	0	0	Conserved hypothetical protein.
Os05g0359700	LOC_Os05g29170.1	540	61.878	28.992	0.468535	0	0	Conserved hypothetical protein.
Os05g0360400	LOC_Os05g29710.1	1273	72.355	24.597	0.339949	0	0	Zinc finger, RING-type domain containing protein.
Os05g0361000	LOC_Os05g29750.1	1644	14.437	4.001	0.277135	0	0	Cytochrome P450 family protein.
Os05g0370900	LOC_Os05g30770.1	605	16.935	6.869	0.40561	0	0	Conserved hypothetical protein.
Os05g0380200	None	789	13.116	2.659	0.202729	0	0	Non-protein coding transcript, putative npRNA.
Os05g0380300	LOC_Os05g31570.1	4693	0.669	0.103	0.153961	0	0	Similar to NBS-LRR protein (Fragment).
Os05g0380800	LOC_Os05g31610.1	4329	0.274	0.056	0.20438	0	0	NB-ARC domain containing protein.
Os05g0382200	LOC_Os05g31730.1	1362	2.23	0.444	0.199103	0	0	Similar to Cation/H+ exchanger (Fragment).
Os05g0384600	LOC_Os05g31910.1	2731	9.803	4.432	0.452106	0	0	ABC transporter related domain containing protein.
Os05g0387300	LOC_Os05g32150.1	638	1.533	0.126	0.0821918	0	0	Conserved hypothetical protein.
Os05g0390800	LOC_Os05g32460.1	510	29.175	12.501	0.428483	0	0	VQ domain containing protein.
Os05g0395400	LOC_Os05g32860.1	309	8.664	2.35	0.271237	0	0	Hypothetical protein.
Os05g0397800	LOC_Os05g33010.1	1046	6.3	3.125	0.496032	0	0	Conserved hypothetical protein.
Os05g0401400	None	571	40.756	18.585	0.456006	0	0	Non-protein coding transcript, unclassifiable transcript.
Os05g0406700	LOC_Os05g33680.1	786	5.764	2.361	0.409611	0	0	Hypothetical protein.
Os05g0407100	LOC_Os05g33700.1	468	9.901	1.466	0.148066	0	0	Four F5 protein family protein.
Os05g0415800	LOC_Os05g34325.1	2664	20.737	6.407	0.308965	0	0	Cytochrome P450 family protein.
Os05g0424300	LOC_Os05g35010.1	1720	55.287	27.916	0.504929	0	0	Cytochrome P450 family protein.
Os05g0429600	None	1100	0.889	0.147	0.165354	0	0	Conserved hypothetical protein.
Os05g0431001	None	1111	1.576	0.363	0.23033	0	0	Conserved hypothetical protein.
Os05g0439100	LOC_Os05g36320.1	612	31.379	12.659	0.403423	0	0	Similar to Transcription factor MYC7E (Fragment).
Os05g0453100	None	1038	2.629	0.894	0.340053	0	0	Hypothetical protein.
Os05g0457800	LOC_Os05g38350.1	1569	36.096	16.845	0.466672	0	0	Similar to Glycerol-3-phosphate acyltransferase 5 (EC 2.3.1.15) (AtGPAT5).
Os05g0460000	LOC_Os05g38530.1	2298	11.113	2.809	0.252767	0	0	Similar to 70 kDa heat shock cognate protein 1.
Os05g0466100	LOC_Os05g38990.1	1379	1.307	0.38	0.290742	0	0	CCT domain containing protein.
Os05g0473000	LOC_Os05g39580.1	651	51.011	4.897	0.0959989	0	0	Streptomyces cyclase/dehydrase family protein.
Os05g0474700	LOC_Os05g39710.1	744	0.9	0.054	0.06	0	0	Conserved hypothetical protein.
Os05g0475700	LOC_Os05g39800.1	1929	2.802	1.192	0.42541	0	0	Nodulin-like domain containing protein.
Os05g0477900	LOC_Os05g40010.1	390	34.456	16.761	0.486446	0	0	Similar to Nonspecific lipid-transfer protein 1 (LTP 1) (Major allergen Pru d 3).
Os05g0488600	LOC_Os05g40960.1	1179	3.013	0.616	0.204447	0	0	Similar to Phosphate starvation regulator protein (Regulatory protein of P- starvation acclimation response Psr1).
Os05g0491700	LOC_Os05g41250.1	567	2.179	0.356	0.163378	0	0	VQ domain containing protein.
Os05g0499300	LOC_Os05g41990.1	1347	119.751	49.247	0.411245	0	0	Similar to Peroxidase (EC 1.11.1.7).
Os05g0499400	LOC_Os05g42000.1	1492	24.121	11.548	0.478753	0	0	Haem peroxidase family protein.
Os05g0499600	LOC_Os05g42020.1	1662	11.121	4.564	0.410395	0	0	UDP-glucuronosyl/UDP-glucosyltransferase family protein.
Os05g0500450	LOC_Os05g42110.1	300	15.789	7.263	0.460004	0	0	Conserved hypothetical protein.
Os05g0500600	LOC_Os05g42130.1	1542	1.202	0.262	0.21797	0	0	GRAS transcription factor domain containing protein.
Os05g0507400	LOC_Os05g43174.1	623	12.396	6.218	0.501613	0	0	Conserved hypothetical protein.
Os05g0514400	LOC_Os05g43860.1	1961	5.041	1.687	0.334656	0	0	Conserved hypothetical protein.
Os05g0516100	None	560	5.792	2.738	0.472721	0	0	Conserved hypothetical protein.
Os05g0516300	LOC_Os05g44020.1	1108	7.017	3.532	0.503349	0	0	Conserved hypothetical protein.
Os05g0526200	LOC_Os05g45030.1	1215	3.729	1.461	0.391794	0	0	Conserved hypothetical protein.
Os05g0526800	LOC_Os05g45080.1	1820	6.167	2.062	0.33436	0	0	UDP-glucuronosyl/UDP-glucosyltransferase family protein.
Os05g0533400	LOC_Os05g45690.1	1565	1.777	0.258	0.145189	0	0	Protein kinase-like domain containing protein.
Os05g0537200	LOC_Os05g46030.1	1635	4.755	2.369	0.498212	0	0	Similar to Myosin XI (Fragment).
Os05g0539800	LOC_Os05g46240.1	1091	61.726	17.826	0.288792	0	0	Protein of unknown function DUF778 family protein.
Os05g0542800	LOC_Os05g46510.1	1612	6.164	2.954	0.479234	0	0	Virulence factor, pectin lyase fold family protein.
Os05g0551350	LOC_Os05g47810.1	807	3.892	1.45	0.372559	0	0	Protein of unknown function DUF1639 family protein.
Os05g0551600	LOC_Os05g47830.1	828	4.166	1.267	0.304129	0	0	Protein of unknown function DUF1639 family protein.
Os05g0551650	None	1676	3.164	0.482	0.152339	0	0	Non-protein coding transcript, unclassifiable transcript.
Os05g0551700	LOC_Os05g47840.1	1769	3.114	0.433	0.139049	0	0	tRNA isopentenyltransferase family protein.
Os05g0552200	LOC_Os05g47880.1	1222	15.378	4.061	0.264079	0	0	Glycosyl transferase, family 31 protein.
Os05g0555700	LOC_Os05g48210.1	801	83.174	38.234	0.459687	0	0	Conserved hypothetical protein.
Os05g0562300	LOC_Os05g48810.1	1453	10.985	2.694	0.245244	0	0	Similar to DnaJ-like protein.
Os05g0563000	LOC_Os05g48850.1	1538	7.231	3.384	0.467985	0	0	No apical meristem (NAM) protein domain containing protein.
Os05g0565900	LOC_Os05g49100.1	1293	3.066	0.687	0.22407	0	0	Similar to WRKY transcription factor 49.
Os05g0568000	LOC_Os05g49290.1	2378	282.869	142.836	0.504955	0	0	Similar to FAE1.
Os05g0568800	LOC_Os05g49370.1	1009	11.022	4.079	0.370078	0	0	Protein of unknown function DUF1645 family protein.
Os05g0574600	LOC_Os05g49900.1	2232	6.39	1.916	0.299844	0	0	Similar to Fatty acid elongase 1-like protein.
Os05g0577100	LOC_Os05g50160.1	894	8.639	2.934	0.339623	0	0	Protein of unknown function DUF617, plant family protein.
Os05g0578600	LOC_Os05g50260.1	1145	7.869	3.735	0.474647	0	0	Similar to Polygalacturonase PG2.
Os05g0579200	LOC_Os05g50300.1	2180	8.526	2.147	0.251818	0	0	AMP-dependent synthetase and ligase domain containing protein.
Os05g0579300	LOC_Os05g50310.1	1096	10.194	3.792	0.371984	0	0	ZF-HD homeobox protein Cys/His-rich dimerisation region domain containing protein.
Os05g0579500	LOC_Os05g50330.1	688	5.313	2.405	0.452663	0	0	Conserved hypothetical protein.
Os05g0581900	LOC_Os05g50490.1	1233	14.782	5.76	0.389663	0	0	X8 domain containing protein.
Os05g0582000	LOC_Os05g50500.1	894	8.811	2.392	0.271479	0	0	Conserved hypothetical protein.
Os05g0583600	LOC_Os05g50680.1	1105	4.52	2.045	0.452434	0	0	Conserved hypothetical protein.
Os05g0586900	LOC_Os05g50950.1	1425	1.987	0.595	0.299446	0	0	Conserved hypothetical protein.
Os05g0590300	LOC_Os05g51240.1	1200	1.716	0.504	0.293706	0	0	Esterase/lipase/thioesterase domain containing protein.
Os05g0591500	LOC_Os05g51380.1	3038	5.305	2.55	0.480679	0	0	Similar to Cysteine synthase (EC 4.2.99.8).
Os05g0596500	LOC_Os05g51780.1	1484	54.296	21.616	0.398114	0	0	Similar to RING-H2 finger protein ATL3I (YGHL1-C3HC4 RING fusion protein).
Os06g0103100	None	1526	33.705	15.468	0.458923	0	0	Conserved hypothetical protein.
Os06g0103200	LOC_Os06g01350.1	1676	32.624	15.264	0.467876	0	0	Transferase family protein.
Os06g0112700	LOC_Os06g02250.1	1104	43.138	6.542	0.151653	0	0	Similar to Typical P-type R2R3 Myb protein (Fragment).
Os06g0113800	LOC_Os06g02360.1	542	7.694	2.382	0.309592	0	0	Similar to Kinetechore (Skp1p-like) protein-like.
Os06g0115600	LOC_Os06g02520.1	1593	16.742	7.827	0.467507	0	0	Conserved hypothetical protein.
Os06g0115700	LOC_Os06g02530.1	754	7.716	2.676	0.346812	0	0	Conserved hypothetical protein.
Os06g0128700	LOC_Os06g03800.1	1432	31.567	15.695	0.497196	0	0	Zinc finger, RING-type domain containing protein.
Os06g0128800	LOC_Os06g03810.1	954	11.549	4.737	0.410165	0	0	Conserved hypothetical protein.
Os06g0129100	LOC_Os06g03830.1	3183	13.523	4.259	0.314945	0	0	Similar to Short-chain dehydrogenase Tic32.
Os06g0130800	LOC_Os06g04020.1	1046	432.363	122.631	0.28363	0	0	Histone H5 family protein.
Os06g0133200	LOC_Os06g04210.1	626	14.146	5.028	0.355436	0	0	Conserved hypothetical protein.
Os06g0135000	LOC_Os06g04399.1	2875	38.377	19.115	0.498085	0	0	Similar to PPLZ12 protein.
Os06g0141000	None	1804	1.398	0.447	0.319742	0	0	Sugar transporter family protein.
Os06g0145200	LOC_Os06g05284.1	2223	7.944	3.539	0.445493	0	0	Transferase family protein.
Os06g0146200	LOC_Os06g05368.2	3779	1.649	0.63	0.38205	0	0	Gamma-crystallin related domain containing protein.
Os06g0147100	LOC_Os06g05440.1	698	61.591	27.921	0.453329	0	0	Conserved hypothetical protein.
Os06g0159750	LOC_Os06g06480.1	753	1.436	0.107	0.0745125	0	0	Similar to Histone H3.
Os06g0159900	LOC_Os06g06490.1	1315	21.926	7.088	0.323269	0	0	Similar to Arm repeat containing protein.
Os06g0165200	None	1893	2.393	1.002	0.418721	0	0	Curculin-like (mannose-binding) lectin domain containing protein.
Os06g0179400	None	1948	5.577	1.906	0.341761	0	0	Conserved hypothetical protein.
Os06g0179500	LOC_Os06g08120.1	1761	5.877	2.016	0.343032	0	0	Protein of unknown function DUF247, plant family protein.
Os06g0185500	LOC_Os06g08640.1	1302	19.337	5.671	0.293272	0	0	Transferase family protein.
Os06g0189200	LOC_Os06g08960.1	623	5.702	2.85	0.499825	0	0	Non-protein coding transcript, unclassifiable transcript.
Os06g0190500	LOC_Os06g09090.1	2232	1.176	0.47	0.39966	0	0	Conserved hypothetical protein.
Os06g0195800	LOC_Os06g09560.1	828	1.244	0.097	0.0779743	0	0	Conserved hypothetical protein.
Os06g0200250	None	1023	7.851	1.499	0.190931	0	0	Non-protein coding transcript, unclassifiable transcript.
Os06g0202100	LOC_Os06g10100.1	1257	4.219	1.894	0.448922	0	0	Conserved hypothetical protein.
Os06g0218600	LOC_Os06g11490.1	886	51.137	24.638	0.481804	0	0	Cupredoxin domain containing protein.
Os06g0218800	LOC_Os06g11510.1	992	2.024	0.61	0.301383	0	0	Conserved hypothetical protein.
Os06g0219500	LOC_Os06g11610.1	747	7.857	2.539	0.323151	0	0	Similar to Heat shock 22 kDa protein, mitochondrial precursor.
Os06g0225600	None	889	5.502	2.315	0.420756	0	0	Conserved hypothetical protein.
Os06g0226700	LOC_Os06g12230.1	1581	8.89	3.65	0.410574	0	0	Similar to PCF1.
Os06g0229400	LOC_Os06g12410.1	1089	100.182	28.975	0.289224	0	0	Lipolytic enzyme, G-D-S-L family protein.
Os06g0231300	LOC_Os06g12530.1	1282	28.434	12.18	0.42836	0	0	HSP20-like chaperone domain containing protein.
Os06g0234600	LOC_Os06g12820.1	1551	6.871	2.966	0.431669	0	0	Protein of unknown function DUF231, plant domain containing protein.
Os06g0243900	None	1149	52.651	21.948	0.416858	0	0	Hypothetical protein.
Os06g0244000	LOC_Os06g13560.1	1324	112.188	47.481	0.423227	0	0	SAM dependent carboxyl methyltransferase family protein.
Os06g0253100	LOC_Os06g14240.1	725	3.409	0.167	0.048988	0	0	HSP20-like chaperone domain containing protein.
Os06g0264500	LOC_Os06g15370.1	1997	29.365	8.527	0.29038	0	0	TGF-beta receptor, type I/II extracellular region family protein.
Os06g0264600	None	582	21.762	10.954	0.503354	0	0	Similar to Acylphosphatase (EC 3.6.1.7).
Os06g0264700	LOC_Os06g15390.1	736	2.239	0.658	0.293881	0	0	Acylphosphatase domain containing protein.
Os06g0268600	None	2110	2.562	0.574	0.224044	0	0	Non-protein coding transcript, unclassifiable transcript.
Os06g0271000	LOC_Os06g16000.1	1431	3.13	0.733	0.234185	0	0	UDP-glucuronosyl/UDP-glucosyltransferase family protein.
Os06g0272800	LOC_Os06g16160.1	2469	4.65	2.026	0.435699	0	0	Protein of unknown function DUF231, plant domain containing protein.
Os06g0272900	None	1317	2.111	0.368	0.174325	0	0	Protein of unknown function DUF231, plant domain containing protein.
Os06g0282000	LOC_Os06g17020.1	1754	3.728	1.127	0.302307	0	0	UDP-glucuronosyl/UDP-glucosyltransferase family protein.
Os06g0284500	LOC_Os06g17410.1	870	2.19	0.464	0.211872	0	0	Zinc finger, Dof-type family protein.
Os06g0289200	LOC_Os06g18140.1	1733	3.387	1.001	0.295542	0	0	UDP-glucuronosyl/UDP-glucosyltransferase family protein.
Os06g0298100	LOC_Os06g19430.1	957	1.506	0.126	0.0836653	0	0	Conserved hypothetical protein.
Os06g0301500	LOC_Os06g19750.1	733	39.405	18.716	0.474965	0	0	Conserved hypothetical protein.
Os06g0304600	LOC_Os06g20040.1	941	19.314	9.305	0.481775	0	0	Peptidase A1, pepsin family protein.
Os06g0320500	LOC_Os06g21590.1	1048	3.095	0.27	0.0872375	0	0	Similar to Light-harvesting complex I (Fragment).
Os06g0323100	LOC_Os06g21820.2	1294	75.995	23.823	0.313481	0	0	SAM dependent carboxyl methyltransferase family protein.
Os06g0324000	LOC_Os06g21890.1	1304	2.369	0.774	0.32672	0	0	Conserved hypothetical protein.
Os06g0324800	LOC_Os06g21920.1	1214	6.362	2.293	0.360421	0	0	Major facilitator superfamily protein.
Os06g0328900	LOC_Os06g22340.1	1077	3.538	1.386	0.391747	0	0	Cytochrome P450 family protein.
Os06g0329900	LOC_Os06g22440.1	1439	9.088	3.449	0.379511	0	0	SAM dependent carboxyl methyltransferase family protein.
Os06g0336200	LOC_Os06g22960.1	1072	307.522	144.386	0.469514	0	0	Similar to Delta tonoplast intrinsic protein TIP2;2.
Os06g0343500	None	2055	3.959	1.885	0.47613	0	0	Conserved hypothetical protein.
Os06g0343600	LOC_Os06g23560.1	1915	4.409	2.023	0.458834	0	0	UDP-glucuronosyl/UDP-glucosyltransferase family protein.
Os06g0348800	LOC_Os06g24070.1	1615	0.542	0.05	0.0922509	0	0	Homeodomain-like containing protein.
Os06g0365700	None	519	23.908	11.895	0.497532	0	0	Non-protein coding transcript, unclassifiable transcript.
Os06g0470350	None	965	4.695	0.962	0.204899	0	0	Non-protein coding transcript, unclassifiable transcript.
Os06g0477600	None	1797	2.865	1.19	0.415358	0	0	Non-protein coding transcript, putative npRNA.
Os06g0484500	LOC_Os06g28950.1	817	3.529	1.087	0.308019	0	0	Conserved hypothetical protein.
Os06g0490400	LOC_Os06g29470.1	975	4.066	1.283	0.315544	0	0	Similar to Peroxidase (EC 1.11.1.7).
Os06g0495800	LOC_Os06g30030.1	1579	62.376	24.634	0.394928	0	0	Protein of unknown function DUF617, plant family protein.
Os06g0500700	LOC_Os06g30500.1	1772	15.835	4.691	0.296243	0	0	Cytochrome P450 family protein.
Os06g0503100	LOC_Os06g30730.1	1793	12.893	5.198	0.403165	0	0	ABC transporter related domain containing protein.
Os06g0513943	LOC_Os06g32020.1	784	4.072	1.493	0.36665	0	0	Similar to Ligatoxin B.
Os06g0514100	LOC_Os06g32160.1	778	1.059	0.104	0.0982059	0	0	Similar to Thionin Osthi1.
Os06g0522900	None	744	7.266	3.362	0.462703	0	0	Exocyst complex subunit Sec15-like family protein.
Os06g0531600	LOC_Os06g34070.1	1432	3.2	1.324	0.41375	0	0	Lipolytic enzyme, G-D-S-L family protein.
Os06g0540400	None	507	8.226	1.83	0.222465	0	0	Zinc finger, RING-type domain containing protein.
Os06g0542300	LOC_Os06g35060.1	924	155.405	44.455	0.286059	0	0	Heavy metal transport/detoxification protein domain containing protein.
Os06g0543200	LOC_Os06g35140.1	1940	19.48	5.969	0.306417	0	0	Similar to CDPK substrate protein 1.
Os06g0543400	LOC_Os06g35160.1	1884	2.979	1.349	0.452837	0	0	Similar to CBL-interacting serine/threonine-protein kinase 11 (EC 2.7.1.37) (SOS2-like protein kinase PKS5) (SOS-interacting protein 4) (SNF1- related kinase 3.22).
Os06g0548200	LOC_Os06g35560.1	1757	1.729	0.482	0.278774	0	0	FAD linked oxidase, N-terminal domain containing protein.
Os06g0551800	LOC_Os06g35850.1	2881	0.536	0.084	0.156716	0	0	Similar to Resistance protein candidate (Fragment).
Os06g0560300	LOC_Os06g36480.1	6968	2.113	0.938	0.443919	0	0	No apical meristem (NAM) protein domain containing protein.
Os06g0562200	LOC_Os06g36670.1	880	12.813	6.236	0.486693	0	0	Bet v I allergen family protein.
Os06g0574700	None	2014	1.815	0.761	0.419284	0	0	Apple-like domain containing protein.
Os06g0592500	LOC_Os06g39240.1	702	9.974	1.839	0.184379	0	0	Similar to Ethylene-responsive transcriptional coactivator.
Os06g0595800	LOC_Os06g39470.1	1506	53.64	21.22	0.3956	0	0	Transferase family protein.
Os06g0598800	LOC_Os06g39750.1	2133	33.793	12.504	0.370017	0	0	Similar to Fatty acid elongase 1-like protein.
Os06g0610800	LOC_Os06g40818.1	1796	37.554	13.997	0.372717	0	0	Peptidase A1, pepsin family protein.
Os06g0614400	LOC_Os06g41120.1	585	56.942	23.313	0.409417	0	0	Conserved hypothetical protein.
Os06g0624900	LOC_Os06g41930.1	1761	59.497	23.394	0.393196	0	0	Conserved hypothetical protein.
Os06g0635200	LOC_Os06g42850.1	1774	18.081	8.461	0.46795	0	0	Conserved hypothetical protein.
Os06g0637800	None	470	18.623	4.636	0.248939	0	0	Non-protein coding transcript, unclassifiable transcript.
Os06g0641800	LOC_Os06g43430.1	409	8.182	1.677	0.204962	0	0	Cytochrome P450 family protein.
Os06g0641900	None	1617	2.165	1.023	0.472517	0	0	Cytochrome P450 family protein.
Os06g0643700	LOC_Os06g43620.1	1477	56.959	18.413	0.323268	0	0	Hly-III related proteins family protein.
Os06g0655500	LOC_Os06g44500.1	1861	16.074	4.9	0.30484	0	0	Cyclin-like F-box domain containing protein.
Os06g0663800	LOC_Os06g45340.1	824	4.249	1.567	0.368793	0	0	Similar to FKBP-type peptidyl-prolyl cis-trans isomerase 3, chloroplast precursor (EC 5.2.1.8) (PPIase) (Rotamase) (AtFKBP13) (FK506 binding protein 1).
Os06g0665500	LOC_Os06g45480.2	1652	98.827	39.275	0.397412	0	0	Amidase, hydantoinase/carbamoylase family protein.
Os06g0668000	None	1895	2.038	0.852	0.418057	0	0	Hypothetical protein.
Os06g0669150	None	650	3.485	1.179	0.338307	0	0	Conserved hypothetical protein.
Os06g0671000	LOC_Os06g45940.1	2750	4.774	1.306	0.273565	0	0	Similar to Potassium transporter 1 (AtPOT1) (AtKUP1) (AtKT1).
Os06g0671150	LOC_Os06g45950.1	423	12.172	3.339	0.274318	0	0	Auxin responsive SAUR protein family protein.
Os06g0678100	LOC_Os06g46440.1	1080	2.145	0.822	0.383217	0	0	Conserved hypothetical protein.
Os06g0682900	LOC_Os06g46900.1	1283	12.32	5.378	0.436526	0	0	(2R)-phospho-3-sulfolactate synthase, ComA family protein.
Os06g0683600	None	646	15.063	4.372	0.290248	0	0	Conserved hypothetical protein.
Os06g0683950	LOC_Os06g46995.1	2045	4.909	2.032	0.413934	0	0	Armadillo-like helical domain containing protein.
Os06g0686600	LOC_Os06g47220.1	772	59.956	25.036	0.417573	0	0	Conserved hypothetical protein.
Os06g0692600	LOC_Os06g47750.1	3503	1.132	0.219	0.193463	0	0	Protein kinase-like domain containing protein.
Os06g0695500	LOC_Os06g48030.1	1617	43.494	21.036	0.483653	0	0	Similar to Peroxidase 16 precursor (EC 1.11.1.7) (Atperox P16) (ATP22a).
Os06g0695700	LOC_Os06g48050.1	2298	4.122	1.703	0.413149	0	0	Calmodulin-binding, plant family protein.
Os06g0698674	LOC_Os06g48350.1	2037	58.462	24.899	0.425901	0	0	Translation initiation factor IF5 domain containing protein.
Os06g0699600	LOC_Os06g48610.1	2884	14.407	5.331	0.370028	0	0	CCT domain containing protein.
Os06g0700300	LOC_Os06g48680.1	884	28.946	13.602	0.469909	0	0	Conserved hypothetical protein.
Os06g0701900	LOC_Os06g48850.1	405	6.865	1.993	0.290313	0	0	Auxin responsive SAUR protein family protein.
Os06g0702000	LOC_Os06g48860.1	803	16.606	4.12	0.248103	0	0	Auxin responsive SAUR protein family protein.
Os06g0705700	LOC_Os06g49220.1	1762	22.996	7.901	0.343581	0	0	TGF-beta receptor, type I/II extracellular region family protein.
Os06g0705900	None	1716	5.671	2.398	0.422853	0	0	TGF-beta receptor, type I/II extracellular region family protein.
Os06g0706000	None	856	5.413	2.451	0.452799	0	0	Conserved hypothetical protein.
Os06g0707400	LOC_Os06g49360.1	2693	0.86	0.285	0.331395	0	0	Disease resistance protein family protein.
Os06g0710700	LOC_Os06g49660.1	1593	32.482	8.359	0.257343	0	0	Similar to Benzoyl coenzyme A: benzyl alcohol benzoyl transferase (Benzoyl- CoA:benzyl alcohol/phenylethanol benzoyltransferase).
Os06g0710900	LOC_Os06g49680.1	1204	5.858	2.882	0.491977	0	0	Conserved hypothetical protein.
Os06g0714300	LOC_Os06g50040.1	899	70.843	23.743	0.33515	0	0	Auxin responsive SAUR protein family protein.
Os06g0714400	None	1443	0.785	0.112	0.142675	0	0	Conserved hypothetical protein.
Os06g0714700	LOC_Os06g50070.1	519	8.432	3.265	0.387215	0	0	Conserved hypothetical protein.
Os06g0714800	LOC_Os06g50080.1	938	10.209	2.194	0.214908	0	0	Protein of unknown function DUF581 family protein.
Os06g0716200	LOC_Os06g50240.1	1139	15.821	6.589	0.416472	0	0	Thaumatin, pathogenesis-related family protein.
Os06g0726100	LOC_Os06g51050.1	1169	6.518	3.21	0.492482	0	0	Similar to Seed chitinase-c.
Os06g0728700	LOC_Os06g51260.1	1940	19.506	4.201	0.21537	0	0	Homeodomain-like containing protein.
Os07g0101000	LOC_Os07g01110.1	1752	15.281	7.347	0.480793	0	0	Cupredoxin domain containing protein.
Os07g0104600	None	930	14.505	4.252	0.29314	0	0	Haem peroxidase, plant/fungal/bacterial family protein.
Os07g0105000	LOC_Os07g01440.1	588	42.117	5.147	0.122207	0	0	Cupredoxin domain containing protein.
Os07g0107000	None	778	16.875	6.431	0.381096	0	0	Conserved hypothetical protein.
Os07g0107100	LOC_Os07g01620.1	821	16.305	6.537	0.40092	0	0	Plant disease resistance response protein family protein.
Os07g0111400	LOC_Os07g02060.1	1063	4.02	1.594	0.396517	0	0	WRKY transcription factor 29.
Os07g0112100	LOC_Os07g02140.1	1533	1.511	0.605	0.400397	0	0	Similar to Dimethylaniline monooxygenase-like protein.
Os07g0115300	LOC_Os07g02440.1	1601	16.787	5.897	0.351284	0	0	Similar to Peroxidase2 precursor (EC 1.11.1.7).
Os07g0130100	LOC_Os07g03810.1	2359	2.117	0.513	0.242324	0	0	Similar to Resistance protein candidate (Fragment).
Os07g0130200	LOC_Os07g03820.1	2235	0.898	0.09	0.100223	0	0	Similar to Resistance protein candidate (Fragment).
Os07g0130300	None	2016	0.741	0.18	0.242915	0	0	Similar to Resistance protein candidate (Fragment).
Os07g0130400	LOC_Os07g03840.1	2293	2.133	0.51	0.2391	0	0	Similar to Lectin-like receptor kinase 7;2.
Os07g0130600	None	2001	2.367	1.069	0.451627	0	0	Similar to Resistance protein candidate (Fragment).
Os07g0131600	LOC_Os07g03960.1	1918	1.986	0.863	0.434542	0	0	Similar to Monosaccharide transporter.
Os07g0134000	LOC_Os07g04180.1	1868	49.391	19.116	0.387034	0	0	Similar to Amino acid permease-like protein (Fragment).
Os07g0141400	LOC_Os07g04840.1	1109	2.182	0.546	0.250229	0	0	Similar to 23 kDa polypeptide of photosystem II.
Os07g0142100	None	665	3.484	0.91	0.261194	0	0	Conserved hypothetical protein.
Os07g0142200	LOC_Os07g04930.1	817	239.406	117.889	0.492423	0	0	Conserved hypothetical protein.
Os07g0142500	LOC_Os07g04950.1	507	46.104	15.28	0.331425	0	0	Conserved hypothetical protein.
Os07g0150901	None	481	15.307	6.459	0.421964	0	0	Conserved hypothetical protein.
Os07g0151200	LOC_Os07g05640.1	2697	12.103	4.294	0.354788	0	0	Major facilitator superfamily protein.
Os07g0162400	LOC_Os07g06830.1	1248	15.553	6.693	0.430335	0	0	Esterase/lipase/thioesterase domain containing protein.
Os07g0162500	LOC_Os07g06840.1	1378	4.596	1.728	0.375979	0	0	Esterase/lipase/thioesterase domain containing protein.
Os07g0174400	LOC_Os07g07790.1	1071	85.762	27.955	0.32596	0	0	Plant lipid transfer protein/Par allergen family protein.
Os07g0175300	LOC_Os07g07900.1	2673	2.234	0.936	0.418979	0	0	Conserved hypothetical protein.
Os07g0175600	LOC_Os07g07930.1	886	237.497	113.581	0.478242	0	0	Plant lipid transfer protein/Par allergen family protein.
Os07g0178600	LOC_Os07g08140.1	1954	1.449	0.661	0.456177	0	0	Similar to Heat shock transcription factor 29 (Fragment).
Os07g0178700	LOC_Os07g08150.1	603	1.11	0.067	0.0603604	0	0	Similar to Low molecular mass early light-inducible protein HV90, chloroplast precursor (ELIP).
Os07g0178800	LOC_Os07g08160.1	783	1.841	0.155	0.0841934	0	0	Similar to Low molecular mass early light-inducible protein HV90, chloroplast precursor (ELIP).
Os07g0179500	LOC_Os07g08220.1	903	4.96	2.145	0.43246	0	0	Conserved hypothetical protein.
Os07g0181200	LOC_Os07g08360.1	1020	12.468	6.013	0.482275	0	0	Conserved hypothetical protein.
Os07g0181500	LOC_Os07g08390.2	1817	77.073	37.818	0.490678	0	0	Protein of unknown function DUF506, plant family protein.
Os07g0187900	LOC_Os07g09010.1	2295	25.777	5.872	0.2278	0	0	Conserved hypothetical protein.
Os07g0196200	LOC_Os07g09800.1	986	4.961	2.414	0.486595	0	0	Conserved hypothetical protein.
Os07g0200900	LOC_Os07g10139.1	1117	6.776	2.998	0.442444	0	0	Conserved hypothetical protein.
Os07g0231500	LOC_Os07g12780.1	1134	17.616	8.042	0.456517	0	0	Cyclin-like domain containing protein.
Os07g0250900	LOC_Os07g14700.1	893	5.074	2.395	0.472014	0	0	Harpin-induced 1 domain containing protein.
Os07g0255900	LOC_Os07g15230.1	648	10.567	5.044	0.477335	0	0	Conserved hypothetical protein.
Os07g0262800	LOC_Os07g15940.1	2287	0.495	0.018	0.0363636	0	0	Similar to Resistance protein candidate (Fragment).
Os07g0267300	LOC_Os07g16364.1	1229	3.938	1.707	0.433469	0	0	Hypothetical protein.
Os07g0272900	LOC_Os07g17184.1	894	1.555	0.406	0.261093	0	0	Conserved hypothetical protein.
Os07g0273000	None	857	1.862	0.518	0.278195	0	0	Conserved hypothetical protein.
Os07g0283050	LOC_Os07g18230.1	2010	0.666	0.08	0.12012	0	0	Legume lectin, beta domain containing protein.
Os07g0294250	None	420	240.88	94.822	0.393648	0	0	Conserved hypothetical protein.
Os07g0294800	LOC_Os07g19444.1	1570	19.971	8.815	0.44139	0	0	Conserved hypothetical protein.
Os07g0410300	LOC_Os07g22730.1	899	2.463	0.763	0.309785	0	0	Pathogenesis-related transcriptional factor and ERF domain containing protein.
Os07g0415700	None	426	7.735	3.22	0.41629	0	0	Conserved hypothetical protein.
Os07g0416900	LOC_Os07g23410.1	1356	9.151	4.463	0.487706	0	0	Similar to Omega-6 fatty acid desaturase, endoplasmic reticulum isozyme 2 (EC 1.14.19.-).
Os07g0420000	LOC_Os07g23810.1	1987	6.4	2.254	0.352187	0	0	Conserved hypothetical protein.
Os07g0469200	LOC_Os07g28614.1	714	19.542	9.268	0.474261	0	0	Non-protein coding transcript, unclassifiable transcript.
Os07g0471900	LOC_Os07g28890.1	1311	20.147	7.171	0.355934	0	0	Helix-loop-helix DNA-binding domain containing protein.
Os07g0474700	LOC_Os07g29224.1	3064	9.746	4.754	0.48779	0	0	Hypothetical protein.
Os07g0476900	LOC_Os07g29410.1	1168	1.499	0.311	0.207472	0	0	Thioredoxin domain 2 containing protein.
Os07g0484200	LOC_Os07g30090.2	883	3.732	0.777	0.208199	0	0	Similar to Actin-depolymerizing factor 1 (ADF 1) (ZmABP1) (ZmADF1).
Os07g0486700	LOC_Os07g30330.1	1479	1.671	0.273	0.163375	0	0	UDP-glucuronosyl/UDP-glucosyltransferase family protein.
Os07g0492300	None	972	8.581	3.653	0.425708	0	0	Conserved hypothetical protein.
Os07g0492400	None	657	5.564	2.641	0.474659	0	0	Similar to Plus agglutinin.
Os07g0497500	LOC_Os07g31470.1	1203	2.91	1.207	0.414777	0	0	Similar to MYB transcription factor.
Os07g0499500	LOC_Os07g31610.1	1266	11.956	3.41	0.285212	0	0	Similar to Peroxidase 7 precursor (EC 1.11.1.7) (Atperox P7) (ATP30).
Os07g0503200	None	1787	17.949	5.261	0.293108	0	0	Conserved hypothetical protein.
Os07g0503300	LOC_Os07g32010.1	1709	19.944	5.832	0.292419	0	0	UDP-glucuronosyl/UDP-glucosyltransferase family protein.
Os07g0503900	LOC_Os07g32060.1	1785	4.528	1.854	0.409452	0	0	UDP-glucuronosyl/UDP-glucosyltransferase family protein.
Os07g0509800	LOC_Os07g32570.1	1428	62.879	24.131	0.383769	0	0	Similar to APS reductase (Fragment).
Os07g0517100	LOC_Os07g33350.2	800	20.723	6.96	0.335859	0	0	HSP20-like chaperone domain containing protein.
Os07g0519500	None	1293	6.052	2.34	0.386649	0	0	Cytochrome P450 family protein.
Os07g0520600	LOC_Os07g33650.1	2867	3.268	1.267	0.387699	0	0	Hypothetical protein.
Os07g0531500	LOC_Os07g34720.1	841	4.836	2.351	0.486146	0	0	Harpin-induced 1 domain containing protein.
Os07g0541000	LOC_Os07g35660.1	2355	0.853	0.291	0.341149	0	0	Similar to Receptor protein kinase.
Os07g0542900	LOC_Os07g35860.1	579	13.783	4.53	0.328666	0	0	Cupredoxin domain containing protein.
Os07g0543500	LOC_Os07g35960.1	2991	1.05	0.499	0.475238	0	0	Armadillo-like helical domain containing protein.
Os07g0546200	LOC_Os07g36210.1	687	41.743	17.209	0.412261	0	0	Conserved hypothetical protein.
Os07g0556200	LOC_Os07g37030.1	1081	2.429	0.485	0.199671	0	0	Rieske iron-sulfur protein family protein.
Os07g0557700	LOC_Os07g37156.1	1008	6.18	2.642	0.427508	0	0	Conserved hypothetical protein.
Os07g0558400	LOC_Os07g37240.1	1234	1.919	0.425	0.22147	0	0	Similar to Chlorophyll a/b-binding protein CP29 precursor.
Os07g0562700	LOC_Os07g37550.1	1111	3.337	0.508	0.152233	0	0	Similar to Type III chlorophyll a/b-binding protein (Fragment).
Os07g0575600	LOC_Os07g38800.1	2177	1.324	0.204	0.154079	0	0	Similar to Lectin-like receptor kinase 7;2.
Os07g0575700	LOC_Os07g38810.1	2188	4.283	1.143	0.266869	0	0	Similar to Lectin-like receptor kinase 7;2.
Os07g0584200	LOC_Os07g39530.1	2237	15.789	7.828	0.495788	0	0	NPH3 domain containing protein.
Os07g0588600	LOC_Os07g39960.1	922	1.508	0.35	0.232095	0	0	Zinc finger, C2H2-type domain containing protein.
Os07g0591700	LOC_Os07g40220.1	798	6.774	2.832	0.418069	0	0	Conserved hypothetical protein.
Os07g0594400	LOC_Os07g40380.1	771	1.269	0.157	0.123719	0	0	Conserved hypothetical protein.
Os07g0603500	LOC_Os07g41220.1	738	3.977	1.476	0.371134	0	0	Peptidase A1, pepsin family protein.
Os07g0617100	LOC_Os07g42520.1	757	41.42	20.468	0.494157	0	0	Plant disease resistance response protein family protein.
Os07g0617700	LOC_Os07g42590.1	1221	4.343	1.751	0.403178	0	0	Cyclin-like F-box domain containing protein.
Os07g0631200	LOC_Os07g43740.1	787	3.402	0.154	0.0452675	0	0	Zinc finger, RING-type domain containing protein.
Os07g0631501	None	1444	8.129	3.381	0.415918	0	0	Conserved hypothetical protein.
Os07g0631700	LOC_Os07g43800.1	919	35.799	4.347	0.121428	0	0	EF-Hand type domain containing protein.
Os07g0633000	LOC_Os07g43925.1	1251	8.478	3.741	0.44126	0	0	Conserved hypothetical protein.
Os07g0635200	LOC_Os07g44110.1	1984	157.624	78.015	0.494944	0	0	Cytochrome P450 family protein.
Os07g0638600	LOC_Os07g44460.1	1014	7.565	2.865	0.378718	0	0	Similar to Peroxidase 1.
Os07g0638800	None	1305	1.815	0.526	0.289807	0	0	Similar to Peroxidase 1.
Os07g0644200	LOC_Os07g44960.2	1350	2.784	1.225	0.440014	0	0	Similar to NodH (Fragment).
Os07g0648700	None	699	3.536	1.212	0.34276	0	0	Non-protein coding transcript, unclassifiable transcript.
Os07g0650900	None	303	5.947	1.731	0.291071	0	0	Conserved hypothetical protein.
Os07g0660100	None	665	6.581	3.034	0.461024	0	0	Non-protein coding transcript, unclassifiable transcript.
Os07g0661600	LOC_Os07g46700.1	1717	15.263	5.922	0.387997	0	0	Similar to RNA-binding protein-like protein.
Os07g0663000	LOC_Os07g46800.1	447	14.052	5.145	0.36614	0	0	Conserved hypothetical protein.
Os07g0669000	LOC_Os07g47280.1	527	4.299	1.531	0.356129	0	0	Similar to Catalytic subunit of polymerase zeta.
Os07g0670000	LOC_Os07g47370.1	2217	1.138	0.328	0.288225	0	0	Protein prenyltransferase domain containing protein.
Os07g0671400	LOC_Os07g47480.1	1242	28.355	8.934	0.315077	0	0	Heavy metal transport/detoxification protein domain containing protein.
Os07g0675100	LOC_Os07g47830.1	2033	3.495	1.211	0.346495	0	0	Similar to Pectin methylesterase isoform alpha (EC 3.1.1.11) (Fragment).
Os07g0677900	LOC_Os07g48080.1	1830	3.235	1.213	0.374961	0	0	Protein of unknown function DUF827, plant family protein.
Os07g0685300	LOC_Os07g48596.1	1520	2.913	1.354	0.464813	0	0	Similar to Phosphate starvation regulator protein (Regulatory protein of P- starvation acclimation response Psr1).
Os07g0686100	LOC_Os07g48660.1	1260	2.533	0.801	0.316226	0	0	Similar to Abscisic acid responsive elements-binding factor.
Os07g0689800	LOC_Os07g49000.1	2220	2.528	0.4	0.158228	0	0	Heat shock protein DnaJ, N-terminal domain containing protein.
Os07g0692200	LOC_Os07g49200.1	600	6.436	2.488	0.386576	0	0	Protein of unknown function DUF588 family protein.
Os07g0694300	LOC_Os07g49360.1	1084	10.402	3.313	0.318496	0	0	Haem peroxidase, plant/fungal/bacterial family protein.
Os07g0694400	LOC_Os07g49370.1	1191	1.902	0.576	0.302839	0	0	Glycosyl transferase, family 43 protein.
Os08g0101800	LOC_Os08g01150.1	2479	5.94	2.311	0.389057	0	0	Protein of unknown function DUF821, CAP10-like family protein.
Os08g0102700	LOC_Os08g01220.1	1519	42.233	13.149	0.311344	0	0	Harpin-induced 1 domain containing protein.
Os08g0102800	LOC_Os08g01240.1	634	6.578	1.146	0.174217	0	0	Conserved hypothetical protein.
Os08g0109400	LOC_Os08g01780.1	3100	2.458	1.158	0.471115	0	0	AUX/IAA protein family protein.
Os08g0112200	None	1419	4.971	2.36	0.474754	0	0	Transferase family protein.
Os08g0112300	LOC_Os08g02030.1	1621	3.303	0.821	0.248562	0	0	Transferase family protein.
Os08g0113000	LOC_Os08g02110.1	1397	100.797	14.73	0.146135	0	0	Similar to Peroxidase 47 precursor (EC 1.11.1.7) (Atperox P47) (ATP32).
Os08g0113600	None	1042	8.943	0.929	0.10388	0	0	Conserved hypothetical protein.
Os08g0113700	LOC_Os08g02180.1	557	15.806	1.666	0.105403	0	0	Conserved hypothetical protein.
Os08g0118900	LOC_Os08g02540.1	1260	5.353	2.658	0.496544	0	0	Adenylate kinase family protein.
Os08g0120600	LOC_Os08g02700.1	1406	8.312	3.013	0.362488	0	0	Similar to Fructose-bisphosphate aldolase, cytoplasmic isozyme (EC 4.1.2.13).
Os08g0122700	LOC_Os08g02900.1	880	13.105	5.227	0.398855	0	0	Conserved hypothetical protein.
Os08g0124500	LOC_Os08g03020.1	2438	4.709	1.754	0.372478	0	0	Similar to Resistance protein candidate (Fragment).
Os08g0124700	LOC_Os08g03070.1	2633	2.346	1.042	0.44416	0	0	Similar to Resistance protein candidate (Fragment).
Os08g0150700	LOC_Os08g05480.1	1133	31.082	9.473	0.304774	0	0	Cyclin-like F-box domain containing protein.
Os08g0152400	LOC_Os08g05620.1	1551	1.959	0.832	0.424706	0	0	Cytochrome P450 family protein.
Os08g0159500	LOC_Os08g06280.1	1218	17.838	8.05	0.451284	0	0	Similar to Zinc-finger protein Lsd1.
Os08g0162700	LOC_Os08g06540.1	770	15.111	4.978	0.329429	0	0	Conserved hypothetical protein.
Os08g0163400	LOC_Os08g06630.1	2022	2.037	0.858	0.421208	0	0	Sigma-70 factor family protein.
Os08g0167000	LOC_Os08g07010.1	5116	23.64	8.636	0.365313	0	0	ABC transporter related domain containing protein.
Os08g0170700	LOC_Os08g07380.1	3897	9.552	4.318	0.452052	0	0	Disease resistance protein family protein.
Os08g0184800	LOC_Os08g08592.1	2294	7.766	3.307	0.425831	0	0	Hypothetical protein.
Os08g0185701	None	443	29.404	10.657	0.362434	0	0	Non-protein coding transcript, uncharacterized transcript.
Os08g0185900	LOC_Os08g08700.1	891	7.628	2.31	0.302832	0	0	Ubiquitin domain containing protein.
Os08g0196700	LOC_Os08g09690.1	927	12.608	5.093	0.40395	0	0	Similar to Nuclear Y/CCAAT-box binding factor A subunit NF-YA.
Os08g0205000	LOC_Os08g10420.1	1377	1.084	0.264	0.243542	0	0	Transferase family protein.
Os08g0208300	None	378	7.219	2.028	0.280925	0	0	Hypothetical protein.
Os08g0229200	None	597	4.743	1.622	0.341978	0	0	Non-protein coding transcript, unclassifiable transcript.
Os08g0232100	LOC_Os08g13469.1	1881	6.898	3.432	0.497536	0	0	Non-protein coding transcript, uncharacterized transcript.
Os08g0237800	LOC_Os08g13980.1	906	1.421	0.178	0.125264	0	0	Similar to Xyloglucan endotransglycosylase (Fragment).
Os08g0242800	LOC_Os08g14450.1	2256	0.685	0.197	0.287591	0	0	Similar to Sigma factor SIG6.
Os08g0245800	None	1308	8.542	3.393	0.397214	0	0	Conserved hypothetical protein.
Os08g0245900	None	759	3.527	1.542	0.437199	0	0	Conserved hypothetical protein.
Os08g0246100	LOC_Os08g14830.1	3786	8.826	4.039	0.457625	0	0	Conserved hypothetical protein.
Os08g0249100	LOC_Os08g15060.1	2542	2.552	1.222	0.47884	0	0	UspA domain containing protein.
Os08g0269700	LOC_Os08g16830.1	663	2.407	0.73	0.303282	0	0	Conserved hypothetical protein.
Os08g0285600	LOC_Os08g18920.1	3168	1.414	0.522	0.369165	0	0	Protein kinase-like domain containing protein.
Os08g0290500	LOC_Os08g19374.1	2126	4.65	2.24	0.48172	0	0	Similar to AF-10 protein.
Os08g0290700	LOC_Os08g19420.1	1303	2.489	1.053	0.423061	0	0	Winged helix repressor DNA-binding domain containing protein.
Os08g0297500	LOC_Os08g20090.2	306	8.749	3.56	0.406904	0	0	Conserved hypothetical protein.
Os08g0297800	LOC_Os08g20130.1	1315	7.831	3.529	0.450645	0	0	Sulfotransferase family protein.
Os08g0320500	None	997	1.704	0.567	0.332746	0	0	Non-protein coding transcript, unclassifiable transcript.
Os08g0321000	LOC_Os08g23180.1	1758	111.231	55.888	0.50245	0	0	Beta-Ig-H3/fasciclin domain containing protein.
Os08g0324300	LOC_Os08g23470.1	2096	1.449	0.424	0.292616	0	0	Transcriptional factor B3 family protein.
Os08g0332600	LOC_Os08g24380.1	2166	4.611	1.732	0.375624	0	0	Similar to NBS-LRR type resistance protein (Fragment).
Os08g0334900	LOC_Os08g24750.1	1926	1.524	0.67	0.439633	0	0	Xyloglucan fucosyltransferase family protein.
Os08g0345300	None	615	10.799	4.461	0.413094	0	0	Conserved hypothetical protein.
Os08g0352350	None	740	2.783	0.927	0.333094	0	0	Non-protein coding transcript, uncharacterized transcript.
Os08g0376600	LOC_Os08g28890.1	1558	12.524	2.279	0.181971	0	0	Protein kinase-like domain containing protein.
Os08g0378000	LOC_Os08g29020.1	2608	1.106	0.464	0.41953	0	0	Conserved hypothetical protein.
Os08g0378100	None	653	3.863	1.545	0.399948	0	0	Conserved hypothetical protein.
Os08g0392100	LOC_Os08g30210.1	1131	5.053	1.927	0.381358	0	0	2OG-Fe(II) oxygenase domain containing protein.
Os08g0404500	LOC_Os08g31250.1	1050	5.492	2.114	0.384924	0	0	C1-like domain containing protein.
Os08g0407600	LOC_Os08g31510.1	1108	36.152	16.533	0.457319	0	0	Protein of unknown function DUF581 family protein.
Os08g0416250	None	505	8.768	3.596	0.410128	0	0	Hypothetical protein.
Os08g0416800	LOC_Os08g32120.1	477	138.807	54.646	0.393683	0	0	Conserved hypothetical protein.
Os08g0424600	None	4148	17.576	4.601	0.261777	0	0	Non-protein coding transcript, uncharacterized transcript.
Os08g0424700	LOC_Os08g32880.1	2724	23.872	5.925	0.248199	0	0	Disease resistance protein family protein.
Os08g0425500	LOC_Os08g32960.1	1690	12.643	5.348	0.423001	0	0	Inositol polyphosphate related phosphatase domain containing protein.
Os08g0433300	LOC_Os08g33650.1	1146	3.684	1.831	0.497014	0	0	Sialidase domain containing protein.
Os08g0433500	LOC_Os08g33670.1	1005	64.908	30.915	0.47629	0	0	No apical meristem (NAM) protein domain containing protein.
Os08g0435900	LOC_Os08g33820.1	1063	3.633	0.456	0.125516	0	0	Similar to LHC I type IV chlorophyll binding protein (Fragment).
Os08g0438400	LOC_Os08g34010.1	1080	3.957	1.831	0.462724	0	0	ZF-HD homeobox protein Cys/His-rich dimerisation region domain containing protein.
Os08g0446800	LOC_Os08g34700.1	882	60.475	15.783	0.260984	0	0	Conserved hypothetical protein.
Os08g0451101	None	1274	8.042	3.706	0.460831	0	0	Protein of unknown function DUF581 family protein.
Os08g0451201	None	471	7.87	2.998	0.38094	0	0	Conserved hypothetical protein.
Os08g0462800	LOC_Os08g36030.1	1265	0.814	0.032	0.039312	0	0	Protein of unknown function DUF716 family protein.
Os08g0462900	LOC_Os08g36040.1	1212	68.393	23.404	0.342199	0	0	Protein of unknown function DUF716 family protein.
Os08g0465700	LOC_Os08g36310.1	1692	17.436	6.94	0.398027	0	0	Cytochrome P450 family protein.
Os08g0468100	LOC_Os08g36480.1	3146	24.041	9.773	0.406514	0	0	Nitrate reductase [NADH] 1 (EC 1.7.1.1) (NR1).
Os08g0469600	LOC_Os08g36580.1	621	8.871	2.404	0.270995	0	0	Conserved hypothetical protein.
Os08g0472800	LOC_Os08g36860.1	2197	3.984	1.892	0.4749	0	0	Cytochrome P450 family protein.
Os08g0474800	LOC_Os08g37020.1	1113	6.43	1.958	0.30451	0	0	Esterase/lipase/thioesterase domain containing protein.
Os08g0476900	LOC_Os08g37180.1	1628	5.345	2.379	0.445089	0	0	Similar to Patatin-like protein 1.
Os08g0481400	LOC_Os08g37580.1	1864	19.169	5.455	0.284574	0	0	Similar to HAHB-7 (Fragment).
Os08g0486901	None	511	12.091	3.79	0.313456	0	0	Conserved hypothetical protein.
Os08g0489300	LOC_Os08g38170.1	1088	132.69	59.561	0.448873	0	0	DNA glycosylase family protein.
Os08g0500700	LOC_Os08g39140.1	3146	159.531	73.017	0.457698	0	0	Similar to Heat shock protein 82.
Os08g0501300	LOC_Os08g39190.1	584	3.262	1.036	0.317597	0	0	Conserved hypothetical protein.
Os08g0502700	LOC_Os08g39300.1	1566	48.165	17.624	0.365909	0	0	Aminotransferase, class V family protein.
Os08g0503600	None	2693	10.343	3.791	0.366528	0	0	Conserved hypothetical protein.
Os08g0503700	LOC_Os08g39370.1	2118	13.807	4.915	0.355979	0	0	Sodium/sulphate symporter family protein.
Os08g0505900	LOC_Os08g39550.1	1562	2.835	1.033	0.364374	0	0	Similar to DNA-damage-repair/toleration protein DRT100 precursor.
Os08g0545200	LOC_Os08g43190.1	1556	47.449	22.535	0.474931	0	0	Alcohol dehydrogenase superfamily, zinc-containing protein.
Os08g0545300	None	1131	53.625	25.972	0.484326	0	0	Similar to NAD-dependent sorbitol dehydrogenase.
Os08g0546800	LOC_Os08g43334.1	1940	2.521	0.042	0.0166601	0	0	Similar to Heat shock transcription factor 33 (Fragment).
Os08g0547300	LOC_Os08g43390.1	2100	6.399	0.865	0.135177	0	0	Similar to Cytochrome P450 78A1 (EC 1.14.-.-) (CYPLXXVIII).
Os08g0547600	LOC_Os08g43410.1	909	3.738	1.598	0.427501	0	0	Protein of unknown function DUF702 family protein.
Os08g0547900	LOC_Os08g43440.1	1915	1.075	0.379	0.352558	0	0	Cytochrome P450 family protein.
Os08g0557800	LOC_Os08g44360.1	2020	198.323	95.641	0.482249	0	0	Similar to Fatty acyl coA reductase.
Os08g0560300	LOC_Os08g44620.1	1538	6.026	2.466	0.409227	0	0	Protein of unknown function DUF597 family protein.
Os08g0560900	LOC_Os08g44680.1	852	6.224	2.131	0.342384	0	0	Similar to Photosystem I reaction center subunit II, chloroplast precursor (Photosystem I 20 kDa subunit) (PSI-D).
Os08g0561500	LOC_Os08g44750.1	1600	62.073	26.429	0.425773	0	0	Similar to Nodulin-like protein 5NG4.
Os08g0562300	LOC_Os08g44830.1	1444	44.284	18.415	0.415839	0	0	Zinc finger, C2H2-type domain containing protein.
Os08g0564700	LOC_Os08g45060.1	2395	6.277	3.15	0.501832	0	0	Protein kinase-like domain containing protein.
Os08g0564900	None	1585	4.743	2.189	0.461522	0	0	Conserved hypothetical protein.
Os09g0124200	LOC_Os09g03690.1	967	4.1	1.294	0.31561	0	0	Homeodomain-like containing protein.
Os09g0129301	LOC_Os09g04290.1	1616	26.922	12.41	0.460961	0	0	Conserved hypothetical protein.
Os09g0129400	LOC_Os09g04300.1	1115	25.951	11.616	0.447613	0	0	Conserved hypothetical protein.
Os09g0130901	None	975	15.947	6.249	0.391861	0	0	Conserved hypothetical protein.
Os09g0131150	None	1446	20.794	7.534	0.362316	0	0	Conserved hypothetical protein.
Os09g0131200	LOC_Os09g04490.1	1138	25.698	9.148	0.355981	0	0	Similar to Elicitor-inducible LRR receptor-like protein EILP.
Os09g0246300	LOC_Os09g07154.1	662	7.622	3.23	0.423773	0	0	Non-protein coding transcript, uncharacterized transcript.
Os09g0246500	LOC_Os09g07150.1	1959	6.912	3.09	0.447049	0	0	Conserved hypothetical protein.
Os09g0255800	None	2025	8.441	3.965	0.469731	0	0	Conserved hypothetical protein.
Os09g0255900	LOC_Os09g08160.1	1831	10.404	5.069	0.487216	0	0	Protein of unknown function DUF247, plant family protein.
Os09g0272000	LOC_Os09g09930.1	1180	47.777	21.338	0.446617	0	0	Heavy metal transport/detoxification protein domain containing protein.
Os09g0272300	LOC_Os09g09980.1	1843	5.364	2.036	0.379567	0	0	Similar to 3-glucanase.
Os09g0286600	LOC_Os09g11460.1	1241	26.884	8.421	0.313235	0	0	Pathogenesis-related transcriptional factor and ERF domain containing protein.
Os09g0287000	LOC_Os09g11480.2	1107	13.116	6.415	0.489097	0	0	Similar to Ethylene-responsive transcription factor 5 (Ethylene-responsive element binding factor 5) (EREBP-5) (AtERF5).
Os09g0296800	LOC_Os09g12540.1	1201	2.229	0.941	0.422162	0	0	Chlorophyll A-B binding protein family protein.
Os09g0299400	LOC_Os09g12790.1	1242	6.011	2.567	0.42705	0	0	K+ channel, two pore family protein.
Os09g0304400	LOC_Os09g13400.1	963	1.604	0.21	0.130923	0	0	Conserved hypothetical protein.
Os09g0304500	LOC_Os09g13410.1	1612	0.767	0.05	0.065189	0	0	Protein of unknown function DUF247, plant family protein.
Os09g0306232	None	1129	58.144	27.698	0.476369	0	0	Non-protein coding transcript, unclassifiable transcript.
Os09g0306400	LOC_Os09g13570.1	1650	79.382	38.785	0.488587	0	0	Eukaryotic transcription factor, DNA-binding domain containing protein.
Os09g0322400	LOC_Os09g15365.1	776	47.837	19.031	0.39783	0	0	Hypothetical protein.
Os09g0323700	LOC_Os09g15500.1	987	0.626	0	0	0	0	Haem peroxidase family protein.
Os09g0328600	LOC_Os09g15950.1	1893	7.153	2.963	0.414232	0	0	Ankyrin repeat containing protein.
Os09g0331180	None	1866	1.297	0.238	0.1835	0	0	Ankyrin repeat containing protein.
Os09g0332100	LOC_Os09g16280.1	712	14.39	5.327	0.370188	0	0	Conserved hypothetical protein.
Os09g0339000	LOC_Os09g16950.1	2188	0.729	0.074	0.101509	0	0	Protein kinase-like domain containing protein.
Os09g0346500	LOC_Os09g17740.1	1234	6.843	1.504	0.219787	0	0	Similar to Chlorophyll a-b binding protein, chloroplast precursor (LHCII type I CAB) (LHCP).
Os09g0346550	None	973	7.884	1.825	0.231481	0	0	Non-protein coding transcript, uncharacterized transcript.
Os09g0356200	LOC_Os09g19160.1	3054	1.231	0.515	0.418359	0	0	Serine/threonine protein kinase domain containing protein.
Os09g0357500	None	420	20.84	10.28	0.493282	0	0	Conserved hypothetical protein.
Os09g0367900	LOC_Os09g20240.1	718	133.662	39.001	0.291788	0	0	Hypothetical protein.
Os09g0380300	LOC_Os09g21260.1	1479	14.099	5.484	0.388964	0	0	Cytochrome P450 family protein.
Os09g0381600	LOC_Os09g21380.1	965	59.862	23.708	0.396044	0	0	Conserved hypothetical protein.
Os09g0396900	LOC_Os09g23300.1	935	2.698	0.647	0.239807	0	0	Protein of unknown function DUF125, transmembrane family protein.
Os09g0397100	LOC_Os09g23334.1	850	6.905	3.086	0.446923	0	0	Conserved hypothetical protein.
Os09g0403000	LOC_Os09g23780.1	873	16.631	7.118	0.427996	0	0	Conserved hypothetical protein.
Os09g0403300	LOC_Os09g23820.1	1608	8.389	4.065	0.484563	0	0	Cytochrome P450 family protein.
Os09g0412300	LOC_Os09g24580.1	866	28.775	9.086	0.31576	0	0	Calcium-binding EF-hand domain containing protein.
Os09g0417600	LOC_Os09g25060.1	1341	18.851	5.175	0.274521	0	0	WRKY transcription factor 76.
Os09g0425200	LOC_Os09g25690.1	798	4.323	0.152	0.0351608	0	0	Similar to Glycine-rich protein.
Os09g0426500	LOC_Os09g25810.2	4094	1.157	0.493	0.426102	0	0	Conserved hypothetical protein.
Os09g0433800	LOC_Os09g26370.1	994	55.008	16.075	0.29223	0	0	Similar to Senescence-associated protein SAG102.
Os09g0444700	LOC_Os09g27240.1	1645	22.034	8.757	0.397431	0	0	Mitochondrial substrate carrier family protein.
Os09g0444900	LOC_Os09g27260.1	1392	11.466	1.015	0.0885226	0	0	Protein of unknown function DUF716 family protein.
Os09g0445000	None	1037	12.015	1.012	0.084228	0	0	Conserved hypothetical protein.
Os09g0447300	LOC_Os09g27500.1	2855	38.502	16.295	0.423225	0	0	E-class P450, group I family protein.
Os09g0447500	LOC_Os09g27510.1	1862	31.577	15.928	0.504418	0	0	Cytochrome P450 family protein.
Os09g0453300	LOC_Os09g27990.1	1491	2.348	1.082	0.460818	0	0	Annexin family protein.
Os09g0457833	None	585	6.689	2.621	0.391837	0	0	Non-protein coding transcript, uncharacterized transcript.
Os09g0458800	LOC_Os09g28500.1	733	21.774	10.184	0.467714	0	0	Calcium-binding EF-hand domain containing protein.
Os09g0460350	None	1107	3.814	1.349	0.353697	0	0	Non-protein coding transcript, unclassifiable transcript.
Os09g0460400	LOC_Os09g28630.1	1116	4.521	1.663	0.367839	0	0	Esterase/lipase/thioesterase domain containing protein.
Os09g0461500	LOC_Os09g28690.1	1652	8.913	3.688	0.413778	0	0	Esterase/lipase/thioesterase domain containing protein.
Os09g0462000	None	1576	7.089	2.33	0.328678	0	0	Conserved hypothetical protein.
Os09g0462100	LOC_Os09g28740.1	2302	5.591	1.7	0.30406	0	0	Esterase/lipase/thioesterase domain containing protein.
Os09g0468650	None	1105	1.165	0.183	0.157082	0	0	Conserved hypothetical protein.
Os09g0468700	LOC_Os09g29360.1	1056	4.973	1.987	0.399558	0	0	Basic helix-loop-helix dimerisation region bHLH domain containing protein.
Os09g0469500	None	324	170.507	65.257	0.382723	0	0	Non-protein coding transcript, uncharacterized transcript.
Os09g0470500	LOC_Os09g29460.1	1473	19.224	4.246	0.22087	0	0	Homeodomain leucine zipper protein.
Os09g0481200	LOC_Os09g30340.1	668	6.86	1.752	0.255394	0	0	Similar to Photosystem I reaction center subunit V (PSI-G) (Photosystem I 9 kDa protein) (Fragment).
Os09g0482660	LOC_Os09g30458.1	1659	18.9	6.932	0.366772	0	0	Similar to Subtilisin-type protease.
Os09g0482900	LOC_Os09g30980.1	1603	3.083	1.535	0.497892	0	0	UDP-glucuronosyl/UDP-glucosyltransferase family protein.
Os09g0486700	LOC_Os09g31210.1	1721	14.42	7.127	0.494244	0	0	Similar to P90 ribosomal S6 kinase.
Os09g0487900	LOC_Os09g31300.1	1917	25.676	11.871	0.462338	0	0	Basic helix-loop-helix dimerisation region bHLH domain containing protein.
Os09g0489800	None	1177	19.641	9.873	0.502673	0	0	Hypothetical protein.
Os09g0491756	LOC_Os09g31482.1	1500	97.205	31.823	0.32738	0	0	U2 snRNP auxiliary factor, small subunit.
Os09g0491852	LOC_Os09g31514.1	1272	1.821	0.73	0.400879	0	0	NAD-dependent epimerase/dehydratase family protein.
Os09g0497900	LOC_Os09g32260.2	1574	16.192	6.998	0.432189	0	0	No apical meristem (NAM) protein domain containing protein.
Os09g0505400	LOC_Os09g32770.1	1197	6.581	1.787	0.271539	0	0	Auxin Efflux Carrier family protein.
Os09g0507100	LOC_Os09g32944.1	1419	3.302	1.592	0.482132	0	0	Similar to Squamosa-promoter binding-like protein 11.
Os09g0507500	LOC_Os09g32964.1	1210	8.297	3.235	0.3899	0	0	Similar to Peroxidase 55 precursor (EC 1.11.1.7) (Atperox P55) (ATP20a).
Os09g0507900	None	1998	1.623	0.464	0.28589	0	0	Auxin responsive SAUR protein family protein.
Os09g0508000	None	1773	2.613	1.138	0.435515	0	0	Conserved hypothetical protein.
Os09g0508500	LOC_Os09g33460.1	1668	4.414	2.008	0.454916	0	0	Conserved hypothetical protein.
Os09g0517900	LOC_Os09g34214.1	1842	9.643	2.41	0.249922	0	0	UDP-glucuronosyl/UDP-glucosyltransferase family protein.
Os09g0524300	LOC_Os09g35600.1	2009	1.102	0.221	0.200544	0	0	Multi antimicrobial extrusion protein MatE family protein.
Os09g0524500	None	1685	2.383	1.197	0.502308	0	0	Conserved hypothetical protein.
Os09g0526600	LOC_Os09g35790.1	1756	24.277	6.595	0.271656	0	0	Similar to Heat shock factor protein 3 (HSF 3) (Heat shock transcription factor 3) (HSTF 3).
Os09g0528700	LOC_Os09g35940.1	1662	2.633	0.704	0.267376	0	0	Similar to Cytochrome p450 (CYP78A9).
Os09g0530250	None	2903	1.49	0.264	0.177181	0	0	Non-protein coding transcript, unclassifiable transcript.
Os09g0542700	LOC_Os09g37060.1	630	2.697	0.64	0.237301	0	0	Similar to UL36 very large tegument protein.
Os09g0545280	LOC_Os09g37344.1	793	7.337	1.628	0.221889	0	0	Similar to Auxin induced protein.
Os09g0545400	LOC_Os09g37710.1	1406	3.442	1.406	0.408483	0	0	Similar to Auxin induced protein.
Os09g0549450	LOC_Os09g37710.2	4416	29.859	14.546	0.487156	0	0	Hypothetical protein.
Os09g0553100	LOC_Os09g38020.1	587	255.324	113.282	0.443679	0	0	Histone H4.
Os09g0572000	LOC_Os09g39850.1	811	5.079	1.144	0.225241	0	0	Pathogenesis-related transcriptional factor and ERF domain containing protein.
Os09g0572100	LOC_Os09g39860.1	1987	1.969	0.894	0.454038	0	0	Protein kinase-like domain containing protein.
Os09g0572150	None	1149	2.823	1.018	0.360609	0	0	Non-protein coding transcript, unclassifiable transcript.
Os09g0572550	None	1734	2.286	0.884	0.386702	0	0	Similar to Serine/threonine-protein kinase PBS1 (EC 2.7.1.37) (AvrPphB susceptible protein 1).
Os09g0572600	LOC_Os09g39930.1	1697	2.306	0.927	0.401995	0	0	Similar to Receptor protein kinase-like protein.
Os10g0109900	LOC_Os10g02100.1	2376	2.492	1.138	0.456661	0	0	TGF-beta receptor, type I/II extracellular region family protein.
Os10g0111800	LOC_Os10g02270.1	721	53.2	23.057	0.433402	0	0	Conserved hypothetical protein.
Os10g0112100	LOC_Os10g02300.1	781	44.828	14.724	0.328455	0	0	Protein of unknown function Cys-rich family protein.
Os10g0113000	LOC_Os10g02380.1	1214	17.388	6.913	0.397573	0	0	Similar to Chalcone reductase homologue (Fragment).
Os10g0113900	LOC_Os10g02480.1	1291	12.084	6.032	0.499172	0	0	Similar to NADPH-dependent codeinone reductase (EC 1.1.1.247).
Os10g0122500	LOC_Os10g03390.1	1632	53.442	12.758	0.238726	0	0	Transferase family protein.
Os10g0125600	LOC_Os10g03669.1	1910	3.316	1.415	0.426719	0	0	Hypothetical protein.
Os10g0126000	LOC_Os10g03690.1	1632	2.398	1.137	0.474145	0	0	Cyclin-like F-box domain containing protein.
Os10g0130500	LOC_Os10g04050.1	6619	4.208	1.939	0.460789	0	0	Peptidase C48, SUMO/Sentrin/Ubl1 family protein.
Os10g0130800	LOC_Os10g04090.1	3760	0.986	0.419	0.424949	0	0	Conserved hypothetical protein.
Os10g0180800	LOC_Os10g10130.1	3114	4.315	1.153	0.267207	0	0	EGF domain containing protein.
Os10g0181200	LOC_Os10g10170.1	3360	0.781	0.3	0.384123	0	0	Protein prenyltransferase domain containing protein.
Os10g0212100	LOC_Os10g15164.1	2608	1.461	0.712	0.487337	0	0	Conserved hypothetical protein.
Os10g0318900	None	1679	2.208	0.505	0.228714	0	0	Similar to ER6 protein (Fragment).
Os10g0324100	LOC_Os10g17690.1	1884	0.956	0.278	0.290795	0	0	NB-ARC domain containing protein.
Os10g0330400	LOC_Os10g18370.1	1126	3.201	0.824	0.25742	0	0	Protein of unknown function DUF179 family protein.
Os10g0334500	LOC_Os10g18820.1	615	5.693	1.378	0.242052	0	0	Plant disease resistance response protein family protein.
Os10g0362700	LOC_Os10g21860.1	721	6.998	2.071	0.295942	0	0	Conserved hypothetical protein.
Os10g0364900	LOC_Os10g22050.1	528	149.68	58.461	0.390573	0	0	Hypothetical protein.
Os10g0376900	LOC_Os10g23050.1	1343	4.6	0.871	0.189348	0	0	Basic helix-loop-helix dimerisation region bHLH domain containing protein.
Os10g0377300	LOC_Os10g23090.1	813	36.794	14.492	0.393869	0	0	Conserved hypothetical protein.
Os10g0390800	LOC_Os10g25170.1	1260	37.184	17.581	0.472811	0	0	Similar to Ethylene-responsive transcription factor 3 (Ethylene-responsive element binding factor 3) (EREBP-3) (AtERF3).
Os10g0404900	LOC_Os10g26500.1	1056	10.58	3.592	0.339509	0	0	Similar to HAHB-5 (Fragment).
Os10g0411100	LOC_Os10g27110.1	651	2.373	0.372	0.156764	0	0	Protein of unknown function DUF620 family protein.
Os10g0415400	LOC_Os10g28009.1	1050	5.198	2.613	0.502693	0	0	Hypothetical protein.
Os10g0417800	LOC_Os10g28210.1	1639	30.188	10.931	0.362098	0	0	Protein of unknown function DUF506, plant family protein.
Os10g0419300	LOC_Os10g28340.1	1336	14.297	5.014	0.350703	0	0	Similar to Heat shock transcription factor 31 (Fragment).
Os10g0420200	LOC_Os10g28420.1	1551	2.257	0.937	0.415153	0	0	IQ calmodulin-binding region domain containing protein.
Os10g0421500	LOC_Os10g28570.1	1533	3.795	1.737	0.457708	0	0	Hypothetical protein.
Os10g0422600	LOC_Os10g28680.1	1615	9.5	3.198	0.336632	0	0	Protein of unknown function DUF581 family protein.
Os10g0422700	LOC_Os10g28690.1	1626	1.077	0.199	0.184773	0	0	Hypothetical protein.
Os10g0422800	LOC_Os10g28700.1	793	3.701	1.425	0.385031	0	0	Conserved hypothetical protein.
Os10g0427900	LOC_Os10g29240.1	2157	1.265	0.299	0.236364	0	0	Conserved hypothetical protein.
Os10g0438800	LOC_Os10g30310.1	613	2.184	0.527	0.2413	0	0	Similar to RING-H2 finger protein ATL2E.
Os10g0440500	LOC_Os10g30450.1	389	75.31	23.546	0.312654	0	0	Heavy metal transport/detoxification protein domain containing protein.
Os10g0442300	None	9176	6.15	2.199	0.357561	0	0	UDP-glucuronosyl/UDP-glucosyltransferase family protein.
Os10g0447200	None	678	12.15	4.94	0.406584	0	0	Hypothetical protein.
Os10g0447400	None	980	5.621	2.059	0.366305	0	0	Conserved hypothetical protein.
Os10g0462200	LOC_Os10g32444.1	724	26.81	12.707	0.473965	0	0	Conserved hypothetical protein.
Os10g0465000	LOC_Os10g32770.1	2153	12.961	5.829	0.449734	0	0	WD40-like domain containing protein.
Os10g0469100	LOC_Os10g33104.2	3460	2.068	0.711	0.34381	0	0	Conserved hypothetical protein.
Os10g0469900	LOC_Os10g33170.1	2061	5.671	2.212	0.390055	0	0	TGF-beta receptor, type I/II extracellular region family protein.
Os10g0470700	LOC_Os10g33210.1	2105	37.226	17.271	0.46395	0	0	Similar to Peptide transporter.
Os10g0473900	None	1281	1.889	0.693	0.366861	0	0	Conserved hypothetical protein.
Os10g0474966	None	2283	0.767	0.177	0.230769	0	0	Long-chain fatty alcohol dehydrogenase family protein.
Os10g0475000	LOC_Os10g33550.1	3928	0.59	0.216	0.366102	0	0	Conserved hypothetical protein.
Os10g0476200	None	1423	4.052	1.758	0.43386	0	0	Similar to Casein kinase I (Fragment).
Os10g0478000	LOC_Os10g33780.1	1108	2.509	1.093	0.435632	0	0	Protein of unknown function DUF640 domain containing protein.
Os10g0486100	LOC_Os10g34480.1	1671	107.809	52.254	0.484691	0	0	Similar to Cytochrome P450-like protein (CYP86B1).
Os10g0490800	LOC_Os10g34910.1	687	64.526	26.489	0.410517	0	0	Similar to NtPRp27.
Os10g0490900	LOC_Os10g34920.1	540	14.588	5.231	0.358582	0	0	Similar to NtPRp27.
Os10g0495400	LOC_Os10g35260.1	1360	3.256	1.602	0.492015	0	0	Protein prenyltransferase domain containing protein.
Os10g0503300	LOC_Os10g35950.1	1428	22.823	11.105	0.486571	0	0	Similar to Benzoyl coenzyme A: benzyl alcohol benzoyl transferase (Benzoyl- CoA:benzyl alcohol/phenylethanol benzoyltransferase).
Os10g0503800	LOC_Os10g36000.1	1021	60.563	28.81	0.475703	0	0	Similar to Remorin.
Os10g0509200	None	2789	7.033	3.255	0.462818	0	0	PAP fibrillin family protein.
Os10g0509401	LOC_Os10g36580.1	312	31.354	15.519	0.494961	0	0	Conserved hypothetical protein.
Os10g0518000	LOC_Os10g37400.1	411	255.926	94.15	0.36788	0	0	Protein of unknown function DUF538 family protein.
Os10g0529600	None	2091	1.994	0.868	0.435306	0	0	Conserved hypothetical protein.
Os10g0529700	LOC_Os10g38610.1	1151	3.4	1.402	0.412353	0	0	Similar to Glutathione S-transferase GST 35 (EC 2.5.1.18).
Os10g0532200	LOC_Os10g38860.1	1888	7.69	1.966	0.255657	0	0	Alpha/beta hydrolase family protein.
Os10g0532600	LOC_Os10g38880.1	1060	30.552	14.693	0.480918	0	0	Protein of unknown function DUF623, plant domain containing protein.
Os10g0536600	LOC_Os10g39160.1	957	7.424	2.403	0.32368	0	0	Haem peroxidase, plant/fungal/bacterial family protein.
Os10g0540000	LOC_Os10g39450.1	444	17.162	6.452	0.375947	0	0	Conserved hypothetical protein.
Os10g0540100	LOC_Os10g39460.1	2945	5.874	2.466	0.419816	0	0	Tetratricopeptide-like helical domain containing protein.
Os10g0540200	None	2298	6.856	2.458	0.358518	0	0	Similar to Selenium-binding protein-like.
Os10g0544200	LOC_Os10g39750.1	1471	2.45	0.686	0.28	0	0	Basic helix-loop-helix dimerisation region bHLH domain containing protein.
Os10g0544600	LOC_Os10g39770.1	2949	4.347	1.833	0.42167	0	0	Fibrillarin family protein.
Os10g0546100	LOC_Os10g39890.1	779	15.003	6.112	0.407385	0	0	Pollen Ole e 1 allergen and extensin domain containing protein.
Os10g0547200	LOC_Os10g39970.1	1081	1.286	0.299	0.232504	0	0	Harpin-induced 1 domain containing protein.
Os10g0547500	LOC_Os10g39980.1	2055	81.125	37.64	0.463975	0	0	Citrate transporter family protein.
Os10g0551100	LOC_Os10g40370.1	1621	12.006	6.024	0.501749	0	0	Conserved hypothetical protein.
Os10g0552200	LOC_Os10g40470.1	396	13.782	2.038	0.147874	0	0	Plant lipid transfer/seed storage/trypsin-alpha amylase inhibitor domain containing protein.
Os10g0552300	LOC_Os10g40480.1	669	36.094	13.209	0.365961	0	0	Similar to Root-specific protein (RCc2 protein).
Os10g0552700	LOC_Os10g40520.1	627	148.792	70.66	0.474891	0	0	Similar to Tumor-related protein (Fragment).
Os10g0558700	LOC_Os10g40934.1	1376	2.507	0.938	0.374152	0	0	2OG-Fe(II) oxygenase domain containing protein.
Os10g0559200	LOC_Os10g40990.1	1212	3.696	1.332	0.36039	0	0	Conserved hypothetical protein.
Os10g0562900	LOC_Os10g41330.1	1145	4.407	0.775	0.175857	0	0	Pathogenesis-related transcriptional factor and ERF domain containing protein.
Os10g0566400	LOC_Os10g41660.1	1563	1.12	0.31	0.276786	0	0	Similar to RING-H2 finger protein ATL1O (RING-H2 finger protein ATL11).
Os10g0567900	LOC_Os10g41838.1	1813	1.817	0.312	0.171712	0	0	HAT dimerisation domain containing protein.
Os10g0568100	LOC_Os10g41860.1	1548	1.131	0.365	0.322723	0	0	Protein of unknown function DUF828, plant family protein.
Os10g0568200	None	3155	10.901	3.364	0.308596	0	0	Chaperonin Cpn60/TCP-1 family protein.
Os10g0568300	LOC_Os10g41870.1	1556	10.39	3.293	0.316939	0	0	Protein of unknown function DUF828, plant family protein.
Os10g0573400	LOC_Os10g42280.1	1089	87.086	27.974	0.321223	0	0	Conserved hypothetical protein.
Os10g0578100	None	2574	2.9	1.458	0.502759	0	0	Conserved hypothetical protein.
Os11g0100150	None	702	15.695	5.69	0.362536	0	0	Conserved hypothetical protein.
Os11g0104300	LOC_Os11g01330.1	5140	6	2.308	0.384667	0	0	Clp, N terminal domain containing protein.
Os11g0108932	LOC_Os11g01780.1	2551	9.001	2.626	0.291745	0	0	Leucine-rich repeat, cysteine-containing containing protein.
Os11g0109900	LOC_Os11g01869.1	1829	2.139	0.882	0.412342	0	0	Double-stranded RNA binding domain containing protein.
Os11g0128300	LOC_Os11g03420.1	737	4.052	1.861	0.459279	0	0	Similar to ZF-HD homeobox protein (Fragment).
Os11g0130400	LOC_Os11g03600.1	1246	3.182	1.133	0.356065	0	0	Harpin-induced 1 domain containing protein.
Os11g0133500	LOC_Os11g03880.1	2487	1.242	0.535	0.430757	0	0	Curculin-like (mannose-binding) lectin domain containing protein.
Os11g0133900	LOC_Os11g03920.1	600	5.406	2.488	0.460229	0	0	Conserved hypothetical protein.
Os11g0135000	LOC_Os11g04030.1	1851	3.199	1.548	0.483901	0	0	Similar to Major facilitator superfamily antiporter.
Os11g0141400	LOC_Os11g04560.1	741	46.692	8.713	0.186606	0	0	Similar to Calmodulin-like protein CaML3.
Os11g0145200	LOC_Os11g04860.1	1577	6.007	1.023	0.170301	0	0	UDP-glucuronosyl/UDP-glucosyltransferase family protein.
Os11g0147500	LOC_Os11g05010.1	2322	13.437	5.7	0.424202	0	0	Heavy metal transport/detoxification protein domain containing protein.
Os11g0167600	LOC_Os11g06700.1	2079	0.421	0.058	0.137767	0	0	Exo70 exocyst complex subunit family protein.
Os11g0170900	LOC_Os11g06980.1	2086	0.346	0.019	0.0549133	0	0	BURP domain containing protein.
Os11g0171300	LOC_Os11g07020.1	1621	4.764	1.494	0.313602	0	0	Fructose-bisphosphate aldolase, chloroplast precursor (EC 4.1.2.13) (ALDP).
Os11g0172166	None	3613	6.812	3.317	0.486935	0	0	Protein kinase-like domain containing protein.
Os11g0172300	LOC_Os11g07124.1	3174	1.476	0.534	0.361789	0	0	Conserved hypothetical protein.
Os11g0180900	LOC_Os11g07890.1	786	16.048	7.392	0.460618	0	0	Similar to Typical P-type R2R3 Myb protein (Fragment).
Os11g0204100	LOC_Os11g09830.1	1019	5.053	1.98	0.391846	0	0	Conserved hypothetical protein.
Os11g0207400	LOC_Os11g10120.1	1772	7.293	2.368	0.324695	0	0	Hypothetical protein.
Os11g0207600	LOC_Os11g10130.1	804	10.95	2.76	0.252055	0	0	Myb-like protein.
Os11g0209900	None	1980	5.097	1.997	0.391799	0	0	Aminotransferase, class V family protein.
Os11g0233400	None	1036	6.262	3.077	0.491377	0	0	Conserved hypothetical protein.
Os11g0235200	LOC_Os11g12740.1	2508	23.382	6.468	0.276623	0	0	TGF-beta receptor, type I/II extracellular region family protein.
Os11g0235500	None	1137	4.619	2.236	0.484087	0	0	Similar to Herbicide safener binding protein.
Os11g0239600	None	1375	31.378	10.887	0.346963	0	0	Esterase/lipase/thioesterase domain containing protein.
Os11g0240600	LOC_Os11g13670.1	1437	5.016	2.078	0.414274	0	0	Esterase/lipase/thioesterase domain containing protein.
Os11g0242600	LOC_Os11g13870.1	951	6.984	1.061	0.151919	0	0	Protein of unknown function DUF579, plant family protein.
Os11g0242800	LOC_Os11g13890.1	1185	19.899	8.649	0.434645	0	0	Similar to ASCAB9-A (ASCAB9-B) (Fragment).
Os11g0246200	LOC_Os11g14140.1	1637	444.502	111.954	0.251864	0	0	Cyclin-like F-box domain containing protein.
Os11g0247000	LOC_Os11g14190.1	1027	40.607	10.215	0.251558	0	0	Conserved hypothetical protein.
Os11g0256900	LOC_Os11g15040.1	1367	3.164	1.21	0.382427	0	0	SAM dependent carboxyl methyltransferase family protein.
Os11g0259100	None	213	7.01	1.515	0.21612	0	0	Hypothetical protein.
Os11g0259700	LOC_Os11g15300.1	1316	3.56	1.012	0.28427	0	0	SAM dependent carboxyl methyltransferase family protein.
Os11g0260100	LOC_Os11g15340.2	903	40.881	10.233	0.250312	0	0	SAM dependent carboxyl methyltransferase family protein.
Os11g0264500	LOC_Os11g16310.1	1638	2.326	0.862	0.370593	0	0	Conserved hypothetical protein.
Os11g0270000	LOC_Os11g16970.1	1112	18.103	4.899	0.270618	0	0	Conserved hypothetical protein.
Os11g0270500	LOC_Os11g17014.1	2791	5.626	2.689	0.477959	0	0	Disease resistance protein family protein.
Os11g0270700	None	3371	3.803	1.891	0.497239	0	0	Conserved hypothetical protein.
Os11g0278300	LOC_Os11g17720.1	1347	3.784	1.168	0.308668	0	0	Protein of unknown function DUF247, plant family protein.
Os11g0282800	LOC_Os11g17970.1	2536	3.593	1.623	0.451712	0	0	TGF-beta receptor, type I/II extracellular region family protein.
Os11g0282900	None	1199	4.208	2.12	0.503802	0	0	Conserved hypothetical protein.
Os11g0286800	LOC_Os11g18366.2	2527	1.039	0.399	0.384023	0	0	Terpene synthase family protein.
Os11g0289700	LOC_Os11g18570.1	1789	0.576	0.068	0.118056	0	0	Cytochrome P450 family protein.
Os11g0294800	LOC_Os11g18980.1	1534	1.108	0.368	0.33213	0	0	Protein kinase-like domain containing protein.
Os11g0300600	LOC_Os11g19480.1	1719	3.684	1.831	0.497014	0	0	Protein kinase domain containing protein.
Os11g0417132	None	2150	1.94	0.769	0.396392	0	0	Non-protein coding transcript, uncharacterized transcript.
Os11g0445300	LOC_Os11g25860.1	2843	40.294	16.62	0.412468	0	0	Protein kinase-like domain containing protein.
Os11g0448700	LOC_Os11g26190.1	723	31.191	10.325	0.331025	0	0	Hypothetical protein.
Os11g0450300	None	1103	1.167	0.293	0.251071	0	0	Sulfotransferase family protein.
Os11g0459400	None	633	5.856	2.805	0.478996	0	0	Conserved hypothetical protein.
Os11g0471100	None	705	9.567	3.548	0.370858	0	0	Non-protein coding transcript, unclassifiable transcript.
Os11g0474533	None	1497	1.857	0.431	0.232095	0	0	Conserved hypothetical protein.
Os11g0487600	None	1500	31.921	3.605	0.112935	0	0	Cytochrome P450 family protein.
Os11g0487700	LOC_Os11g29670.1	456	13.323	4.69	0.352023	0	0	Conserved hypothetical protein.
Os11g0488900	LOC_Os11g29710.1	1119	15.322	5.192	0.338859	0	0	Zinc finger, MYND-type domain containing protein.
Os11g0490300	LOC_Os11g29810.1	747	14.887	3.997	0.268489	0	0	Conserved hypothetical protein.
Os11g0505200	None	1222	5.814	2.807	0.4828	0	0	Sulfotransferase family protein.
Os11g0506800	LOC_Os11g31060.1	1605	2.502	0.855	0.341727	0	0	IQ calmodulin-binding region domain containing protein.
Os11g0507200	LOC_Os11g31090.1	1395	254.957	78.906	0.309487	0	0	Similar to N-hydroxycinnamoyl/benzoyltransferase-like protein.
Os11g0514500	LOC_Os11g31540.1	1097	3.567	1.471	0.412391	0	0	Similar to Leucine-rich repeat-containing extracellular glycoprotein precursor.
Os11g0515000	LOC_Os11g31590.1	1428	53.757	21.87	0.406831	0	0	Armadillo-like helical domain containing protein.
Os11g0521000	LOC_Os11g31940.1	1311	30.24	11.757	0.38879	0	0	Lipolytic enzyme, G-D-S-L family protein.
Os11g0535600	LOC_Os11g33030.1	1468	31.249	12.589	0.402861	0	0	C2 calcium/lipid-binding region, CaLB domain containing protein.
Os11g0539200	LOC_Os11g33270.1	1053	58.82	20.002	0.340054	0	0	Similar to Xyloglucan endotransglycosylase XET2 (Fragment).
Os11g0549900	LOC_Os11g34870.1	1559	5.02	2.252	0.448606	0	0	Conserved hypothetical protein.
Os11g0557800	LOC_Os11g35350.1	656	89.001	42.134	0.47341	0	0	Hypothetical protein.
Os11g0562100	LOC_Os11g35710.1	2600	12.911	6.084	0.471226	0	0	Terpene synthase family protein.
Os11g0582100	LOC_Os11g37230.1	882	52.42	14.456	0.275773	0	0	Zinc finger, RING-type domain containing protein.
Os11g0590400	LOC_Os11g37850.1	2763	5.367	2.599	0.484256	0	0	Disease resistance protein family protein.
Os11g0591200	LOC_Os11g37900.1	1523	111.727	31.368	0.280756	0	0	Similar to Beta-ketoacyl-CoA-synthase.
Os11g0591600	None	1357	1.556	0.565	0.363111	0	0	ThiJ/PfpI domain containing protein.
Os11g0594000	LOC_Os11g38160.1	1945	1.006	0.187	0.185885	0	0	General substrate transporter family protein.
Os11g0595200	LOC_Os11g38260.1	1265	7.123	1.435	0.20146	0	0	PAP fibrillin family protein.
Os11g0596200	LOC_Os11g38330.1	3212	6.732	3.166	0.470291	0	0	Hypothetical protein.
Os11g0599200	LOC_Os11g38650.1	1858	131.07	22.455	0.171321	0	0	UDP-glucuronosyl/UDP-glucosyltransferase family protein.
Os11g0600500	LOC_Os11g38780.1	576	3.754	0.28	0.0745871	0	0	EF-Hand type domain containing protein.
Os11g0606300	LOC_Os11g39300.1	1211	3.529	1.333	0.377727	0	0	Conserved hypothetical protein.
Os11g0609580	None	1770	9.366	3.875	0.413731	0	0	Protein kinase domain containing protein.
Os11g0622150	None	954	0.756	0.042	0.0555556	0	0	Universal stress protein (Usp) family protein.
Os11g0623700	LOC_Os11g40760.1	1112	4.584	1.633	0.356239	0	0	Conserved hypothetical protein.
Os11g0625900	LOC_Os11g40970.1	3767	0.355	0.054	0.152113	0	0	Protein kinase-like domain containing protein.
Os11g0629100	None	921	4.193	1.183	0.282137	0	0	Heavy metal transport/detoxification protein domain containing protein.
Os11g0649300	LOC_Os11g42930.1	3491	0.251	0.035	0.139442	0	0	Hypothetical protein.
Os11g0649700	LOC_Os11g42970.1	866	8.026	2.05	0.25542	0	0	Protein of unknown function DUF588 family protein.
Os11g0657900	LOC_Os11g43700.1	4063	1.039	0.487	0.46872	0	0	Disease resistance protein family protein.
Os11g0664000	LOC_Os11g44250.1	1987	5.13	2.579	0.502729	0	0	Protein kinase-like domain containing protein.
Os11g0666000	None	431	6.809	2.809	0.412542	0	0	Non-protein coding transcript, unclassifiable transcript.
Os11g0670900	LOC_Os11g44800.1	869	2.37	0.464	0.195781	0	0	Hypothetical protein.
Os11g0673600	LOC_Os11g44960.1	3327	0.789	0.303	0.38403	0	0	Disease resistance protein family protein.
Os11g0676960	None	2190	1.27	0.497	0.391339	0	0	Similar to NBS-LRR type resistance protein (Fragment).
Os11g0687000	None	3408	6.436	2.546	0.395587	0	0	Disease resistance protein family protein.
Os11g0687100	LOC_Os11g45990.1	2348	31.291	12.854	0.410789	0	0	von Willebrand factor, type A domain containing protein.
Os11g0687200	LOC_Os11g46000.1	2181	5.382	0.352	0.0654032	0	0	von Willebrand factor, type A domain containing protein.
Os11g0689000	LOC_Os11g46220.1	1195	2.456	1.013	0.412459	0	0	Hypothetical protein.
Os11g0691240	None	1110	7.421	2.363	0.318421	0	0	Protein kinase-like domain containing protein.
Os11g0691600	LOC_Os11g46950.1	1111	12.373	2.942	0.237776	0	0	Conserved hypothetical protein.
Os11g0695800	LOC_Os11g47310.1	3565	0.303	0.034	0.112211	0	0	Protein kinase-like domain containing protein.
Os11g0700500	LOC_Os11g47460.1	1199	177.646	43.21	0.243237	0	0	Similar to Snapdragon myb protein 305 homolog.
Os11g0705200	LOC_Os11g47870.1	2215	22.5	11.276	0.501156	0	0	Similar to Scarecrow-like 9 (Fragment).
Os11g0705900	LOC_Os11g47900.1	2147	6.115	2.65	0.433361	0	0	GRAS transcription factor domain containing protein.
Os11g0706600	LOC_Os11g47944.1	988	8.963	3.594	0.400982	0	0	Thaumatin, pathogenesis-related family protein.
Os11g0707000	LOC_Os11g47970.1	1681	2.695	1.224	0.454174	0	0	Similar to Ribulose-bisphosphate carboxylase activase (EC 6.3.4.-) (Fragments).
Os11g0707300	LOC_Os11g48000.1	738	13.464	5.631	0.418226	0	0	Similar to Transcriptional regulator SUPERMAN.
Os12g0108500	LOC_Os12g01760.1	2463	14.633	2.064	0.141051	0	0	Cyclin-like F-box domain containing protein.
Os12g0109600	LOC_Os12g01880.1	1630	2.306	0.99	0.429315	0	0	Protein of unknown function DUF1677, Oryza sativa family protein.
Os12g0117400	LOC_Os12g02530.1	1995	1.032	0.162	0.156977	0	0	Similar to RPT2-like protein.
Os12g0117500	None	1800	0.887	0.157	0.177001	0	0	Similar to RPT2-like protein.
Os12g0119800	LOC_Os12g02700.1	1106	2.886	1.35	0.467775	0	0	Harpin-induced 1 domain containing protein.
Os12g0120900	None	597	2.242	0.541	0.241302	0	0	Conserved hypothetical protein.
Os12g0121000	LOC_Os12g02800.3	895	5.753	2.885	0.501477	0	0	Hypothetical protein.
Os12g0127800	LOC_Os12g03420.1	621	6.135	1.364	0.222331	0	0	VQ domain containing protein.
Os12g0130900	LOC_Os12g03700.1	982	3.723	1.479	0.39726	0	0	Protein prenyltransferase domain containing protein.
Os12g0138000	None	745	23.359	3.195	0.136778	0	0	Parvalbumin family protein.
Os12g0145100	LOC_Os12g05050.1	1129	36.437	16.941	0.464939	0	0	Similar to Wali7 protein (Fragment).
Os12g0145200	LOC_Os12g05060.1	1514	4.217	1.919	0.455063	0	0	Similar to Protein MONOCULM 1.
Os12g0149000	LOC_Os12g05360.1	1383	5.547	1.4	0.252389	0	0	Conserved hypothetical protein.
Os12g0149300	LOC_Os12g05380.1	1540	3.978	1.546	0.388638	0	0	Similar to Xyloglucan 6-xylosyltransferase (EC 2.4.2.39) (AtXT1).
Os12g0152100	LOC_Os12g05600.1	1186	2.431	0.748	0.307692	0	0	Esterase/lipase/thioesterase domain containing protein.
Os12g0156100	LOC_Os12g05990.1	1278	0.725	0.095	0.131034	0	0	Similar to NAC-domain containing protein 90 (ANAC090).
Os12g0160500	LOC_Os12g06340.1	2489	8.584	3.793	0.441869	0	0	Similar to BEL1-related homeotic protein 5.
Os12g0166100	None	875	41.306	20.152	0.487871	0	0	Conserved hypothetical protein.
Os12g0171500	None	1090	9.022	3.184	0.352915	0	0	Hypothetical protein.
Os12g0174700	LOC_Os12g07580.1	555	6.494	2.835	0.436557	0	0	Plant disease resistance response protein family protein.
Os12g0175400	LOC_Os12g07640.1	1071	54.803	12.056	0.219988	0	0	Homeodomain-like containing protein.
Os12g0182500	LOC_Os12g08200.1	903	4.96	2.234	0.450403	0	0	Hypothetical protein.
Os12g0194900	LOC_Os12g09300.1	1817	65.342	26.204	0.401028	0	0	Similar to Amino acid carrier (Fragment).
Os12g0203900	None	866	4.935	2.143	0.434245	0	0	Non-protein coding transcript, putative npRNA.
Os12g0217800	LOC_Os12g11550.1	712	1.519	0.057	0.0375247	0	0	Non-protein coding transcript, unclassifiable transcript.
Os12g0226900	LOC_Os12g12580.1	1335	5.554	1.965	0.353799	0	0	Similar to Allyl alcohol dehydrogenase.
Os12g0227500	LOC_Os12g12600.1	465	6.09	1.909	0.313465	0	0	Similar to Beta-glucosidase aggregating factor.
Os12g0228400	LOC_Os12g12664.1	1797	4.068	1.976	0.485742	0	0	Similar to mitochondrial chaperonin-60 [Oryza sativa (japonica cultivar-group)].
Os12g0229100	LOC_Os12g12765.1	1031	5.243	2.231	0.42552	0	0	Non-protein coding transcript, uncharacterized transcript.
Os12g0238900	LOC_Os12g13640.1	1832	8.572	4.097	0.477951	0	0	Similar to HGA6.
Os12g0248600	LOC_Os12g14540.1	579	1.956	0.139	0.0710634	0	0	Hypothetical protein.
Os12g0257450	LOC_Os12g15505.1	379	70.369	32.259	0.458426	0	0	Non-protein coding transcript, unclassifiable transcript.
Os12g0259800	LOC_Os12g15920.1	1734	47.626	22.106	0.464158	0	0	Cupredoxin domain containing protein.
Os12g0261300	LOC_Os12g16080.1	2833	7.578	3.575	0.47176	0	0	Armadillo-like helical domain containing protein.
Os12g0263500	None	4449	1.308	0.635	0.485474	0	0	NmrA-like family protein.
Os12g0265600	None	809	5.155	1.945	0.377304	0	0	Galectin, galactose-binding lectin family protein.
Os12g0267801	None	1373	9.637	3.174	0.329356	0	0	ABC transporter, transmembrane region domain containing protein.
Os12g0272500	None	2336	3.835	1.883	0.491004	0	0	Non-protein coding transcript, uncharacterized transcript.
Os12g0291100	LOC_Os12g19381.1	896	3.965	1.711	0.431526	0	0	Similar to Petunia ribulose 1,5-bisphosphate carboxylase small subunit mRNA (clone pSSU 51), partial cds. (Fragment).
Os12g0408100	None	2201	4.912	2.42	0.492671	0	0	Hypothetical protein.
Os12g0421000	LOC_Os12g23280.1	1287	80.729	32.198	0.398841	0	0	Similar to Barley stem rust resistance protein.
Os12g0425800	LOC_Os12g23780.1	920	150.54	66.095	0.439053	0	0	Hypothetical protein.
Os12g0431100	LOC_Os12g24320.1	1620	66.137	28.419	0.429699	0	0	AAA ATPase domain containing protein.
Os12g0433100	None	639	5.157	2.21	0.428544	0	0	Zinc finger, RING-type domain containing protein.
Os12g0444500	None	917	4.548	1.54	0.33861	0	0	Conserved hypothetical protein.
Os12g0448400	LOC_Os12g26220.1	560	8.826	3.747	0.424541	0	0	Conserved hypothetical protein.
Os12g0454800	LOC_Os12g26940.1	3451	23.169	10.85	0.468298	0	0	Similar to Histidine kinase.
Os12g0466550	None	591	181.986	88.893	0.488461	0	0	Conserved hypothetical protein.
Os12g0467300	LOC_Os12g28100.1	4341	17.233	7.929	0.460106	0	0	Disease resistance protein family protein.
Os12g0472800	LOC_Os12g28770.1	1495	44.254	19.109	0.431803	0	0	B repeat unit of collagen binding surface protein (cna) containing protein.
Os12g0479400	LOC_Os12g29520.1	3264	7.682	3.82	0.497266	0	0	Similar to Auxin response factor 1.
Os12g0484600	LOC_Os12g29950.2	2066	31.998	7.265	0.227045	0	0	Nodulin-like domain containing protein.
Os12g0486800	LOC_Os12g30170.1	2571	0.441	0.094	0.213152	0	0	Conserved hypothetical protein.
Os12g0492600	None	789	3.785	1.534	0.405284	0	0	Non-protein coding transcript, unclassifiable transcript.
Os12g0512800	LOC_Os12g32850.1	2708	0.818	0.253	0.309291	0	0	Cytochrome P450 family protein.
Os12g0515300	LOC_Os12g33070.1	1230	1.423	0.459	0.322558	0	0	Similar to R2R3-MYB transcription factor.
Os12g0549600	None	904	18.624	7.766	0.416989	0	0	Non-protein coding transcript, unclassifiable transcript.
Os12g0560400	LOC_Os12g37370.1	584	10.932	4.076	0.37285	0	0	Similar to DNA-directed RNA polymerase II 14.5 kDa polypeptide (EC 2.7.7.6) (RPB9) (RPB14.5).
Os12g0567300	LOC_Os12g37970.1	1161	111.885	40.037	0.357841	0	0	Myb, DNA-binding domain containing protein.
Os12g0568900	LOC_Os12g38120.1	1026	18.316	8.77	0.478816	0	0	Thaumatin, pathogenesis-related family protein.
Os12g0569900	LOC_Os12g38200.1	1047	3.786	1.041	0.27496	0	0	Similar to Zn finger protein (Fragment).
Os12g0571300	LOC_Os12g38320.1	1253	2.712	0.58	0.213864	0	0	Conserved hypothetical protein.
Os12g0571800	None	402	3.714	0.803	0.216209	0	0	Conserved hypothetical protein.
Os12g0572000	LOC_Os12g38400.2	1489	4.046	1.789	0.442165	0	0	Similar to Rough sheath 2.
Os12g0575000	LOC_Os12g38640.1	911	4.86	1.86	0.382716	0	0	Protein of unknown function DUF1118 family protein.
Os12g0578300	LOC_Os12g38910.1	2223	8.338	3.902	0.467978	0	0	Calmodulin-binding, plant family protein.
Os12g0586300	LOC_Os12g39640.1	1188	4.29	1.97	0.459207	0	0	Similar to Transfactor-like protein.
Os12g0595500	LOC_Os12g40380.1	435	17.754	8.348	0.470204	0	0	Hypothetical protein.
Os12g0603700	LOC_Os12g41090.1	1344	43.671	8.016	0.183554	0	0	Protein kinase-like domain containing protein.
Os12g0604000	LOC_Os12g41124.1	2690	3.024	1.035	0.342262	0	0	Non-protein coding transcript, unclassifiable transcript.
Os12g0607800	LOC_Os12g41450.1	1768	1.776	0.502	0.282658	0	0	Protein of unknown function DUF295 family protein.
Os12g0609600	LOC_Os12g41600.1	1092	4.008	1.182	0.29491	0	0	Hypothetical protein.
Os12g0610200	LOC_Os12g41650.2	2080	4.505	2.25	0.499445	0	0	Similar to Phytochrome-interacting factor 3 (Phytochrome-associated protein 3) (Basic helix-loop-helix protein 8) (bHLH8) (AtbHLH008).
Os12g0610250	None	1640	2.417	1.058	0.437733	0	0	Similar to BP-5 protein.
Os12g0611100	LOC_Os12g41710.1	2764	19.968	7.299	0.365535	0	0	Similar to Receptor-like serine/threonine kinase.
Os12g0614800	LOC_Os12g42040.1	2259	1.778	0.643	0.361642	0	0	EGF-like calcium-binding domain containing protein.
Os12g0628100	LOC_Os12g43340.1	698	12.687	6.128	0.483014	0	0	Similar to Actin-depolymerizing factor 6 (ADF-6) (AtADF6).
Os12g0634600	LOC_Os12g43810.1	612	3.449	0.527	0.152798	0	0	Conserved hypothetical protein.
Os12g0635500	LOC_Os12g43880.1	1967	11.595	3.426	0.295472	0	0	Protein of unknown function DUF266, plant family protein.
Os12g0638300	LOC_Os12g44110.2	1986	3.526	1.564	0.443562	0	0	Similar to Peptide transporter.
Os12g0639400	LOC_Os12g44210.1	1500	1.167	0.377	0.323051	0	0	AAA ATPase domain containing protein.
