# Supplementary material for: Transcriptome Analysis of Salt Stress Responsiveness in the Seedlings of Dongxiang Wild Rice (Oryza rufipogon Griff.)
Source: PLoS One. 2016 Jan 11;11(1):e0146242. doi: 10.1371/journal.pone.0146242 (PMC4709063; doi:10.1371/journal.pone.0146242)
Supplement: S28 Table — (XLS) [file pone.0146242.s031.xls]

## Sheet: Sheet1
S28 Table. Co-localization of DEGs onto the previous detected QTLs responsible for salt treatment in rice.
QTL Accession ID	Chr	Published Symbol	Interval	Position (bp)	Gene Number	Gene ID
AQEM006	1	qSKC-1	C1211-S2139	9,820,009-11,232,822	21	LOC_Os01g17170.1, LOC_Os01g17240.1, LOC_Os01g17390.1, LOC_Os01g17396.2, LOC_Os01g18080.1, LOC_Os01g18220.1, LOC_Os01g18320.1, LOC_Os01g18530.1, LOC_Os01g18584.1, LOC_Os01g18910.1, LOC_Os01g19130.1, LOC_Os01g19260.1, LOC_Os01g19290.1, LOC_Os01g19320.1, LOC_Os01g19330.1, LOC_Os01g19620.1, LOC_Os01g19720.1, LOC_Os01g19740.1, LOC_Os01g19750.1, LOC_Os01g19770.1, LOC_Os01g19800.1
AQGR001	1	qST1	Est12-RZ569A	33,659,162-38,531,467	82	LOC_Os01g58280.1, LOC_Os01g58310.1, LOC_Os01g58320.1, LOC_Os01g58390.1, LOC_Os01g58620.1, LOC_Os01g58890.4, LOC_Os01g59000.1, LOC_Os01g59020.1, LOC_Os01g59060.1, LOC_Os01g59080.1, LOC_Os01g59090.1, LOC_Os01g59100.1, LOC_Os01g59440.3, LOC_Os01g59560.1, LOC_Os01g59840.1, LOC_Os01g59910.1, LOC_Os01g59920.1, LOC_Os01g60020.1, LOC_Os01g60170.1, LOC_Os01g60490.1, LOC_Os01g60600.1, LOC_Os01g60830.1, LOC…
AQEM009	4	qRKC-4	C891-C513	19,928,370-22,355,854	30	LOC_Os04g33080.2, LOC_Os04g33150.1, LOC_Os04g33200.1, LOC_Os04g33240.1, LOC_Os04g33570.1, LOC_Os04g33610.1, LOC_Os04g33630.1, LOC_Os04g33820.1, LOC_Os04g33830.1, LOC_Os04g33920.1, LOC_Os04g33950.1, LOC_Os04g34010.1, LOC_Os04g34180.1, LOC_Os04g34190.1, LOC_Os04g34410.1, LOC_Os04g34530.1, LOC_Os04g34590.1, LOC_Os04g34699.1, LOC_Os04g34970.1, LOC_Os04g35140.1, LOC_Os04g35160.1, LOC_Os04g35270.1, LOC…
AQEM002	6	qSDS-6	C214-R2549	21,605,889-24,919,236	41	LOC_Os06g36840.1, LOC_Os06g36880.1, LOC_Os06g36960.1, LOC_Os06g37090.1, LOC_Os06g37140.2, LOC_Os06g37150.1, LOC_Os06g37300.1, LOC_Os06g37320.1, LOC_Os06g37450.1, LOC_Os06g37610.1, LOC_Os06g37720.1, LOC_Os06g37750.1, LOC_Os06g38040.1, LOC_Os06g38080.1, LOC_Os06g38294.1, LOC_Os06g38640.1, LOC_Os06g38660.1, LOC_Os06g38670.1, LOC_Os06g38730.1, LOC_Os06g38750.1, LOC_Os06g38760.1, LOC_Os06g38764.1, LOC…
AQEM004	7	qSNC-7	C1057-R2401	2,633,784-4,575,215	27	LOC_Os07g05700.1, LOC_Os07g05870.1, LOC_Os07g05940.1, LOC_Os07g06250.1, LOC_Os07g06450.1, LOC_Os07g06590.1, LOC_Os07g06800.1, LOC_Os07g06850.1, LOC_Os07g06900.1, LOC_Os07g06990.1, LOC_Os07g07040.1, LOC_Os07g07410.1, LOC_Os07g07410.2, LOC_Os07g07440.1, LOC_Os07g07470.1, LOC_Os07g07480.1, LOC_Os07g07540.1, LOC_Os07g07620.1, LOC_Os07g07715.1, LOC_Os07g08150.1, LOC_Os07g08160.1, LOC_Os07g08200.1, LOC…
AQEM003	7	qSDS-7	R2401-L538T7	4,573,316-7,739,951	34	LOC_Os07g08950.1, LOC_Os07g09000.1, LOC_Os07g09010.1, LOC_Os07g09050.1, LOC_Os07g09140.1, LOC_Os07g09150.1, LOC_Os07g09190.1, LOC_Os07g09310.1, LOC_Os07g09340.1, LOC_Os07g09370.1, LOC_Os07g09420.1, LOC_Os07g09610.1, LOC_Os07g09625.1, LOC_Os07g09710.1, LOC_Os07g09970.1, LOC_Os07g10070.1, LOC_Os07g10495.1, LOC_Os07g10570.1, LOC_Os07g10590.1, LOC_Os07g10840.1, LOC_Os07g10860.1, LOC_Os07g11050.1, LOC…
AQEM007	9	qRNC-9	R1751-R2638	14,362,062-17,837,010	41	LOC_Os09g24320.1, LOC_Os09g24330.1, LOC_Os09g24490.1, LOC_Os09g24530.1, LOC_Os09g24590.1, LOC_Os09g24850.1, LOC_Os09g24954.2, LOC_Os09g25070.1, LOC_Os09g25090.1, LOC_Os09g25400.1, LOC_Os09g25610.1, LOC_Os09g25690.1, LOC_Os09g25700.1, LOC_Os09g25770.1, LOC_Os09g25934.2, LOC_Os09g26580.1, LOC_Os09g26620.1, LOC_Os09g26670.1, LOC_Os09g26810.1, LOC_Os09g26880.1, LOC_Os09g27040.1, LOC_Os09g27260.1, LOC…
